# Supplementary material for: Global Hfq-mediated RNA interactome of nitrogen starved Escherichia coli uncovers a conserved post-transcriptional regulatory axis required for optimal growth recovery
Source: Nucleic Acids Res. 2023 Dec 24;52(5):2323–39. doi: 10.1093/nar/gkad1211 (PMC10954441; doi:10.1093/nar/gkad1211)
Supplement: gkad1211_Supplemental_Files [file gkad1211_supplemental_files.zip]

Archive with 6 entries (6 files):
- McQuail et al_Supplementary_Figures.pdf
- Supplementary Data 1.xlsx
- Supplementary Data 2.xlsx
- Supplementary Data 3.xlsx
- Supplementary Data 4.xlsx
- Supplementary Data 5.xlsx
