# Supplementary material for: Global Hfq-mediated RNA interactome of nitrogen starved Escherichia coli uncovers a conserved post-transcriptional regulatory axis required for optimal growth recovery
Source: Nucleic Acids Res. 2023 Dec 24;52(5):2323–39. doi: 10.1093/nar/gkad1211 (PMC10954441; doi:10.1093/nar/gkad1211)
Supplement: gkad1211_Supplemental_Files [file gkad1211_supplemental_files.zip › Supplementary Data 2.xlsx]

## Sheet: Legends
Supplementary Data 2: Lists of S-chimeras from Hfq-3xFLAG libraries detected in at least 30 chimeric fragments
Notes:
1. rRNA are excluded from the tables
2. RNA1/RNA2 refers to the first/second RNA in the chimeric fragments
RNA1 Ecocyc ID: based on the genomic location RNA1 was mapped to
RNA2 Ecocyc ID: based on the genomic location RNA2 was mapped to
RNA1 name: based on the genomic location RNA1 was mapped to
RNA2 name: based on the genomic location RNA2 was mapped to
RNA1 description: gene description of RNA1 from Ecocyc
RNA2 description: gene description of RNA1 from Ecocyc
RNA1 type: The genomic entity RNA1 is mapped to .
RNA2 type: The genomic entity RNA2 is mapped to.
Start of RNA1 first read: The coordinate where the first nucleotide of the first (most 5’) read corresponding to RNA1 was mapped to.
Start of RNA1 last read: The coordinate where the first nucleotide of the last (most 3’) read corresponding to RNA1 was mapped to.
RNA1 Strand: The strand RNA1 was mapped to.
Start of RNA2 first read: The coordinate where the first nucleotide of the first (most 5’) read corresponding to RNA1 was mapped to.
Start of RNA2 last read: The coordinate where the first nucleotide of the last (most 3’) read corresponding to RNA2 was mapped to.
RNA2 Strand: The strand RNA2 was mapped to.
Number of interactions: Number off chimeras supporting the interaction.
Other Interactions of RNA1: Number of other fragments in which RNA1 appears as first, including single fragments.
Other interactions of RNA2: Number of other sequenced fragments in which the second RNA appears as second, including single fragments.
Total other interactions: Number of sequenced fragments in the experiment excluding the above.
Odds Ratio: (K/L)/(M/N), where K= Number of interactions , L=other interactions of RNA2, M=other interactions of RNA1, N=total other interactions.
Fisher's exact test p-value: p-value for observing at least this number of chimeric fragments given their background frequencies on Hfq. The Odds Ratio provides the effect size of the test.
Interaction ID: Unique identifier for each RNA-RNA pair
Genomic entities:
CDS - coding sequence
5UTR - 5' untranslated region
3UTR - 3' untranslated region
EST5UTR - Estimated 5' untranslated region
EST3UTR - Estimated 3' untranslated region
IGT - intergenic region within a transcript
IGR - intergenic region between transcripts
AS - antisense to annotated gene
tRNA - transfer RNA
rRNA - ribosomal RNA
sRNA - small non-coding RNA
ncRNA - other non-coding RNA
Dataset Designations:
Hfq_N+_R1: Hfq-Flag at N+, Replicate 1
Hfq_N+_R2: Hfq-Flag at N+, Replicate 2
Hfq_N+_R3: Hfq-Flag at N+, Replicate 3
Hfq_N-_R1: Hfq-Flag at N-, Replicate 1
Hfq_N-_R2: Hfq-Flag at N-, Replicate 2
Hfq_N-_R3: Hfq-Flag at N-, Replicate 3
Hfq_N-24_R1: Hfq-Flag at N-24, Replicate 1
Hfq_N-24_R2: Hfq-Flag at N-24, Replicate 2
Hfq_N-24_R3: Hfq-Flag at N-24, Replicate 3
Hfq_N-24+2_R1: Hfq-Flag at N-24+2, Replicate 1
Hfq_N-24+2_R2: Hfq-Flag at N-24+2, Replicate 2
Hfq_N-24+2_R3: Hfq-Flag at N-24+2, Replicate 3

## Sheet: Hfq_N+_R1
RNA1 EcoCyc ID	RNA2 EcoCyc ID	RNA1 name	RNA2 name	RNA1 description	RNA2 description	RNA1 Type	RNA2 Type	Start of RNA1 first read	Start of RNA1 last read	RNA1 strand	Start of RNA2 last read	Start of RNA2 first read	RNA2 strand	Number of interactions	Other interactions of RNA1	Other interactions of RNA2	Total other interactions	Odds ratio	Fisher's exact test p-value	Interaction ID
EG10669.5UTR	G0-8866	ompA.5UTR	micA	outer membrane protein A	small regulatory RNA MicA	5UTR	sRNA	1019710	1020198	-	2814824	2814897	+	7508	8961	41368	8095220	163.958	0	micA:::ompA.5UTR
EG12866	G0-9382	proQ	chiX	RNA chaperone ProQ	small regulatory RNA ChiX	CDS	sRNA	1915504	1915596	-	507241	507288	+	2490	543	5312155	2837869	2.44975	2.57e-88	chiX:::proQ
EG10382.EG11198.IGT	G0-8873.EG10434.IGR	glmS.glmU.IGT	glmZ.hemY.IGR	L-glutamine--D-fructose-6-phosphate aminotransferase : fused N-acetylglucosamine-1-phosphate uridyltransferase and glucosamine-1-phosphate acetyltransferase	small regulatory RNA GlmZ : protein HemY	IGT	IGR	3913647	3914027	-	3986464	3986640	+	2167	2091	5094	8143705	1656.79	0	glmS.glmU.IGT:::glmZ.hemY.IGR
G0-10671	G0-17101	mgrR	flgO	small regulatory RNA MgrR	-	sRNA	sRNA	1622690	1622916	-	1140683	1141067	+	2148	31443	76670	8042796	7.16625	0	flgO:::mgrR
EG10141.EG10140.IGT	G0-9382	chbC.chbB.IGT	chiX	N,N'-diacetylchitobiose-specific PTS enzyme IIC component : N,N'-diacetylchitobiose-specific PTS enzyme IIB component	small regulatory RNA ChiX	IGT	sRNA	1821202	1821396	-	507237	507289	+	2117	580	5312528	2837832	1.94975	4.27e-45	chbC.chbB.IGT:::chiX
G7001	G0-8878	yebO	cyaR	uncharacterized protein YebO	small regulatory RNA CyaR	CDS	sRNA	1908307	1908793	-	2167176	2167201	+	2004	3133	18544	8129376	280.409	0	cyaR:::yebO
G0-17083	G0-9382	chiZ	chiX	-	small regulatory RNA ChiX	sRNA	sRNA	708225	708300	+	507240	507289	+	1594	356	5313051	2838056	2.39175	1.72e-52	chiX:::chiZ
EG12111	G7047	nlpD	dsrA	murein hydrolase activator NlpD	small regulatory RNA DsrA	CDS	sRNA	2867611	2868099	-	2025220	2025287	-	1496	20119	12284	8119158	49.1469	0	dsrA:::nlpD
EG12267.5UTR	G0-10671	eptB.5UTR	mgrR	Kdo2-lipid A phosphoethanolamine 7''-transferase	small regulatory RNA MgrR	5UTR	sRNA	3710260	3710586	-	1622816	1622883	-	1480	6861	25070	8119646	69.8646	0	eptB.5UTR:::mgrR
EG10932.EG10979.IGT	EG10383.3UTR	sdhB.sucA.IGT	glnA.3UTR	succinate:quinone oxidoreductase, iron-sulfur cluster binding protein : subunit of E1(0) component of 2-oxoglutarate dehydrogenase	glutamine synthetase	IGT	3UTR	758553	758954	+	4056425	4056736	-	1335	1141	140642	8009939	66.6361	0	glnA.3UTR:::sdhB.sucA.IGT
EG10321	G0-10671	fliC	mgrR	flagellar filament structural protein	small regulatory RNA MgrR	CDS	sRNA	2003202	2003677	-	1622817	1622884	-	1280	41872	25270	8084635	9.78006	0	fliC:::mgrR
G0-17101	G0-8871	flgO	arcZ	-	small regulatory RNA ArcZ	sRNA	sRNA	1141001	1141111	+	3350678	3350698	+	1231	45149	178084	7928593	1.21389	0.000157	arcZ:::flgO
EG11531.5UTR	G0-16649	cfa.5UTR	cpxQ	cyclopropane fatty acyl phospholipid synthase	small regulatory RNA CpxQ	5UTR	sRNA	1741198	1741379	+	4106353	4106388	+	1209	4355	45693	8101800	49.2232	0	cfa.5UTR:::cpxQ
G0-10671	G0-8871	mgrR	arcZ	small regulatory RNA MgrR	small regulatory RNA ArcZ	sRNA	sRNA	1622534	1622915	-	3350578	3350698	+	1025	32568	178292	7941172	1.4018	1.21e-17	arcZ:::mgrR
EG10467.5UTR	G0-8866	hupB.5UTR	micA	DNA-binding protein HU-beta	small regulatory RNA MicA	5UTR	sRNA	461325	461794	+	2814822	2814879	+	959	13262	47917	8090919	12.2101	0	hupB.5UTR:::micA
EG10544	G0-16601	lpp	micL	murein lipoprotein	small regulatory RNA MicL-S	CDS	sRNA	1757381	1757597	+	1958440	1958614	-	861	3540	9551	8139105	207.266	0	lpp:::micL
EG12111	G0-8871	nlpD	arcZ	murein hydrolase activator NlpD	small regulatory RNA ArcZ	CDS	sRNA	2867613	2867800	-	3350678	3350698	+	844	14055	178471	7959687	2.67818	9.6e-123	arcZ:::nlpD
G0-8878	G0-8871	cyaR	arcZ	small regulatory RNA CyaR	small regulatory RNA ArcZ	sRNA	sRNA	2166704	2167176	+	3350676	3350699	+	829	15000	178486	7958742	2.46436	6.5e-103	arcZ:::cyaR
G0-16731.EG12117.IGT	G0-8878	yliM.ompX.IGT	cyaR	protein YliM : outer membrane protein X	small regulatory RNA CyaR	IGT	sRNA	850356	850790	+	2167110	2167201	+	803	4266	19745	8128243	77.488	0	cyaR:::yliM.ompX.IGT
EG11859.EG11858.IGR	G0-17009	fdhD.fdoG.IGR	sdhX	sulfurtransferase for molybdenum cofactor sulfuration : formate dehydrogenase O subunit alpha	small regulatory RNA SdhX	IGR	sRNA	4085519	4085966	-	765078	765150	+	799	1439	8917	8141902	506.983	0	fdhD.fdoG.IGR:::sdhX
G0-9383	G0-8871	sroC	arcZ	small regulatory RNA SroC	small regulatory RNA ArcZ	sRNA	sRNA	686587	686891	-	3350677	3350698	+	771	21541	178544	7952201	1.59415	4.81e-26	arcZ:::sroC
EG10467.5UTR	G0-16649	hupB.5UTR	cpxQ	DNA-binding protein HU-beta	small regulatory RNA CpxQ	5UTR	sRNA	461309	461728	+	4106365	4106388	+	765	13456	46137	8092699	9.97217	0	cpxQ:::hupB.5UTR
EG12111	G0-10671	nlpD	mgrR	murein hydrolase activator NlpD	small regulatory RNA MgrR	CDS	sRNA	2867701	2868120	-	1622816	1622865	-	763	18890	25787	8107617	12.6995	0	mgrR:::nlpD
G6546.5UTR	G0-8863	csgD.5UTR	rprA	DNA-binding transcriptional dual regulator CsgD	small regulatory RNA RprA	5UTR	sRNA	1103246	1103343	-	1770457	1770479	+	644	817	9854	8141742	651.281	0	csgD.5UTR:::rprA
EG10817	G0-8871	rbsD	arcZ	D-ribose pyranase	small regulatory RNA ArcZ	CDS	sRNA	3933307	3933751	+	3350659	3350698	+	563	768	178752	7972974	32.6977	0	arcZ:::rbsD
EG10673	G0-8871	ompT	arcZ	DLP12 prophage; protease 7	small regulatory RNA ArcZ	CDS	sRNA	584680	585100	-	3350671	3350698	+	553	2385	178762	7971357	10.3394	0	arcZ:::ompT
G6258.EST3UTR.22	G0-8871	ybaP.EST3UTR	arcZ	TraB family protein YbaP	small regulatory RNA ArcZ	3UTR	sRNA	507215	507289	-	3350662	3350698	+	540	9284	178775	7964458	2.59124	2.14e-72	arcZ:::ybaP.EST3UTR
EG10671	G0-8871	ompF	arcZ	outer membrane porin F	small regulatory RNA ArcZ	CDS	sRNA	986707	986899	-	3350678	3350700	+	522	3088	178793	7970654	7.53593	2.2e-243	arcZ:::ompF
G6834.G6833.IGR	G0-8871	ydfW.flxA.IGR	arcZ	Qin prophage; uncharacterized protein YdfW : Qin prophage; protein FlxA	small regulatory RNA ArcZ	IGR	sRNA	1647076	1647121	-	3350663	3350699	+	500	934	178815	7972808	23.8688	0	arcZ:::ydfW.flxA.IGR
G0-16649	G0-17101	cpxQ	flgO	small regulatory RNA CpxQ	-	sRNA	sRNA	4106305	4106651	+	1141040	1141064	+	471	36068	75991	8040527	1.38172	7.49e-05	cpxQ:::flgO
EG10321	G0-17101	fliC	flgO	flagellar filament structural protein	-	CDS	sRNA	2003008	2003499	-	1141033	1141064	+	455	28372	76007	8048223	1.69812	1.44e-18	flgO:::fliC
G0-16649	EG11531.5UTR	cpxQ	cfa.5UTR	small regulatory RNA CpxQ	cyclopropane fatty acyl phospholipid synthase	sRNA	5UTR	4106322	4106355	+	1741286	1741596	+	433	36000	3399	8113225	28.7096	0	cfa.5UTR:::cpxQ
EG11008	G0-8866	tolB	micA	Tol-Pal system periplasmic protein TolB	small regulatory RNA MicA	CDS	sRNA	778785	779078	+	2814821	2814880	+	410	4103	48466	8100078	16.7007	0	micA:::tolB
G6546.5UTR	G0-8899	csgD.5UTR	mcaS	DNA-binding transcriptional dual regulator CsgD	small regulatory RNA McaS	5UTR	sRNA	1102919	1103337	-	1405656	1405683	-	387	1080	30991	8120599	93.8944	0	csgD.5UTR:::mcaS
EG30017	G0-10671	argX	mgrR	tRNA-Arg	small regulatory RNA MgrR	tRNA	sRNA	3982360	3982454	+	1622807	1622852	-	358	2472	26192	8124035	44.9198	0	argX:::mgrR
EG30013	G0-8871	argQ	arcZ	tRNA-Arg	small regulatory RNA ArcZ	tRNA	sRNA	2817733	2818156	-	3350676	3350698	+	333	6559	178982	7967183	2.25997	9.91e-32	arcZ:::argQ
EG12230	G0-10671	pitA	mgrR	metal phosphate:H(+) symporter PitA	small regulatory RNA MgrR	CDS	sRNA	3637612	3637924	+	1622816	1622860	-	332	3099	26218	8123408	33.1937	0	mgrR:::pitA
EG11003.5UTR	G0-10671	tig.5UTR	mgrR	trigger factor	small regulatory RNA MgrR	5UTR	sRNA	454834	455234	+	1622809	1622836	-	326	1161	26224	8125346	87.0018	0	mgrR:::tig.5UTR
EG10321	G0-17104	fliC	uhpU	flagellar filament structural protein	-	CDS	sRNA	2003202	2003677	-	3845729	3845749	-	324	42828	7329	8102576	8.36364	5.7e-168	fliC:::uhpU
EG10025.EG10543.IGT	EG30098	aceF.lpd.IGT	spf	pyruvate dehydrogenase, E2 subunit : lipoamide dehydrogenase	small regulatory RNA Spot 42	IGT	sRNA	127716	127982	+	4049930	4050009	+	317	1508	169382	7981850	9.90591	9e-177	aceF.lpd.IGT:::spf
EG10157.EG30089.IGR	EG10026	clpB.rrsG.IGR	aceK	ClpB80 : 16S ribosomal RNA	isocitrate dehydrogenase kinase/phosphatase	IGR	CDS	2731305	2731384	-	4218653	4218967	+	312	1720	109554	8041471	13.3148	3.1e-211	aceK:::clpB.rrsG.IGR
G0-10671	EG10321	mgrR	fliC	small regulatory RNA MgrR	flagellar filament structural protein	sRNA	CDS	1622849	1622916	-	2003420	2003622	-	311	33275	21760	8097711	3.47813	5.23e-67	fliC:::mgrR
G7443	G0-8871	queE	arcZ	putative 7-carboxy-7-deazaguanine synthase QueE	small regulatory RNA ArcZ	CDS	sRNA	2905024	2905443	-	3350662	3350698	+	306	5834	179009	7967908	2.33466	3.8e-31	arcZ:::queE
G6258.EST3UTR.23	EG30098	ybaP.EST3UTR	spf	TraB family protein YbaP	small regulatory RNA Spot 42	3UTR	sRNA	507238	507288	-	4049923	4050008	+	304	9520	169395	7973838	1.50315	9.91e-05	spf:::ybaP.EST3UTR
EG10369.5UTR	G0-16649	gcd.5UTR	cpxQ	quinoprotein glucose dehydrogenase	small regulatory RNA CpxQ	5UTR	sRNA	141019	141267	-	4106331	4106388	+	294	141	46608	8106014	362.639	0	cpxQ:::gcd.5UTR
EG10988	G0-8871	tar	arcZ	methyl-accepting chemotaxis protein Tar	small regulatory RNA ArcZ	CDS	sRNA	1972201	1972393	-	3350678	3350698	+	293	1172	179022	7972570	11.1335	1.8e-174	arcZ:::tar
EG30055	G0-8871	lysT	arcZ	tRNA-Lys	small regulatory RNA ArcZ	tRNA	sRNA	780503	780630	+	3350678	3350698	+	292	8468	179023	7965274	1.53424	3.23e-05	arcZ:::lysT
EG10670.5UTR	G0-16649	ompC.5UTR	cpxQ	outer membrane porin C	small regulatory RNA CpxQ	5UTR	sRNA	2312807	2312864	-	4106349	4106387	+	290	4168	46612	8101987	12.0938	2.9e-190	cpxQ:::ompC.5UTR
G0-10592	G0-8871	rydC	arcZ	small regulatory RNA RydC	small regulatory RNA ArcZ	sRNA	sRNA	1491463	1491524	-	3350694	3350698	+	275	7756	179040	7965986	1.57755	8.32e-06	arcZ:::rydC
G0-10671	EG12267	mgrR	eptB	small regulatory RNA MgrR	Kdo2-lipid A phosphoethanolamine 7''-transferase	sRNA	CDS	1622855	1622915	-	3710309	3710583	-	274	33312	3720	8115751	17.9447	9.6e-223	eptB:::mgrR
G6823	G0-8871	gnsB	arcZ	Qin prophage; protein GnsB	small regulatory RNA ArcZ	CDS	sRNA	1637588	1637914	-	3350662	3350698	+	274	2400	179041	7971342	5.08298	2.32e-89	arcZ:::gnsB
EG30095	G0-8871	serV	arcZ	tRNA-Ser	small regulatory RNA ArcZ	tRNA	sRNA	2818449	2818600	-	3350695	3350698	+	271	7903	179044	7965839	1.52563	0.000269	arcZ:::serV
EG11035.5UTR	EG30098	tsx.5UTR	spf	nucleoside-specific channel-forming protein Tsx	small regulatory RNA Spot 42	5UTR	sRNA	432101	432230	-	4049929	4050009	+	267	234	169432	7983124	53.7617	1.7e-296	spf:::tsx.5UTR
EG12732.5UTR	G0-8867	sstT.5UTR	gcvB	serine/threonine:Na(+) symporter	small regulatory RNA GcvB	5UTR	sRNA	3239860	3240042	+	2942755	2942903	+	267	660	3859	8148271	854.197	0	gcvB:::sstT.5UTR
G7460	G0-10671	ygdQ	mgrR	UPF0053 inner membrane protein YgdQ	small regulatory RNA MgrR	CDS	sRNA	2970316	2970729	+	1622816	1622848	-	262	1131	26288	8125376	71.6019	0	mgrR:::ygdQ
G6258.EST3UTR.23	G0-17101	ybaP.EST3UTR	flgO	TraB family protein YbaP	-	3UTR	sRNA	507165	507288	-	1141007	1141166	+	257	9628	76256	8066916	2.82378	1.09e-38	flgO:::ybaP.EST3UTR
EG10595	G0-8878	miaA	cyaR	tRNA dimethylallyltransferase	small regulatory RNA CyaR	CDS	sRNA	4399902	4400394	+	2167173	2167200	+	232	5209	20045	8127571	18.0588	1.3e-189	cyaR:::miaA
EG12042.5UTR	G0-8871	yejG.5UTR	arcZ	protein YejG	small regulatory RNA ArcZ	5UTR	sRNA	2278203	2278397	-	3350678	3350698	+	227	900	179088	7972842	11.2287	7.7e-135	arcZ:::yejG.5UTR
G7609.5UTR	G0-8871	yqjA.5UTR	arcZ	DedA family protein YqjA	small regulatory RNA ArcZ	5UTR	sRNA	3247604	3247793	+	3350662	3350698	+	220	1134	179095	7972608	8.63628	2e-110	arcZ:::yqjA.5UTR
EG10933.5UTR	EG30098	sdhC.5UTR	spf	succinate:quinone oxidoreductase, membrane protein SdhC	small regulatory RNA Spot 42	5UTR	sRNA	755009	755396	+	4049923	4050009	+	220	5725	169479	7977633	1.80886	6.05e-09	sdhC.5UTR:::spf
EG10670	G0-8871	ompC	arcZ	outer membrane porin C	small regulatory RNA ArcZ	CDS	sRNA	2312111	2312600	-	3350679	3350698	+	219	1995	179096	7971747	4.88617	1.06e-67	arcZ:::ompC
G0-8871	EG10523	arcZ	rsmA	small regulatory RNA ArcZ	16S rRNA m(6)2A1518,m(6)2A1519 dimethyltransferase	sRNA	CDS	3350639	3350662	+	52325	52398	-	218	130983	340	8021516	39.2662	6.2e-227	arcZ:::rsmA
EG10805	EG30098	pyrB	spf	aspartate carbamoyltransferase catalytic subunit	small regulatory RNA Spot 42	CDS	sRNA	4472206	4472369	-	4049923	4050008	+	218	374	169481	7982984	27.4555	1.5e-196	pyrB:::spf
EG10191	G0-8872	cysJ	ryhB	sulfite reductase, flavoprotein subunit	small regulatory RNA RyhB	CDS	sRNA	2889937	2890351	-	3580922	3580962	-	215	3255	19405	8130182	27.6741	1.7e-212	cysJ:::ryhB
EG30054	G0-8871	leuZ	arcZ	tRNA-Leu	small regulatory RNA ArcZ	tRNA	sRNA	1991801	1991895	-	3350679	3350698	+	206	3451	179109	7970291	2.65631	3.98e-26	arcZ:::leuZ
EG10522	G0-16649	kgtP	cpxQ	alpha-ketoglutarate:H(+) symporter	small regulatory RNA CpxQ	CDS	sRNA	2725302	2725799	-	4106340	4106388	+	199	5085	46703	8101070	6.78828	3.79e-86	cpxQ:::kgtP
G6258.EST3UTR.23	EG30035	ybaP.EST3UTR	gltW	TraB family protein YbaP	tRNA-Glu	3UTR	tRNA	507237	507288	-	2729360	2729415	-	199	9625	52053	8091180	3.2138	1.93e-36	gltW:::ybaP.EST3UTR
G0-10671	EG12230	mgrR	pitA	small regulatory RNA MgrR	metal phosphate:H(+) symporter PitA	sRNA	CDS	1622846	1622916	-	3637672	3638088	+	198	33388	2990	8116481	16.098	2.5e-151	mgrR:::pitA
G6093.EG10455.IGT	G0-16649	bamA.skp.IGT	cpxQ	outer membrane protein assembly factor BamA : periplasmic chaperone Skp	small regulatory RNA CpxQ	IGT	sRNA	200246	200565	+	4106368	4106388	+	198	1228	46704	8104927	27.9809	5.6e-193	bamA.skp.IGT:::cpxQ
EG10671	G0-16649	ompF	cpxQ	outer membrane porin F	small regulatory RNA CpxQ	CDS	sRNA	986804	986998	-	4106367	4106388	+	196	3631	46706	8102524	9.36435	4.1e-108	cpxQ:::ompF
EG30102	G0-8871	thrU	arcZ	tRNA-Thr	small regulatory RNA ArcZ	tRNA	sRNA	4175403	4175535	+	3350694	3350698	+	194	3941	179121	7969801	2.19026	3.98e-15	arcZ:::thrU
EG10982	G0-8871	sucD	arcZ	succinyl-CoA synthetase subunit alpha	small regulatory RNA ArcZ	CDS	sRNA	764117	764278	+	3350679	3350698	+	186	1294	179129	7972448	6.39741	1.81e-73	arcZ:::sucD
G6881.5UTR	EG30098	slyB.5UTR	spf	outer membrane lipoprotein SlyB	small regulatory RNA Spot 42	5UTR	sRNA	1719749	1719786	+	4049926	4050008	+	186	64	169513	7983294	136.871	4.4e-247	slyB.5UTR:::spf
EG10671.5UTR	EG30063	ompF.5UTR	micF	outer membrane porin F	small regulatory RNA MicF	5UTR	sRNA	986801	987093	-	2313124	2313178	+	182	6335	6645	8139895	35.1924	2.8e-198	micF:::ompF.5UTR
G0-8871	G6834.G6833.IGR	arcZ	ydfW.flxA.IGR	small regulatory RNA ArcZ	Qin prophage; uncharacterized protein YdfW : Qin prophage; protein FlxA	sRNA	IGR	3350641	3350654	+	1647051	1647091	-	178	131023	506	8021350	21.5362	3.7e-148	arcZ:::ydfW.flxA.IGR
G0-16635	G0-8878	ryeG	cyaR	-	small regulatory RNA CyaR	sRNA	sRNA	2470500	2470666	-	2167186	2167201	+	176	488	20372	8132021	143.965	4.4e-287	cyaR:::ryeG
G6934.5UTR	G0-16649	tcyP.5UTR	cpxQ	cystine/sulfocysteine:cation symporter	small regulatory RNA CpxQ	5UTR	sRNA	1810881	1810943	+	4106369	4106388	+	174	281	46728	8105874	107.415	9e-255	cpxQ:::tcyP.5UTR
EG10933.5UTR	G0-8872	sdhC.5UTR	ryhB	succinate:quinone oxidoreductase, membrane protein SdhC	small regulatory RNA RyhB	5UTR	sRNA	754954	755089	+	3580922	3580970	-	173	3326	19447	8130111	21.7454	2.6e-153	ryhB:::sdhC.5UTR
EG10670.5UTR	G0-8880	ompC.5UTR	rybB	outer membrane porin C	small regulatory RNA RybB	5UTR	sRNA	2312801	2312829	-	887974	888065	-	171	4287	55527	8093072	5.81369	8.99e-64	ompC.5UTR:::rybB
G6606.G6607.IGT	G0-8863	ariR.ymgC.IGT	rprA	putative two-component system connector protein AriR : protein YmgC	small regulatory RNA RprA	IGT	sRNA	1216254	1216693	+	1770459	1770478	+	169	134	10329	8142425	994.208	0	ariR.ymgC.IGT:::rprA
G0-17009	G0-17101	sdhX	flgO	small regulatory RNA SdhX	-	sRNA	sRNA	765018	765120	+	1141039	1141064	+	167	9336	76295	8067259	1.89141	2.93e-07	flgO:::sdhX
G6258	G0-17102	ybaP	fliX	TraB family protein YbaP	-	CDS	sRNA	507167	507537	-	2001911	2001956	-	167	9747	67024	8076119	2.06451	2.09e-10	fliX:::ybaP
G7147.5UTR	G0-8871	mepS.5UTR	arcZ	peptidoglycan DD-endopeptidase/peptidoglycan LD-carboxypeptidase	small regulatory RNA ArcZ	5UTR	sRNA	2269810	2269962	+	3350662	3350698	+	167	1261	179148	7972481	5.89363	7.07e-61	arcZ:::mepS.5UTR
G0-8867	G0-9383	gcvB	sroC	small regulatory RNA GcvB	small regulatory RNA SroC	sRNA	sRNA	2942627	2942861	+	686638	686948	-	166	3823	21826	8127242	16.1686	4.5e-127	gcvB:::sroC
EG10454	G0-16649	truA	cpxQ	tRNA pseudouridine(38-40) synthase	small regulatory RNA CpxQ	CDS	sRNA	2435002	2435284	-	4106353	4106388	+	165	1031	46737	8105124	27.7539	1.5e-159	cpxQ:::truA
EG10671.5UTR	G0-8871	ompF.5UTR	arcZ	outer membrane porin F	small regulatory RNA ArcZ	5UTR	sRNA	986902	987093	-	3350662	3350698	+	165	3794	179150	7969948	1.93475	6.5e-08	arcZ:::ompF.5UTR
EG30098	EG12444.EST3UTR.32	spf	ycfJ.EST3UTR	small regulatory RNA Spot 42	PF05433 family protein YcfJ	sRNA	3UTR	4049897	4049945	+	1168057	1168196	+	163	167159	742	7984993	10.4937	4.37e-92	spf:::ycfJ.EST3UTR
G6258.EST3UTR.23	G0-16649	ybaP.EST3UTR	cpxQ	TraB family protein YbaP	small regulatory RNA CpxQ	3UTR	sRNA	507062	507288	-	4106369	4106388	+	160	9731	46742	8096424	2.84806	7.46e-23	cpxQ:::ybaP.EST3UTR
G6258.EST3UTR.23	G0-8866	ybaP.EST3UTR	micA	TraB family protein YbaP	small regulatory RNA MicA	3UTR	sRNA	507242	507288	-	2814846	2814879	+	158	9666	48718	8094515	2.71589	1.99e-20	micA:::ybaP.EST3UTR
EG11833.5UTR	G0-16649	yihG.5UTR	cpxQ	1-acylglycerol-3-phosphate O-acyltransferase YihG	small regulatory RNA CpxQ	5UTR	sRNA	4046603	4046647	-	4106355	4106388	+	157	350	46745	8105805	77.7844	5e-212	cpxQ:::yihG.5UTR
EG11008	G0-16649	tolB	cpxQ	Tol-Pal system periplasmic protein TolB	small regulatory RNA CpxQ	CDS	sRNA	778823	779089	+	4106368	4106388	+	155	4290	46747	8101865	6.26189	1.33e-61	cpxQ:::tolB
G0-16744	G0-8871	ynfS	arcZ	Qin prophage; protein YnfS	small regulatory RNA ArcZ	CDS	sRNA	1642108	1642299	+	3350677	3350698	+	151	520	179164	7973222	12.9228	1.45e-95	arcZ:::ynfS
EG10671	G0-8871	ompF	arcZ	outer membrane porin F	small regulatory RNA ArcZ	CDS	sRNA	986015	986299	-	3350680	3350698	+	148	1891	179167	7971851	3.48234	1.19e-28	arcZ:::ompF
EG30098	EG10674	spf	oppA	small regulatory RNA Spot 42	oligopeptide ABC transporter periplasmic binding protein	sRNA	CDS	4049896	4049948	+	1301561	1301789	+	147	167175	1744	7983991	4.0255	5.5e-35	oppA:::spf
EG30068	G0-17101	proM	flgO	tRNA-Pro	-	tRNA	sRNA	3982710	3982816	+	1141041	1141064	+	146	6182	76316	8070413	2.49749	3.53e-15	flgO:::proM
EG10394	G0-8878	glpD	cyaR	aerobic glycerol 3-phosphate dehydrogenase	small regulatory RNA CyaR	CDS	sRNA	3561969	3562093	+	2167198	2167201	+	144	1126	20404	8131383	50.9651	2.8e-176	cyaR:::glpD
G0-10671	G0-8863	mgrR	rprA	small regulatory RNA MgrR	small regulatory RNA RprA	sRNA	sRNA	1622851	1622915	-	1770020	1770479	+	140	33446	10401	8109070	3.26347	5.43e-25	mgrR:::rprA
EG30076.AS	G0-8871	rrfH.AS	arcZ	5S ribosomal RNA	small regulatory RNA ArcZ	AS	sRNA	228845	228876	-	3350694	3350698	+	138	1382	179177	7972360	4.44299	9.73e-37	arcZ:::rrfH.AS
EG10576	EG30098	mdh	spf	malate dehydrogenase	small regulatory RNA Spot 42	CDS	sRNA	3384120	3384300	-	4049922	4050009	+	137	958	169562	7982400	6.73225	1.96e-55	mdh:::spf
EG10155.5UTR	G0-8872	cirA.5UTR	ryhB	iron-catecholate outer membrane transporter CirA	small regulatory RNA RyhB	5UTR	sRNA	2246828	2246932	-	3580922	3580958	-	137	1361	19483	8132076	42.0154	5.4e-157	cirA.5UTR:::ryhB
EG10489	EG30098	icd	spf	isocitrate dehydrogenase	small regulatory RNA Spot 42	CDS	sRNA	1195007	1195496	+	4049929	4050008	+	136	1912	169563	7981446	3.34812	1.96e-24	icd:::spf
G6258.EST3UTR.23	G0-8880	ybaP.EST3UTR	rybB	TraB family protein YbaP	small regulatory RNA RybB	3UTR	sRNA	507234	507288	-	887793	888003	-	136	9688	55567	8087666	2.0432	2.74e-07	rybB:::ybaP.EST3UTR
EG11428	EG30098	sthA	spf	soluble pyridine nucleotide transhydrogenase	small regulatory RNA Spot 42	CDS	sRNA	4160708	4160824	-	4049931	4050008	+	133	410	169566	7982948	15.2719	1.06e-91	spf:::sthA
EG10673	G0-10671	ompT	mgrR	DLP12 prophage; protease 7	small regulatory RNA MgrR	CDS	sRNA	584806	585097	-	1622817	1622879	-	132	1911	26418	8124596	21.243	2.7e-114	mgrR:::ompT
G0-16649	EG11110.EG12395.IGR	cpxQ	ybgC.ybgE.IGR	small regulatory RNA CpxQ	esterase/thioesterase : PF09600 family protein YbgE	sRNA	IGR	4106329	4106359	+	774616	774620	-	129	36304	1157	8115467	24.9239	3.9e-119	cpxQ:::ybgC.ybgE.IGR
G0-10671	EG12111	mgrR	nlpD	small regulatory RNA MgrR	murein hydrolase activator NlpD	sRNA	CDS	1622855	1622917	-	2867520	2867699	-	128	33458	6112	8113359	5.07841	8.54e-41	mgrR:::nlpD
EG30098	EG10933.5UTR	spf	sdhC.5UTR	small regulatory RNA Spot 42	succinate:quinone oxidoreductase, membrane protein SdhC	sRNA	5UTR	4049897	4049900	+	755120	755400	+	127	95658	3617	8053655	2.95615	2.6e-18	sdhC.5UTR:::spf
EG10980.EG10981.IGT	EG30098	sucB.sucC.IGT	spf	dihydrolipoyltranssuccinylase : succinyl-CoA synthetase subunit beta	small regulatory RNA Spot 42	IGT	sRNA	762718	762995	+	4049939	4050009	+	127	263	169572	7983095	22.7334	1.2e-104	spf:::sucB.sucC.IGT
EG11317	G0-16649	fabD	cpxQ	[acyl-carrier-protein] S-malonyltransferase	small regulatory RNA CpxQ	CDS	sRNA	1150545	1150842	+	4106385	4106388	+	127	3331	46775	8102824	6.60468	4.41e-52	cpxQ:::fabD
G0-10671	G7047	mgrR	dsrA	small regulatory RNA MgrR	small regulatory RNA DsrA	sRNA	sRNA	1622847	1622917	-	2025222	2025280	-	124	33462	13656	8105815	2.1996	2.35e-08	dsrA:::mgrR
EG10674	EG30098	oppA	spf	oligopeptide ABC transporter periplasmic binding protein	small regulatory RNA Spot 42	CDS	sRNA	1301408	1301691	+	4049939	4050009	+	124	1902	169575	7981456	3.06854	9.4e-19	oppA:::spf
EG30098	EG30098.AS	spf	spf.AS	small regulatory RNA Spot 42	small regulatory RNA Spot 42	sRNA	AS	4049898	4049967	+	4049905	4049940	-	122	167200	40	7985695	145.672	2.7e-162	spf:::spf.AS
G0-8914	EG30083.AS	gadY	rrlH.AS	small regulatory RNA GadY	23S ribosomal RNA	sRNA	AS	3664863	3664945	+	226021	226231	-	122	24750	897	8127288	44.662	1.1e-141	gadY:::rrlH.AS
G0-8873	EG10382.EG11198.IGT	glmZ	glmS.glmU.IGT	small regulatory RNA GlmZ	L-glutamine--D-fructose-6-phosphate aminotransferase : fused N-acetylglucosamine-1-phosphate uridyltransferase and glucosamine-1-phosphate acetyltransferase	sRNA	IGT	3986430	3986593	+	3913378	3913769	-	119	5776	1265	8145897	132.669	4.5e-194	glmS.glmU.IGT:::glmZ
G7571	G0-8871	mqsA	arcZ	antitoxin of the MqsRA toxin-antitoxin system/DNA-binding transcriptional repressor MqsA	small regulatory RNA ArcZ	CDS	sRNA	3168235	3168367	-	3350695	3350698	+	119	91	179196	7973651	58.1881	3.4e-131	arcZ:::mqsA
EG10873	G0-8872	rplL	ryhB	50S ribosomal subunit protein L12	small regulatory RNA RyhB	CDS	sRNA	4180584	4180892	+	3580922	3580960	-	118	13600	19502	8119837	3.61253	4.75e-24	rplL:::ryhB
G6698	G0-8871	ynaE	arcZ	Rac prophage; uncharacterized protein YnaE	small regulatory RNA ArcZ	CDS	sRNA	1433930	1434297	-	3350679	3350698	+	117	1357	179198	7972385	3.83585	4.56e-25	arcZ:::ynaE
EG12234.5UTR	EG30098	rlmJ.5UTR	spf	23S rRNA m(6)A2030 methyltransferase	small regulatory RNA Spot 42	5UTR	sRNA	3645326	3645370	+	4049934	4050009	+	117	56	169582	7983302	98.356	2.4e-145	rlmJ.5UTR:::spf
EG10674	G0-8871	oppA	arcZ	oligopeptide ABC transporter periplasmic binding protein	small regulatory RNA ArcZ	CDS	sRNA	1301101	1301292	+	3350680	3350698	+	116	949	179199	7972793	5.43834	9.33e-38	arcZ:::oppA
EG10795	EG30098	purH	spf	bifunctional AICAR transformylase/IMP cyclohydrolase	small regulatory RNA Spot 42	CDS	sRNA	4207306	4207558	-	4049930	4050007	+	114	288	169585	7983070	18.6335	9.06e-86	purH:::spf
EG10321	G0-17103	fliC	motR	flagellar filament structural protein	-	CDS	sRNA	2003211	2003599	-	1977207	1977357	-	113	36970	1731	8114243	14.3278	3.74e-79	fliC:::motR
G6180.EST3UTR.58	G0-8871	ykgH.EST3UTR	arcZ	uncharacterized protein YkgH	small regulatory RNA ArcZ	3UTR	sRNA	324627	324695	-	3350679	3350698	+	113	2450	179202	7971292	2.05163	3.82e-05	arcZ:::ykgH.EST3UTR
EG11782.EST5UTR.43	G0-16636	smpB.EST5UTR	3'ETS-<i>leuZ</i>	SsrA-binding protein	-	5UTR	sRNA	2754831	2754885	+	1991745	1991750	-	112	252	2521	8150172	1436.85	5.2e-290	3'ETS-<i>leuZ</i>:::smpB.EST5UTR
EG10933	G0-8872	sdhC	ryhB	succinate:quinone oxidoreductase, membrane protein SdhC	small regulatory RNA RyhB	CDS	sRNA	755109	755562	+	3580922	3580976	-	111	5304	19509	8128133	8.71917	9.01e-57	ryhB:::sdhC
EG12111	G7047	nlpD	dsrA	murein hydrolase activator NlpD	small regulatory RNA DsrA	CDS	sRNA	2868107	2868194	-	2025220	2025280	-	109	4537	13671	8134740	14.2956	2.74e-77	dsrA:::nlpD
EG10320.5UTR	G0-8871	flhD.5UTR	arcZ	DNA-binding transcriptional dual regulator FlhD	small regulatory RNA ArcZ	5UTR	sRNA	1978251	1978355	-	3350662	3350698	+	109	386	179206	7973356	12.564	1.27e-66	arcZ:::flhD.5UTR
G0-8866	EG10669.5UTR	micA	ompA.5UTR	small regulatory RNA MicA	outer membrane protein A	sRNA	5UTR	2814800	2814837	+	1019917	1020098	-	108	36280	4969	8111700	4.85959	4.83e-32	micA:::ompA.5UTR
EG20091	G0-8871	gpsA	arcZ	glycerol-3-phosphate dehydrogenase	small regulatory RNA ArcZ	CDS	sRNA	3782601	3782989	-	3350678	3350697	+	108	864	179207	7972878	5.56122	1.25e-35	arcZ:::gpsA
EG10187.5UTR	EG30098	cysE.5UTR	spf	serine acetyltransferase	small regulatory RNA Spot 42	5UTR	sRNA	3782601	3782681	-	4049923	4050009	+	107	518	169592	7982840	9.72313	6.13e-56	cysE.5UTR:::spf
G7090	G0-16649	wzzB	cpxQ	regulator of length of O-antigen component of lipopolysaccharide chains	small regulatory RNA CpxQ	CDS	sRNA	2098211	2098331	-	4106364	4106388	+	106	1024	46796	8105131	17.9291	7.12e-83	cpxQ:::wzzB
EG10321	G7047	fliC	dsrA	flagellar filament structural protein	small regulatory RNA DsrA	CDS	sRNA	2003408	2003678	-	2025220	2025265	-	103	32542	13677	8106735	1.87607	0.017711	dsrA:::fliC
EG30098	EG10829.EG10406.IGR	spf	recG.gltS.IGR	small regulatory RNA Spot 42	ATP-dependent DNA helicase RecG : glutamate:sodium symporter	sRNA	IGR	4049897	4049900	+	3827116	3827475	+	102	95683	400	8056872	21.472	2.07e-84	recG.gltS.IGR:::spf
EG10544.5UTR	G0-10671	lpp.5UTR	mgrR	murein lipoprotein	small regulatory RNA MgrR	5UTR	sRNA	1757382	1757495	+	1622808	1622852	-	101	3708	26449	8122799	8.36523	1.47e-49	lpp.5UTR:::mgrR
G6258.EST3UTR.23	EG30083.EG30076.IGT_AS	ybaP.EST3UTR	rrlH.rrfH.IGT_AS	TraB family protein YbaP	23S ribosomal RNA : 5S ribosomal RNA	3UTR	IGT	507241	507288	-	228427	228840	-	100	9724	1516	8141717	55.2296	1.4e-125	rrlH.rrfH.IGT_AS:::ybaP.EST3UTR
EG11859.EG11858.IGR	G0-8863	fdhD.fdoG.IGR	rprA	sulfurtransferase for molybdenum cofactor sulfuration : formate dehydrogenase O subunit alpha	small regulatory RNA RprA	IGR	sRNA	4085905	4085965	-	1770460	1770478	+	99	667	10399	8141892	116.21	3.4e-154	fdhD.fdoG.IGR:::rprA
EG12111	G0-10671	nlpD	mgrR	murein hydrolase activator NlpD	small regulatory RNA MgrR	CDS	sRNA	2867501	2867700	-	1622817	1622857	-	99	7887	26451	8118620	3.85269	6.73e-22	mgrR:::nlpD
G0-17009	EG11858	sdhX	fdoG	small regulatory RNA SdhX	formate dehydrogenase O subunit alpha	sRNA	CDS	765009	765093	+	4085486	4085877	-	98	7983	932	8144044	107.271	5.3e-150	fdoG:::sdhX
EG10764	G0-8871	priB	arcZ	primosomal replication protein N	small regulatory RNA ArcZ	CDS	sRNA	4425406	4425698	+	3350680	3350698	+	98	1057	179217	7972685	4.12455	2.01e-22	arcZ:::priB
G6718	EG30098	paaJ	spf	beta-ketoadipyl-CoA thiolase	small regulatory RNA Spot 42	CDS	sRNA	1461404	1461556	+	4049923	4050008	+	98	193	169601	7983165	23.901	2.59e-81	paaJ:::spf
EG30098	EG10576	spf	mdh	small regulatory RNA Spot 42	malate dehydrogenase	sRNA	CDS	4049897	4049971	+	3384017	3384192	-	95	167227	587	7985148	7.72791	1.49e-41	mdh:::spf
G6698	G0-17101	ynaE	flgO	Rac prophage; uncharacterized protein YnaE	-	CDS	sRNA	1434032	1434356	-	1141040	1141064	+	95	1394	76367	8075201	7.20624	2.03e-40	flgO:::ynaE
EG10674	G0-16649	oppA	cpxQ	oligopeptide ABC transporter periplasmic binding protein	small regulatory RNA CpxQ	CDS	sRNA	1301114	1301285	+	4106370	4106387	+	94	971	46808	8105184	16.763	1.65e-70	cpxQ:::oppA
G0-9383	G0-8867	sroC	gcvB	small regulatory RNA SroC	small regulatory RNA GcvB	sRNA	sRNA	686779	686890	-	2942901	2942903	+	93	21954	767	8130243	44.9032	2.2e-107	gcvB:::sroC
EG10505	G0-17102	infB	fliX	translation initiation factor IF-2	-	CDS	sRNA	3315430	3315589	-	2001911	2001918	-	93	1024	67098	8084842	10.9432	5.68e-54	fliX:::infB
EG30024	EG30090.EG11736.IGR	aspU	rrsH.gmhB.IGR	tRNA-Asp	16S ribosomal RNA : D-glycero-beta-D-manno-heptose-1,7-bisphosphate 7-phosphatase	tRNA	IGR	228928	228975	+	223764	223882	-	92	65234	454	8087277	25.1224	1.91e-82	aspU:::rrsH.gmhB.IGR
G0-10671	G7872	mgrR	ytfK	small regulatory RNA MgrR	stringent response modulator YtfK	sRNA	CDS	1622901	1622915	-	4439603	4439791	+	92	25809	778	8126378	37.2335	5.8e-99	mgrR:::ytfK
G0-8888	G0-8871	ypfM	arcZ	uncharacterized protein YpfM	small regulatory RNA ArcZ	CDS	sRNA	2590815	2590972	-	3350678	3350698	+	92	91	179223	7973651	44.979	1.01e-93	arcZ:::ypfM
G7013	G0-10671	yebZ	mgrR	putative inner membrane protein	small regulatory RNA MgrR	CDS	sRNA	1923819	1923898	-	1622817	1622835	-	92	179	26458	8126328	157.86	3.2e-149	mgrR:::yebZ
G6493	G0-10671	ycbZ	mgrR	putative ATP-dependent protease YcbZ	small regulatory RNA MgrR	CDS	sRNA	1018213	1018364	-	1622817	1622848	-	92	458	26458	8126049	61.6943	3.3e-117	mgrR:::ycbZ
G6258	EG30108	ybaP	tyrV	TraB family protein YbaP	tRNA-Tyr	CDS	tRNA	507241	507288	-	1287244	1287297	-	92	9732	4788	8138445	16.0684	1.61e-68	tyrV:::ybaP
EG10919.5UTR	G0-8878	rpsT.5UTR	cyaR	30S ribosomal subunit protein S20	small regulatory RNA CyaR	5UTR	sRNA	20926	21180	-	2167199	2167201	+	92	609	20456	8131900	60.054	5.2e-117	cyaR:::rpsT.5UTR
EG10550.5UTR	G0-17104	lysC.5UTR	uhpU	aspartate kinase III	-	5UTR	sRNA	4233360	4233540	-	3845731	3845751	-	92	186	7561	8145218	532.842	1.1e-197	lysC.5UTR:::uhpU
EG30103	G0-8871	thrV	arcZ	tRNA-Thr	small regulatory RNA ArcZ	tRNA	sRNA	3423603	3423642	-	3350694	3350698	+	91	1276	179224	7972466	3.17239	2.57e-13	arcZ:::thrV
EG10671	EG10026	ompF	aceK	outer membrane porin F	isocitrate dehydrogenase kinase/phosphatase	CDS	CDS	986904	987000	-	4218755	4218965	+	91	1178	109501	8042287	5.67359	1.66e-30	aceK:::ompF
EG10402	EG30098	gltA	spf	citrate synthase	small regulatory RNA Spot 42	CDS	sRNA	754240	754698	-	4049923	4050008	+	91	1572	169608	7981786	2.72422	1.65e-09	gltA:::spf
G0-8891	G0-8871	yciY	arcZ	uncharacterized protein YciY	small regulatory RNA ArcZ	CDS	sRNA	1308762	1308884	+	3350680	3350698	+	90	141	179225	7973601	28.3974	6.16e-79	arcZ:::yciY
EG10246	G0-8863	mltD	rprA	membrane-bound lytic murein transglycosylase D	small regulatory RNA RprA	CDS	sRNA	233902	233992	-	1770475	1770478	+	90	175	10408	8142384	402.336	4.1e-182	mltD:::rprA
EG30047	G0-8871	leuP	arcZ	tRNA-Leu	small regulatory RNA ArcZ	tRNA	sRNA	4606207	4606363	-	3350695	3350698	+	89	1063	179226	7972679	3.72443	3.95e-17	arcZ:::leuP
EG10603.EG11354.IGT	G0-16649	mprA.emrA.IGT	cpxQ	DNA-binding transcriptional repressor MprA : multidrug efflux pump membrane fusion protein EmrA	small regulatory RNA CpxQ	IGT	sRNA	2811323	2811643	+	4106369	4106387	+	89	373	46813	8105782	41.3152	1.58e-97	cpxQ:::mprA.emrA.IGT
EG10022	EG30098	aceA	spf	isocitrate lyase	small regulatory RNA Spot 42	CDS	sRNA	4217003	4217200	+	4049939	4050009	+	89	768	169610	7982590	5.45408	4.95e-28	aceA:::spf
EG11277.5UTR	G0-8871	thrL.5UTR	arcZ	thr operon leader peptide	small regulatory RNA ArcZ	5UTR	sRNA	146	197	+	3350678	3350699	+	88	586	179227	7973156	6.68055	1.36e-33	arcZ:::thrL.5UTR
EG10582.5UTR	G0-8871	metB.5UTR	arcZ	O-succinylhomoserine(thiol)-lyase/O-succinylhomoserine lyase	small regulatory RNA ArcZ	5UTR	sRNA	4128622	4128642	+	3350695	3350698	+	88	19	179227	7973723	206.057	1.6e-119	arcZ:::metB.5UTR
EG10539.5UTR	G0-8867	livJ.5UTR	gcvB	branched chain amino acid/phenylalanine ABC transporter periplasmic binding protein	small regulatory RNA GcvB	5UTR	sRNA	3599707	3599763	-	2942796	2942902	+	87	355	4039	8148576	494.423	1.6e-187	gcvB:::livJ.5UTR
EG10882	G0-17102	rplV	fliX	50S ribosomal subunit protein L22	-	CDS	sRNA	3449922	3450399	-	2001910	2001927	-	86	1768	67105	8084098	5.85994	6.66e-30	fliX:::rplV
G0-10671	G0-17009	mgrR	sdhX	small regulatory RNA MgrR	small regulatory RNA SdhX	sRNA	sRNA	1622901	1622915	-	765131	765185	+	85	25816	9298	8117858	2.87463	3.51e-10	mgrR:::sdhX
G7062.EG30094.IGR	G0-8871	yodB.serU.IGR	arcZ	putative cytochrome b561 YodB : tRNA-Ser	small regulatory RNA ArcZ	IGR	sRNA	2042810	2043160	+	3350694	3350697	+	85	1762	179230	7971980	2.1457	0.001665	arcZ:::yodB.serU.IGR
EG10060.5UTR	G0-8878	araJ.5UTR	cyaR	putative transport protein AraJ	small regulatory RNA CyaR	5UTR	sRNA	412315	412531	-	2167193	2167200	+	85	470	20192	8132310	72.8376	2.9e-114	araJ.5UTR:::cyaR
G6698	EG30098	ynaE	spf	Rac prophage; uncharacterized protein YnaE	small regulatory RNA Spot 42	CDS	sRNA	1434102	1434583	-	4049925	4050008	+	84	1563	169615	7981795	2.52904	9.03e-07	spf:::ynaE
EG11978	G0-8878	rfbA	cyaR	dTDP-glucose pyrophosphorylase	small regulatory RNA CyaR	CDS	sRNA	2110993	2111000	-	2167198	2167200	+	84	114	20193	8132666	296.761	8.9e-156	cyaR:::rfbA
EG11284	G0-8872	fabZ	ryhB	3-hydroxy-acyl-[acyl-carrier-protein] dehydratase	small regulatory RNA RyhB	CDS	sRNA	202202	202340	+	3580921	3580953	-	83	150	19537	8133287	230.354	3.9e-147	fabZ:::ryhB
EG11350	G0-8871	waaS	arcZ	lipopolysaccharide core biosynthesis protein WaaS	small regulatory RNA ArcZ	CDS	sRNA	3804591	3804688	-	3350679	3350698	+	82	332	179233	7973410	10.9876	4.07e-45	arcZ:::waaS
EG10674	G0-8871	oppA	arcZ	oligopeptide ABC transporter periplasmic binding protein	small regulatory RNA ArcZ	CDS	sRNA	1302319	1302487	+	3350680	3350698	+	82	474	179233	7973268	7.6958	5.84e-35	arcZ:::oppA
G0-8866	EG11008	micA	tolB	small regulatory RNA MicA	Tol-Pal system periplasmic protein TolB	sRNA	CDS	2814801	2814836	+	778872	779066	+	81	35815	2964	8114197	6.19138	9.68e-30	micA:::tolB
EG10670	G0-8883	ompC	sdsR	outer membrane porin C	small regulatory RNA SdsR	CDS	sRNA	2312405	2312589	-	1923103	1923156	-	80	949	12481	8139547	54.9762	3.9e-99	ompC:::sdsR
EG30098	G0-17014.EST3UTR.71	spf	ybgV.EST3UTR	small regulatory RNA Spot 42	protein YbgV	sRNA	3UTR	4049898	4049949	+	754554	754587	-	79	167243	701	7985034	5.38069	5.23e-24	spf:::ybgV.EST3UTR
EG10944	G0-16649	serA	cpxQ	phosphoglycerate dehydrogenase	small regulatory RNA CpxQ	CDS	sRNA	3058207	3058456	-	4106368	4106388	+	79	1769	46823	8104386	7.72966	3.58e-35	cpxQ:::serA
EG10873	G7047	rplL	dsrA	50S ribosomal subunit protein L12	small regulatory RNA DsrA	CDS	sRNA	4180633	4180950	+	2025221	2025241	-	79	14903	13701	8124374	3.14334	3.47e-11	dsrA:::rplL
EG10025.EG10543.IGT	G0-8878	aceF.lpd.IGT	cyaR	pyruvate dehydrogenase, E2 subunit : lipoamide dehydrogenase	small regulatory RNA CyaR	IGT	sRNA	127716	127786	+	2167198	2167201	+	78	1103	20470	8131406	28.091	1.12e-74	aceF.lpd.IGT:::cyaR
G0-8882	G0-8899	omrB	mcaS	small regulatory RNA OmrB	small regulatory RNA McaS	sRNA	sRNA	2976376	2976386	-	1405657	1405683	-	77	875	31301	8120804	22.8309	8.73e-67	mcaS:::omrB
EG11087	G0-16649	secM	cpxQ	SecA translation regulator	small regulatory RNA CpxQ	CDS	sRNA	107602	107898	+	4106368	4106388	+	77	297	46825	8105858	44.8803	3.78e-86	cpxQ:::secM
EG10787	G0-8878	ptsG	cyaR	glucose-specific PTS enzyme IIBC component	small regulatory RNA CyaR	CDS	sRNA	1159120	1159190	+	2167165	2167200	+	77	332	20200	8132448	93.3733	1.6e-110	cyaR:::ptsG
EG10184.5UTR	G0-16649	cysB.5UTR	cpxQ	DNA-binding transcriptional dual regulator CysB	small regulatory RNA CpxQ	5UTR	sRNA	1333761	1333851	+	4106368	4106388	+	77	328	46825	8105827	40.6384	2.91e-83	cpxQ:::cysB.5UTR
G6833	G0-16649	flxA	cpxQ	Qin prophage; protein FlxA	small regulatory RNA CpxQ	CDS	sRNA	1646405	1646665	+	4106371	4106387	+	76	4643	46826	8101512	2.832	3.15e-08	cpxQ:::flxA
G6562	EG30098	flgN	spf	flagellar biosynthesis protein FlgN	small regulatory RNA Spot 42	CDS	sRNA	1129702	1130169	-	4049943	4050008	+	76	824	169623	7982534	4.34053	1.39e-17	flgN:::spf
EG30017	G0-8871	argX	arcZ	tRNA-Arg	small regulatory RNA ArcZ	tRNA	sRNA	3982410	3982497	+	3350695	3350698	+	74	1263	179241	7972479	2.60606	6.15e-06	arcZ:::argX
EG10671	G0-8883	ompF	sdsR	outer membrane porin F	small regulatory RNA SdsR	CDS	sRNA	986601	987092	-	1923103	1923174	-	74	8369	12487	8132127	5.75843	5.51e-25	ompF:::sdsR
EG30037	EG10026	glyU	aceK	tRNA-Gly	isocitrate dehydrogenase kinase/phosphatase	tRNA	CDS	2999013	2999069	-	4218739	4218965	+	73	1551	109519	8041914	3.45606	8.82e-12	aceK:::glyU
EG11427.5UTR	EG30098	tktA.5UTR	spf	transketolase 1	small regulatory RNA Spot 42	5UTR	sRNA	3081652	3081714	-	4049955	4050008	+	73	108	169626	7983250	31.8117	3.84e-66	spf:::tktA.5UTR
EG10506	G0-17104	infC	uhpU	translation initiation factor IF-3	-	CDS	sRNA	1799904	1800396	-	3845731	3845750	-	72	2313	7581	8143091	33.4364	2.57e-74	infC:::uhpU
EG10988	G0-8871	tar	arcZ	methyl-accepting chemotaxis protein Tar	small regulatory RNA ArcZ	CDS	sRNA	1972401	1972600	-	3350680	3350698	+	71	1420	179244	7972322	2.22387	0.003521	arcZ:::tar
EG11255.5UTR	G0-8871	rsfS.5UTR	arcZ	ribosomal silencing factor RsfS	small regulatory RNA ArcZ	5UTR	sRNA	669035	669082	-	3350662	3350698	+	71	40	179244	7973702	78.9612	7.18e-82	arcZ:::rsfS.5UTR
EG10673	G0-8872	ompT	ryhB	DLP12 prophage; protease 7	small regulatory RNA RyhB	CDS	sRNA	584907	585159	-	3580922	3580924	-	70	1673	19550	8131764	17.4036	4.58e-53	ompT:::ryhB
EG10671	EG30098	ompF	spf	outer membrane porin F	small regulatory RNA Spot 42	CDS	sRNA	986602	986691	-	4050006	4050008	+	70	804	150089	8002094	4.64191	2.01e-17	ompF:::spf
G6833	G0-8871	flxA	arcZ	Qin prophage; protein FlxA	small regulatory RNA ArcZ	CDS	sRNA	1646157	1646495	+	3350662	3350698	+	70	803	179245	7972939	3.87752	2.64e-13	arcZ:::flxA
EG10671.5UTR	G0-8866	ompF.5UTR	micA	outer membrane porin F	small regulatory RNA MicA	5UTR	sRNA	986932	987093	-	2814859	2814896	+	70	3889	48806	8100292	2.98736	2.97e-08	micA:::ompF.5UTR
EG11939.5UTR	G0-8871	ghxP.5UTR	arcZ	guanine/hypoxanthine transporter GhxP	small regulatory RNA ArcZ	5UTR	sRNA	4278092	4278445	+	3350680	3350698	+	70	421	179245	7973321	7.39619	3.46e-28	arcZ:::ghxP.5UTR
EG10510	G7047	rpoS	dsrA	RNA polymerase, sigma S (sigma 38) factor	small regulatory RNA DsrA	CDS	sRNA	2867114	2867599	-	2025222	2025280	-	69	6299	13711	8132978	6.49767	1.81e-26	dsrA:::rpoS
EG10895	EG30098	rpoC	spf	RNA polymerase subunit beta'	small regulatory RNA Spot 42	CDS	sRNA	4185261	4185598	+	4049926	4050009	+	68	480	169631	7982878	6.66687	6.63e-25	rpoC:::spf
G6823	G0-17104	gnsB	uhpU	Qin prophage; protein GnsB	-	CDS	sRNA	1637661	1637928	-	3845731	3845734	-	68	2592	7585	8142812	28.1639	4.23e-65	gnsB:::uhpU
G6258.EST3UTR.23	G0-8883	ybaP.EST3UTR	sdsR	TraB family protein YbaP	small regulatory RNA SdsR	3UTR	sRNA	507241	507288	-	1923103	1923109	-	68	9756	12493	8130740	4.53629	6.38e-17	sdsR:::ybaP.EST3UTR
EG30098	EG10673	spf	ompT	small regulatory RNA Spot 42	DLP12 prophage; protease 7	sRNA	CDS	4049897	4049900	+	584913	585061	-	67	95718	674	8056598	8.36706	1.55e-30	ompT:::spf
EG30098	EG11035.5UTR	spf	tsx.5UTR	small regulatory RNA Spot 42	nucleoside-specific channel-forming protein Tsx	sRNA	5UTR	4049898	4049940	+	432014	432142	-	67	167255	236	7985499	13.5546	4.18e-41	spf:::tsx.5UTR
G0-10677.G6674.IGR	G0-8871	fnrS.zntB.IGR	arcZ	small regulatory RNA FnrS : Zn(2(+)):H(+) symporter	small regulatory RNA ArcZ	IGR	sRNA	1408949	1409071	-	3350695	3350698	+	67	40	179248	7973702	74.511	4.99e-76	arcZ:::fnrS.zntB.IGR
EG12111	G0-8863	nlpD	rprA	murein hydrolase activator NlpD	small regulatory RNA RprA	CDS	sRNA	2867616	2867795	-	1770421	1770479	+	67	14832	10431	8127727	3.5198	4.59e-11	nlpD:::rprA
EG10988	G0-16649	tar	cpxQ	methyl-accepting chemotaxis protein Tar	small regulatory RNA CpxQ	CDS	sRNA	1972245	1972586	-	4106385	4106387	+	66	2890	46836	8103265	3.95118	3.73e-13	cpxQ:::tar
EG10248.5UTR	EG30098	dppA.5UTR	spf	dipeptide ABC transporter periplasmic binding protein	small regulatory RNA Spot 42	5UTR	sRNA	3707801	3707872	-	4049939	4050008	+	66	140	169633	7983218	22.1862	1.46e-51	dppA.5UTR:::spf
G7139	G0-8871	rcnB	arcZ	periplasmic protein involved in nickel/cobalt export	small regulatory RNA ArcZ	CDS	sRNA	2187005	2187112	+	3350677	3350698	+	65	62	179250	7973680	46.636	1.8e-65	arcZ:::rcnB
G7443	G0-16649	queE	cpxQ	putative 7-carboxy-7-deazaguanine synthase QueE	small regulatory RNA CpxQ	CDS	sRNA	2905121	2905391	-	4106370	4106387	+	65	4308	46837	8101847	2.60995	7.17e-05	cpxQ:::queE
EG10710	G0-16649	pheT	cpxQ	phenylalanine--tRNA ligase subunit beta	small regulatory RNA CpxQ	CDS	sRNA	1795569	1795721	-	4106369	4106388	+	65	362	46837	8105793	31.075	7.01e-63	cpxQ:::pheT
G0-16649	EG10467.5UTR	cpxQ	hupB.5UTR	small regulatory RNA CpxQ	DNA-binding protein HU-beta	sRNA	5UTR	4106327	4106345	+	461348	461400	+	64	36369	1184	8115440	12.0617	1.59e-38	cpxQ:::hupB.5UTR
G6638	G0-8871	yciT	arcZ	putative DNA-binding transcriptional regulator YciT	small regulatory RNA ArcZ	CDS	sRNA	1344256	1344366	-	3350679	3350698	+	64	75	179251	7973667	37.959	1.62e-60	arcZ:::yciT
EG10670.5UTR	G7683.EST3UTR.27	ompC.5UTR	yhcN.EST3UTR	outer membrane porin C	DUF1471 domain-containing stress-induced protein YhcN	5UTR	3UTR	2312741	2312829	-	3385812	3385854	+	64	5478	404	8147111	235.603	2.3e-117	ompC.5UTR:::yhcN.EST3UTR
EG30098	EG10948	spf	maeA	small regulatory RNA Spot 42	NAD(+)-dependent malate dehydrogenase	sRNA	CDS	4049897	4049900	+	1555322	1555600	-	63	95722	858	8056414	6.17993	1.31e-21	maeA:::spf
G0-16649	EG30010.EG30083.IGT	cpxQ	alaV.rrlH.IGT	small regulatory RNA CpxQ	tRNA-Ala : 23S ribosomal RNA	sRNA	IGT	4106327	4106342	+	225715	225717	+	63	36370	1009	8115615	13.9324	2.2e-41	alaV.rrlH.IGT:::cpxQ
EG11423	G0-8872	waaU	ryhB	putative ADP-heptose:LPS heptosyltransferase 4	small regulatory RNA RyhB	CDS	sRNA	3798651	3798920	-	3580921	3580925	-	63	1497	19557	8131940	17.4989	2e-47	ryhB:::waaU
G6439.5UTR	G0-17101	ybjG.5UTR	flgO	undecaprenyl pyrophosphate phosphatase	-	5UTR	sRNA	883402	883507	-	1141061	1141064	+	63	933	76399	8075662	7.13755	5.49e-25	flgO:::ybjG.5UTR
G7162	G0-17104	yfaY	uhpU	IPR008135 CinA family protein YfaY	-	CDS	sRNA	2363498	2363592	-	3845731	3845749	-	62	134	7591	8145270	496.47	3.8e-130	uhpU:::yfaY
EG10905.5UTR	G0-8866	rpsF.5UTR	micA	30S ribosomal subunit protein S6	small regulatory RNA MicA	5UTR	sRNA	4425024	4425098	+	2814860	2814879	+	62	2264	48814	8101917	4.54526	6.54e-15	micA:::rpsF.5UTR
G6258.EST3UTR.23	G7047	ybaP.EST3UTR	dsrA	TraB family protein YbaP	small regulatory RNA DsrA	3UTR	sRNA	507128	507288	-	2025222	2025242	-	62	9823	13718	8129454	3.7404	4.54e-11	dsrA:::ybaP.EST3UTR
G0-17093	EG10383.3UTR	yoeJ	glnA.3UTR	-	glutamine synthetase	CDS	3UTR	2079409	2079469	-	4056426	4056534	-	61	78	140663	8012255	44.5461	4.29e-62	glnA.3UTR:::yoeJ
EG10671	EG30098	ompF	spf	outer membrane porin F	small regulatory RNA Spot 42	CDS	sRNA	986201	986400	-	4049923	4050008	+	61	1237	169638	7982121	2.32036	0.027639	ompF:::spf
EG10060	G0-16649	araJ	cpxQ	putative transport protein AraJ	small regulatory RNA CpxQ	CDS	sRNA	412276	412600	-	4106369	4106388	+	60	552	46842	8105603	18.8088	5.48e-46	araJ:::cpxQ
G7147.5UTR	G6586	mepS.5UTR	ymfH	peptidoglycan DD-endopeptidase/peptidoglycan LD-carboxypeptidase	e14 prophage; putative protein YmfH	5UTR	CDS	2269810	2269945	+	1201194	1201195	-	60	1368	1075	8150554	332.54	1.6e-119	mepS.5UTR:::ymfH
G6964	G0-8871	yeaC	arcZ	DUF1315 domain-containing protein YeaC	small regulatory RNA ArcZ	CDS	sRNA	1861703	1862063	-	3350680	3350698	+	59	400	179256	7973342	6.56083	1.4e-20	arcZ:::yeaC
EG11784	EG30098	grcA	spf	stress-induced alternate pyruvate formate-lyase subunit	small regulatory RNA Spot 42	CDS	sRNA	2716110	2716510	-	4049925	4050008	+	59	554	169640	7982804	5.01152	2.6e-15	grcA:::spf
EG12316.5UTR	EG30098	acnB.5UTR	spf	hypothetical protein	small regulatory RNA Spot 42	5UTR	sRNA	131518	131799	+	4050006	4050009	+	59	1218	150100	8001680	2.58229	0.001219	acnB.5UTR:::spf
EG11784	G0-8871	grcA	arcZ	stress-induced alternate pyruvate formate-lyase subunit	small regulatory RNA ArcZ	CDS	sRNA	2716211	2716521	-	3350608	3350698	+	58	453	179257	7973289	5.69497	2.23e-17	arcZ:::grcA
G6258.EST3UTR.23	EG30083.AS	ybaP.EST3UTR	rrlH.AS	TraB family protein YbaP	23S ribosomal RNA	3UTR	AS	507242	507288	-	225803	226297	-	58	9766	1351	8141882	35.7916	1.64e-60	rrlH.AS:::ybaP.EST3UTR
G7546.5UTR	EG30098	glcC.5UTR	spf	DNA-binding transcriptional dual regulator GlcC	small regulatory RNA Spot 42	5UTR	sRNA	3128201	3128292	+	4050006	4050008	+	57	90	150102	8002808	33.7667	2.47e-52	glcC.5UTR:::spf
EG30098	G6493	spf	ycbZ	small regulatory RNA Spot 42	putative ATP-dependent protease YcbZ	sRNA	CDS	4049898	4049900	+	1018149	1018275	-	56	95729	272	8057000	17.328	8.89e-40	spf:::ycbZ
G0-10671	EG11612	mgrR	proP	small regulatory RNA MgrR	osmolyte:H(+) symporter ProP	sRNA	CDS	1622855	1622915	-	4330704	4330762	+	56	33530	2920	8116551	4.64241	1.85e-13	mgrR:::proP
G0-8878	G0-17104	cyaR	uhpU	small regulatory RNA CyaR	-	sRNA	sRNA	2167112	2167161	+	3845731	3845748	-	56	15738	7597	8129666	3.80776	7.58e-10	cyaR:::uhpU
G0-8871	G0-10580.EG10318.IGT	arcZ	uof.fldA.IGT	small regulatory RNA ArcZ	RyhB-regulated fur leader peptide : flavodoxin 1	sRNA	IGT	3350641	3350648	+	710710	710781	-	56	131145	186	8021670	18.4157	2.84e-40	arcZ:::uof.fldA.IGT
EG10679	G0-8863	osmB	rprA	osmotically-inducible lipoprotein OsmB	small regulatory RNA RprA	CDS	sRNA	1343051	1343378	-	1770469	1770478	+	56	59	10442	8142500	740.134	1.1e-122	osmB:::rprA
G7323.5UTR	G0-16649	yfhM.5UTR	cpxQ	alpha2-macroglobulin	small regulatory RNA CpxQ	5UTR	sRNA	2652310	2652328	-	4106368	4106387	+	56	88	46846	8106067	110.114	3.03e-79	cpxQ:::yfhM.5UTR
EG10155.5UTR	G0-10609.G7915.IGR	cirA.5UTR	ryjB.sgcQ.IGR	iron-catecholate outer membrane transporter CirA	small RNA RyjB : KpLE2 phage-like element; putative nucleoside triphosphatase	5UTR	IGR	2246819	2246933	-	4528111	4528115	+	56	1442	444	8151115	712.946	5.6e-129	cirA.5UTR:::ryjB.sgcQ.IGR
G0-10671	G0-17021.EST3UTR.27	mgrR	mgtT.EST3UTR	small regulatory RNA MgrR	protein MgtT	sRNA	3UTR	1622848	1622896	-	1622848	1623028	+	55	7630	415	8144957	141.475	2.02e-88	mgrR:::mgtT.EST3UTR
G0-8871	EG10982	arcZ	sucD	small regulatory RNA ArcZ	succinyl-CoA synthetase subunit alpha	sRNA	CDS	3350640	3350643	+	764209	764276	+	55	131146	539	8021317	6.24115	3.2e-18	arcZ:::sucD
EG10671	EG12400.EST5UTR.58	ompF	mdtK.EST5UTR	outer membrane porin F	multidrug efflux pump MdtK	CDS	5UTR	986791	986892	-	1743405	1743424	+	55	3555	159	8149288	792.95	4.2e-127	mdtK.EST5UTR:::ompF
G6833	G0-8872	flxA	ryhB	Qin prophage; protein FlxA	small regulatory RNA RyhB	CDS	sRNA	1646405	1646669	+	3580903	3580935	-	55	4664	19565	8128773	4.89947	3.37e-14	flxA:::ryhB
EG30100	EG30090.AS	ssrA	rrsH.AS	tmRNA	16S ribosomal RNA	ncRNA	AS	2755638	2755926	+	224418	224739	-	54	57386	1185	8094432	6.4277	7.95e-19	rrsH.AS:::ssrA
G7321	G0-17102	yfgM	fliX	ancillary SecYEG translocon subunit	-	CDS	sRNA	2639009	2639100	-	2001911	2001929	-	54	159	67137	8085707	40.9028	3.98e-56	fliX:::yfgM
EG10914	G0-8872	rpsO	ryhB	30S ribosomal subunit protein S15	small regulatory RNA RyhB	CDS	sRNA	3311452	3311699	-	3580922	3580953	-	54	752	19566	8132685	29.8475	1.31e-51	rpsO:::ryhB
EG10457	G0-8872	hns	ryhB	DNA-binding transcriptional dual regulator H-NS	small regulatory RNA RyhB	CDS	sRNA	1292555	1292945	-	3580922	3580941	-	54	624	19566	8132813	35.9706	1.1e-55	hns:::ryhB
G6258.EST3UTR.23	EG30090.AS	ybaP.EST3UTR	rrsH.AS	TraB family protein YbaP	16S ribosomal RNA	3UTR	AS	507239	507288	-	224218	224665	-	54	9770	1701	8141532	26.4546	2.78e-49	rrsH.AS:::ybaP.EST3UTR
EG30098	EG11424	spf	waaL	small regulatory RNA Spot 42	O-antigen ligase	sRNA	CDS	4049897	4049900	+	3797615	3797860	+	53	95732	190	8057082	23.477	2.66e-43	spf:::waaL
EG10376.EG10106.IGR	G0-8871	rsmG.atpI.IGR	arcZ	16S rRNA m(7)G527 methyltransferase : ATP synthase accessory factor AtpI	small regulatory RNA ArcZ	IGR	sRNA	3922842	3923139	-	3350696	3350698	+	53	926	179262	7972816	2.54559	0.015781	arcZ:::rsmG.atpI.IGR
G0-10471	EG30098	yifL	spf	putative lipoprotein YifL	small regulatory RNA Spot 42	CDS	sRNA	3994490	3994554	+	4050005	4050009	+	53	88	150106	8002810	32.1098	1.86e-47	spf:::yifL
EG11531.5UTR	G0-8914	cfa.5UTR	gadY	cyclopropane fatty acyl phospholipid synthase	small regulatory RNA GadY	5UTR	sRNA	1741216	1741261	+	3664938	3664971	+	53	5235	21617	8126152	3.80582	4.88e-09	cfa.5UTR:::gadY
EG30098	G0-17089	spf	zbiJ	small regulatory RNA Spot 42	-	sRNA	sRNA	4049898	4049900	+	837434	837457	-	52	95733	715	8056557	6.12047	8.12e-17	spf:::zbiJ
EG11545	G0-16649	flgL	cpxQ	flagellar hook-filament junction protein 2	small regulatory RNA CpxQ	CDS	sRNA	1140317	1140790	+	4106380	4106387	+	52	2670	46850	8103485	3.36864	9.89e-07	cpxQ:::flgL
EG11394	G0-16649	fabR	cpxQ	DNA-binding transcriptional repressor FabR	small regulatory RNA CpxQ	CDS	sRNA	4161078	4161156	+	4106370	4106387	+	52	1096	46850	8105059	8.20804	1.12e-22	cpxQ:::fabR
G7609.5UTR	G0-10671	yqjA.5UTR	mgrR	DedA family protein YqjA	small regulatory RNA MgrR	5UTR	sRNA	3247498	3247877	+	1622817	1622865	-	52	1570	26498	8124937	10.1557	4.54e-27	mgrR:::yqjA.5UTR
G0-16649	EG11612	cpxQ	proP	small regulatory RNA CpxQ	osmolyte:H(+) symporter ProP	sRNA	CDS	4106328	4106341	+	4330631	4330667	+	51	36382	1611	8115013	7.06118	2.18e-19	cpxQ:::proP
EG12517.EG12518.IGT	G0-8871	ytfQ.ytfR.IGT	arcZ	galactofuranose ABC transporter periplasmic binding protein : galactofuranose ABC transporter putative ATP binding subunit	small regulatory RNA ArcZ	IGT	sRNA	4450860	4451105	+	3350680	3350698	+	51	131	179264	7973611	17.3165	2.83e-34	arcZ:::ytfQ.ytfR.IGT
EG10873	G0-8883	rplL	sdsR	50S ribosomal subunit protein L12	small regulatory RNA SdsR	CDS	sRNA	4180609	4180884	+	1923103	1923155	-	51	13291	12510	8127205	2.49285	0.036354	rplL:::sdsR
G0-9561	G0-8871	blr	arcZ	beta-lactam resistance protein	small regulatory RNA ArcZ	CDS	sRNA	1704512	1704724	+	3350678	3350698	+	51	485	179264	7973257	4.67704	2.17e-11	arcZ:::blr
EG11556.5UTR	EG30098	talB.5UTR	spf	transaldolase B	small regulatory RNA Spot 42	5UTR	sRNA	8190	8293	+	4049925	4050009	+	51	134	169648	7983224	17.91	4.94e-35	spf:::talB.5UTR
EG30014	G0-8871	argU	arcZ	tRNA-Arg	small regulatory RNA ArcZ	tRNA	sRNA	564727	564779	+	3350695	3350697	+	50	823	179265	7972919	2.70204	0.006903	arcZ:::argU
EG30098	EG10067	spf	argF	small regulatory RNA Spot 42	CP4-6 prophage; ornithine carbamoyltransferase ArgF	sRNA	CDS	4049897	4049900	+	290103	290187	-	50	95735	112	8057160	37.5719	5.97e-49	argF:::spf
G0-16649	G6093.EG10455.IGT	cpxQ	bamA.skp.IGT	small regulatory RNA CpxQ	outer membrane protein assembly factor BamA : periplasmic chaperone Skp	sRNA	IGT	4106329	4106343	+	200404	200498	+	50	36383	739	8115885	15.0926	2.02e-33	bamA.skp.IGT:::cpxQ
G0-8865	G0-8871	ryeA	arcZ	small antisense RNA RyeA	small regulatory RNA ArcZ	ncRNA	sRNA	1923064	1923195	+	3350695	3350698	+	50	421	179265	7973321	5.2824	4.64e-13	arcZ:::ryeA
EG10946	EG30098	serC	spf	phosphoserine/phosphohydroxythreonine aminotransferase	small regulatory RNA Spot 42	CDS	sRNA	957826	958000	+	4049987	4050007	+	50	511	169649	7982847	4.60421	7.48e-11	serC:::spf
EG10671	G0-17104	ompF	uhpU	outer membrane porin F	-	CDS	sRNA	985893	986286	-	3845730	3845750	-	50	2794	7603	8142610	19.1656	1.01e-38	ompF:::uhpU
EG10438	G0-16649	hfq	cpxQ	RNA-binding protein Hfq	small regulatory RNA CpxQ	CDS	sRNA	4400209	4400561	+	4106370	4106388	+	50	1497	46852	8104658	5.7777	3.12e-15	cpxQ:::hfq
EG10952	G0-8871	bamE	arcZ	outer membrane protein assembly factor BamE	small regulatory RNA ArcZ	CDS	sRNA	2753630	2753687	+	3350674	3350698	+	50	21	179265	7973721	105.905	1.54e-59	arcZ:::bamE
G7298.EST5UTR.52	EG30098	ypfJ.EST5UTR	spf	uncharacterized protein YpfJ	small regulatory RNA Spot 42	5UTR	sRNA	2596802	2596835	-	4049965	4050008	+	50	49	169649	7983309	48.0182	5.17e-50	spf:::ypfJ.EST5UTR
EG11277.5UTR	G0-8863	thrL.5UTR	rprA	thr operon leader peptide	small regulatory RNA RprA	5UTR	sRNA	27	241	+	1770475	1770478	+	50	771	10448	8141788	50.5362	1.33e-58	rprA:::thrL.5UTR
G0-8882	G6546.5UTR	omrB	csgD.5UTR	small regulatory RNA OmrB	DNA-binding transcriptional dual regulator CsgD	sRNA	5UTR	2976376	2976386	-	1103215	1103285	-	49	903	228	8151877	1940.13	1.6e-132	csgD.5UTR:::omrB
G0-16649	G6083.AS	cpxQ	insL1.AS	small regulatory RNA CpxQ	IS186/IS421 transposase	sRNA	AS	4106329	4106349	+	16147	16150	-	49	36384	1284	8115340	8.51192	7.63e-22	cpxQ:::insL1.AS
EG10670	EG30098	ompC	spf	outer membrane porin C	small regulatory RNA Spot 42	CDS	sRNA	2311926	2312200	-	4049923	4050007	+	49	578	169650	7982780	3.98904	2.63e-08	ompC:::spf
EG10948	EG30098	maeA	spf	NAD(+)-dependent malate dehydrogenase	small regulatory RNA Spot 42	CDS	sRNA	1555440	1555696	-	4050005	4050007	+	49	956	150110	8001942	2.73227	0.00214	maeA:::spf
EG10670.5UTR	G0-17089	ompC.5UTR	zbiJ	outer membrane porin C	-	5UTR	sRNA	2312609	2312830	-	837434	837671	-	49	6027	729	8146252	90.8501	1.47e-69	ompC.5UTR:::zbiJ
EG10540.5UTR	G0-8863	livK.5UTR	rprA	L-leucine/L-phenylalanine ABC transporter periplasmic binding protein	small regulatory RNA RprA	5UTR	sRNA	3597430	3597724	-	1770445	1770478	+	49	295	10449	8142264	129.433	4.49e-76	livK.5UTR:::rprA
EG11531.5UTR	G0-17089	cfa.5UTR	zbiJ	cyclopropane fatty acyl phospholipid synthase	-	5UTR	sRNA	1741200	1741269	+	837434	837455	-	49	5413	718	8146877	102.713	4.02e-72	cfa.5UTR:::zbiJ
EG11987.EST3UTR.30	G0-16649	yehA.EST3UTR	cpxQ	putative fimbrial adhesin YehA	small regulatory RNA CpxQ	3UTR	sRNA	2187338	2187387	-	4106385	4106387	+	49	778	46853	8105377	10.8956	2.48e-26	cpxQ:::yehA.EST3UTR
EG10864.EG10871.IGT	G0-8871	rplA.rplJ.IGT	arcZ	50S ribosomal subunit protein L1 : 50S ribosomal subunit protein L10	small regulatory RNA ArcZ	IGT	sRNA	4179901	4179969	+	3350680	3350698	+	48	431	179267	7973311	4.95339	2.51e-11	arcZ:::rplA.rplJ.IGT
EG12111	G0-10694	nlpD	arrS	murein hydrolase activator NlpD	small regulatory RNA ArrS	CDS	sRNA	2867658	2867899	-	3657984	3657986	-	48	17563	993	8134453	22.3883	8.25e-40	arrS:::nlpD
EG10933.5UTR	G0-8866	sdhC.5UTR	micA	succinate:quinone oxidoreductase, membrane protein SdhC	small regulatory RNA MicA	5UTR	sRNA	755113	755171	+	2814874	2814879	+	48	1508	48828	8102673	5.28201	6.56e-13	micA:::sdhC.5UTR
EG10383.3UTR	EG10387.EG10383.IGT_AS	glnA.3UTR	glnL.glnA.IGT_AS	glutamine synthetase	sensory histidine kinase NtrB : glutamine synthetase	3UTR	IGT	4056454	4056478	-	4056481	4056605	+	48	3728	67	8149214	1566.05	1.4e-121	glnA.3UTR:::glnL.glnA.IGT_AS
EG30104	G0-8871	thrW	arcZ	tRNA-Thr	small regulatory RNA ArcZ	tRNA	sRNA	262902	262924	+	3350695	3350698	+	47	752	179268	7972990	2.7797	0.008959	arcZ:::thrW
EG10671	G0-8863	ompF	rprA	outer membrane porin F	small regulatory RNA RprA	CDS	sRNA	986501	986682	-	1770475	1770478	+	47	1519	10451	8141040	24.1025	1.83e-40	ompF:::rprA
EG10948	EG30098	maeA	spf	NAD(+)-dependent malate dehydrogenase	small regulatory RNA Spot 42	CDS	sRNA	1555612	1555741	-	4049922	4049987	+	47	1756	19493	8131761	11.1655	8.37e-26	maeA:::spf
EG10522	G0-8878	kgtP	cyaR	alpha-ketoglutarate:H(+) symporter	small regulatory RNA CyaR	CDS	sRNA	2724501	2724690	-	2167177	2167200	+	47	773	20230	8132007	24.4411	1.76e-40	cyaR:::kgtP
G6086	G0-8878	insA1	cyaR	IS1 protein InsA	small regulatory RNA CyaR	CDS	sRNA	20453	20526	-	2167176	2167200	+	47	659	20230	8132121	28.6695	1.64e-43	cyaR:::insA1
EG10326	G0-8871	folA	arcZ	dihydrofolate reductase	small regulatory RNA ArcZ	CDS	sRNA	49804	49889	+	3350695	3350698	+	47	23	179268	7973719	90.8925	4.53e-54	arcZ:::folA
EG11448.AS	G0-16649	acs.AS	cpxQ	acetyl-CoA synthetase (AMP-forming)	small regulatory RNA CpxQ	AS	sRNA	4287281	4287331	+	4106385	4106387	+	47	158	46855	8105997	51.4626	4.03e-53	acs.AS:::cpxQ
G0-10671	G7460	mgrR	ygdQ	small regulatory RNA MgrR	UPF0053 inner membrane protein YgdQ	sRNA	CDS	1622862	1622915	-	2970446	2970884	+	46	33540	775	8118696	14.3674	1.62e-29	mgrR:::ygdQ
G7899.G7900.IGR	G0-9383	yjgZ.insG.IGR	sroC	KpLE2 phage-like element; uncharacterized protein YjgZ : KpLE2 phage-like element; IS4 putative transposase	small regulatory RNA SroC	IGR	sRNA	4502042	4502160	+	686681	686684	-	46	1886	18864	8132261	10.5146	4.41e-24	sroC:::yjgZ.insG.IGR
G7162	G0-8871	yfaY	arcZ	IPR008135 CinA family protein YfaY	small regulatory RNA ArcZ	CDS	sRNA	2363610	2363657	-	3350679	3350698	+	46	99	179269	7973643	20.6669	3.45e-33	arcZ:::yfaY
G6823	G0-16649	gnsB	cpxQ	Qin prophage; protein GnsB	small regulatory RNA CpxQ	CDS	sRNA	1637650	1637834	-	4106385	4106388	+	46	2577	46856	8103578	3.08713	0.000349	cpxQ:::gnsB
EG10359	G0-8863	fur	rprA	DNA-binding transcriptional dual regulator Fur	small regulatory RNA RprA	CDS	sRNA	710362	710549	-	1770456	1770478	+	46	526	10452	8142033	68.1248	3.53e-59	fur:::rprA
G7949	EG30098	fhuF	spf	hydroxamate siderophore iron reductase	small regulatory RNA Spot 42	CDS	sRNA	4605602	4605693	-	4049924	4050007	+	46	268	169653	7983090	8.07667	2.49e-18	fhuF:::spf
G7147.5UTR	G0-16649	mepS.5UTR	cpxQ	peptidoglycan DD-endopeptidase/peptidoglycan LD-carboxypeptidase	small regulatory RNA CpxQ	5UTR	sRNA	2269810	2269979	+	4106369	4106387	+	46	1382	46856	8104773	5.75739	1.44e-13	cpxQ:::mepS.5UTR
G6258.EST3UTR.23	EG30063	ybaP.EST3UTR	micF	TraB family protein YbaP	small regulatory RNA MicF	3UTR	sRNA	507241	507288	-	2313122	2313178	+	46	9778	6781	8136452	5.64481	2.13e-13	micF:::ybaP.EST3UTR
G6258.EST3UTR.23	EG30090.AS	ybaP.EST3UTR	rrsH.AS	TraB family protein YbaP	16S ribosomal RNA	3UTR	AS	507240	507288	-	224716	225188	-	46	9778	889	8142344	43.0879	1.54e-50	rrsH.AS:::ybaP.EST3UTR
G0-8785	G0-16649	csrB	cpxQ	small regulatory RNA CsrB	small regulatory RNA CpxQ	sRNA	sRNA	2924219	2924526	-	4106355	4106387	+	45	2295	46857	8103860	3.39115	2.97e-05	cpxQ:::csrB
EG11883	G0-16649	tehA	cpxQ	tellurite resistance protein	small regulatory RNA CpxQ	CDS	sRNA	1500483	1500899	+	4106370	4106387	+	45	221	46857	8105934	35.2248	3.2e-44	cpxQ:::tehA
EG10906	G0-8871	rpsG	arcZ	30S ribosomal subunit protein S7	small regulatory RNA ArcZ	CDS	sRNA	3473525	3473692	-	3350695	3350698	+	45	557	179270	7973185	3.5932	9.23e-06	arcZ:::rpsG
EG10013	EG30098	mepM	spf	peptidoglycan DD-endopeptidase MepM	small regulatory RNA Spot 42	CDS	sRNA	1941301	1941721	-	4049923	4050007	+	45	612	169654	7982746	3.45979	2.85e-05	mepM:::spf
EG10771.5UTR	EG10383.3UTR	proV.5UTR	glnA.3UTR	glycine betaine ABC transporter ATP binding subunit ProV	glutamine synthetase	5UTR	3UTR	2804749	2804806	+	4056425	4056599	-	45	153	140679	8012180	16.7511	9.67e-30	glnA.3UTR:::proV.5UTR
EG10345	G0-8866	ftsX	micA	cell division protein FtsX	small regulatory RNA MicA	CDS	sRNA	3600931	3601187	-	2814825	2814879	+	44	393	48832	8103788	18.5799	3.39e-32	ftsX:::micA
EG11284	G0-8863	fabZ	rprA	3-hydroxy-acyl-[acyl-carrier-protein] dehydratase	small regulatory RNA RprA	CDS	sRNA	202119	202242	+	1770475	1770478	+	44	393	10454	8142166	87.2002	7.86e-61	fabZ:::rprA
EG10539.5UTR	G0-8863	livJ.5UTR	rprA	branched chain amino acid/phenylalanine ABC transporter periplasmic binding protein	small regulatory RNA RprA	5UTR	sRNA	3599374	3599762	-	1770457	1770478	+	44	1291	10454	8141268	26.5421	2.56e-39	livJ.5UTR:::rprA
EG30098	EG10805	spf	pyrB	small regulatory RNA Spot 42	aspartate carbamoyltransferase catalytic subunit	sRNA	CDS	4049896	4049963	+	4472203	4472300	-	43	167279	222	7985513	9.24649	7.25e-19	pyrB:::spf
G0-10671	EG11392.EST3UTR.20	mgrR	nhaB.EST3UTR	small regulatory RNA MgrR	Na(+):H(+) antiporter NhaB	sRNA	3UTR	1622867	1622915	-	1233135	1233156	-	43	33543	40	8119431	260.215	6.23e-73	mgrR:::nhaB.EST3UTR
G6737	G0-8871	ydcI	arcZ	DNA-binding transcriptional dual regulator YdcI	small regulatory RNA ArcZ	CDS	sRNA	1494635	1494899	-	3350695	3350698	+	43	117	179272	7973625	16.3465	2.77e-27	arcZ:::ydcI
EG10544	G0-8872	lpp	ryhB	murein lipoprotein	small regulatory RNA RyhB	CDS	sRNA	1757406	1757596	+	3580922	3580953	-	43	3089	19577	8130348	5.78114	1.52e-12	lpp:::ryhB
EG10106	EG30098	atpI	spf	ATP synthase accessory factor AtpI	small regulatory RNA Spot 42	CDS	sRNA	3922122	3922392	-	4049958	4050009	+	43	600	169656	7982758	3.3721	0.000173	atpI:::spf
EG10457.5UTR	G7047	hns.5UTR	dsrA	DNA-binding transcriptional dual regulator H-NS	small regulatory RNA DsrA	5UTR	sRNA	1292902	1292959	-	2025221	2025244	-	43	211	13737	8139066	120.745	1.4e-64	dsrA:::hns.5UTR
EG10394.5UTR	G0-10671	glpD.5UTR	mgrR	aerobic glycerol 3-phosphate dehydrogenase	small regulatory RNA MgrR	5UTR	sRNA	3561969	3562185	+	1622817	1622835	-	43	1442	26507	8125065	9.14049	8.2e-20	glpD.5UTR:::mgrR
G6834.G6833.IGR	G0-8878	ydfW.flxA.IGR	cyaR	Qin prophage; uncharacterized protein YdfW : Qin prophage; protein FlxA	small regulatory RNA CyaR	IGR	sRNA	1647081	1647120	-	2167193	2167201	+	42	1392	20506	8131117	11.9641	1.14e-23	cyaR:::ydfW.flxA.IGR
G6863	G0-10671	ydgC	mgrR	GlpM family protein	small regulatory RNA MgrR	CDS	sRNA	1681776	1682061	-	1622817	1622851	-	42	1109	26508	8125398	11.6088	4.11e-23	mgrR:::ydgC
G7087	G0-8871	tmaR	arcZ	-	small regulatory RNA ArcZ	CDS	sRNA	2079105	2079468	-	3350695	3350698	+	42	435	179273	7973307	4.29421	2.3e-07	arcZ:::tmaR
EG10673	EG10383.3UTR	ompT	glnA.3UTR	DLP12 prophage; protease 7	glutamine synthetase	CDS	3UTR	584678	584694	-	4056425	4056531	-	42	122	140682	8012211	19.6066	9.18e-30	glnA.3UTR:::ompT
EG10539	G0-8871	livJ	arcZ	branched chain amino acid/phenylalanine ABC transporter periplasmic binding protein	small regulatory RNA ArcZ	CDS	sRNA	3599011	3599300	-	3350662	3350698	+	42	513	179273	7973229	3.64126	3.24e-05	arcZ:::livJ
EG10403	G0-8863	gltB	rprA	glutamate synthase subunit GltB	small regulatory RNA RprA	CDS	sRNA	3354512	3354843	+	1770475	1770478	+	42	1692	10456	8140867	19.3265	7.32e-32	gltB:::rprA
EG10164	G0-8871	crp	arcZ	DNA-binding transcriptional dual regulator CRP	small regulatory RNA ArcZ	CDS	sRNA	3486101	3486274	+	3350662	3350698	+	42	254	179273	7973488	7.35443	6.88e-15	arcZ:::crp
EG10088	G0-8899	asd	mcaS	aspartate-semialdehyde dehydrogenase	small regulatory RNA McaS	CDS	sRNA	3574678	3574938	-	1405657	1405682	-	42	937	31336	8120742	11.6161	4.51e-23	asd:::mcaS
EG30083.AS	G0-8871	rrlH.AS	arcZ	23S ribosomal RNA	small regulatory RNA ArcZ	AS	sRNA	226004	226298	-	3350669	3350698	+	42	592	179273	7973150	3.15531	0.001942	arcZ:::rrlH.AS
EG12201.5UTR	G0-8871	ygaC.5UTR	arcZ	DUF2002 domain-containing protein YgaC	small regulatory RNA ArcZ	5UTR	sRNA	2800390	2800636	-	3350678	3350698	+	42	242	179273	7973500	7.71912	1.37e-15	arcZ:::ygaC.5UTR
EG11390.5UTR	G0-8871	uspA.5UTR	arcZ	universal stress global stress response regulator	small regulatory RNA ArcZ	5UTR	sRNA	3639983	3640200	+	3350680	3350698	+	42	178	179273	7973564	10.4946	4.45e-20	arcZ:::uspA.5UTR
EG10873.EG10894.IGT	G0-8866	rplL.rpoB.IGT	micA	50S ribosomal subunit protein L12 : RNA polymerase subunit beta	small regulatory RNA MicA	IGT	sRNA	4180915	4181140	+	2814842	2814879	+	41	2186	48835	8101995	3.11168	0.002783	micA:::rplL.rpoB.IGT
EG10505	G0-17101	infB	flgO	translation initiation factor IF-2	-	CDS	sRNA	3315296	3315600	-	1140974	1141064	+	41	1388	76855	8074773	3.10351	0.003315	flgO:::infB
EG11347	G0-8871	fliF	arcZ	flagellar basal-body MS-ring and collar protein	small regulatory RNA ArcZ	CDS	sRNA	2014704	2014836	+	3350678	3350697	+	41	430	179274	7973312	4.24069	6.58e-07	arcZ:::fliF
EG10787.5UTR	G0-9941	ptsG.5UTR	sgrS	glucose-specific PTS enzyme IIBC component	small regulatory RNA SgrS	5UTR	sRNA	1157758	1157837	+	77414	77594	+	41	616	673	8151727	806.191	1.21e-95	ptsG.5UTR:::sgrS
EG10670.5UTR	G0-17079	ompC.5UTR	ipeX	outer membrane porin C	-	5UTR	sRNA	2312456	2312829	-	574365	574466	-	41	7064	2563	8143389	18.4412	2.97e-30	ipeX:::ompC.5UTR
EG10293.5UTR	G0-8883	fepA.5UTR	sdsR	ferric enterobactin outer membrane transporter	small regulatory RNA SdsR	5UTR	sRNA	612404	612640	-	1923103	1923172	-	41	1077	12520	8139419	24.749	4.37e-35	fepA.5UTR:::sdsR
EG11503.EST3UTR.74	G0-8866	trmO.EST3UTR	micA	tRNA m(6)t(6)A37 methyltransferase	small regulatory RNA MicA	3UTR	sRNA	218803	218838	-	2814859	2814878	+	41	101	48835	8104080	67.3651	1.23e-49	micA:::trmO.EST3UTR
EG30016	G0-8871	argW	arcZ	tRNA-Arg	small regulatory RNA ArcZ	tRNA	sRNA	2466322	2466348	+	3350695	3350698	+	40	419	179275	7973323	4.24586	1.24e-06	arcZ:::argW
G0-8866	EG11035.5UTR	micA	tsx.5UTR	small regulatory RNA MicA	nucleoside-specific channel-forming protein Tsx	sRNA	5UTR	2814800	2814836	+	432021	432067	-	40	36348	203	8116466	43.9998	1.46e-42	micA:::tsx.5UTR
EG12037	EG30098	yejA	spf	putative oligopeptide ABC transporter periplasmic binding protein YejA	small regulatory RNA Spot 42	CDS	sRNA	2272310	2272607	+	4049987	4050007	+	40	119	169659	7983239	15.8167	1.05e-24	spf:::yejA
G6493	EG30098	ycbZ	spf	putative ATP-dependent protease YcbZ	small regulatory RNA Spot 42	CDS	sRNA	1018201	1018370	-	4049942	4050007	+	40	510	169659	7982848	3.69038	6.5e-05	spf:::ycbZ
G7459	G0-17102	rppH	fliX	RNA pyrophosphohydrolase	-	CDS	sRNA	2968632	2969005	-	2001911	2001914	-	40	1623	67151	8084243	2.96707	0.016933	fliX:::rppH
G7533	EG30098	mltC	spf	membrane-bound lytic murein transglycosylase C	small regulatory RNA Spot 42	CDS	sRNA	3104507	3104691	+	4049930	4050007	+	40	225	169659	7983133	8.36515	8.65e-16	mltC:::spf
EG11981	G0-10671	glf	mgrR	UDP-galactopyranose mutase	small regulatory RNA MgrR	CDS	sRNA	2108139	2108499	-	1622816	1622853	-	40	934	26510	8125573	13.1268	1.05e-23	glf:::mgrR
EG10262	G0-8871	entD	arcZ	phosphopantetheinyl transferase EntD	small regulatory RNA ArcZ	CDS	sRNA	609354	609776	-	3350680	3350698	+	40	280	179275	7973462	6.35374	6.06e-12	arcZ:::entD
EG10670.5UTR	EG31115	ompC.5UTR	dicF	outer membrane porin C	Qin prophage; small regulatory RNA DicF	5UTR	sRNA	2312807	2312830	-	1649296	1649440	+	40	4418	4196	8144403	17.5735	1.24e-28	dicF:::ompC.5UTR
EG10320.5UTR	G0-8899	flhD.5UTR	mcaS	DNA-binding transcriptional dual regulator FlhD	small regulatory RNA McaS	5UTR	sRNA	1977937	1978347	-	1405657	1405663	-	40	716	31338	8120963	14.4772	3.48e-25	flhD.5UTR:::mcaS
G0-9383	G0-8867	sroC	gcvB	small regulatory RNA SroC	small regulatory RNA GcvB	sRNA	sRNA	686612	686942	-	2942686	2942900	+	39	22491	3238	8127289	4.35236	1.51e-07	gcvB:::sroC
G0-8899	G6546.5UTR	mcaS	csgD.5UTR	small regulatory RNA McaS	DNA-binding transcriptional dual regulator CsgD	sRNA	5UTR	1405696	1405754	-	1103136	1103283	-	39	42736	301	8109981	24.588	2.32e-32	csgD.5UTR:::mcaS
EG11978.EG12411.IGT	G0-16649	rfbA.rfbD.IGT	cpxQ	dTDP-glucose pyrophosphorylase : dTDP-4-dehydrorhamnose reductase	small regulatory RNA CpxQ	IGT	sRNA	2111001	2111179	-	4106355	4106387	+	39	241	46863	8105914	27.9911	3.15e-34	cpxQ:::rfbA.rfbD.IGT
EG10495	EG30098	ilvC	spf	ketol-acid reductoisomerase (NADP(+))	small regulatory RNA Spot 42	CDS	sRNA	3958311	3958651	+	4049966	4050007	+	39	203	169660	7983155	9.0399	2.49e-16	ilvC:::spf
EG11003.5UTR	G0-8866	tig.5UTR	micA	trigger factor	small regulatory RNA MicA	5UTR	sRNA	455001	455384	+	2814876	2814879	+	39	597	48837	8103584	10.8397	7.13e-20	micA:::tig.5UTR
EG12168.5UTR	G0-8871	brnQ.5UTR	arcZ	branched chain amino acid transporter BrnQ	small regulatory RNA ArcZ	5UTR	sRNA	419418	419546	+	3350678	3350698	+	39	144	179276	7973598	12.0458	3.61e-20	arcZ:::brnQ.5UTR
G0-10671	EG30017	mgrR	argX	small regulatory RNA MgrR	tRNA-Arg	sRNA	tRNA	1622866	1622915	-	3982405	3982456	+	38	33548	1001	8118470	9.18665	5.77e-17	argX:::mgrR
EG11197	G0-8871	yidC	arcZ	membrane protein insertase YidC	small regulatory RNA ArcZ	CDS	sRNA	3885012	3885299	+	3350678	3350698	+	38	259	179277	7973483	6.5254	1.91e-11	arcZ:::yidC
EG11350	G0-16649	waaS	cpxQ	lipopolysaccharide core biosynthesis protein WaaS	small regulatory RNA CpxQ	CDS	sRNA	3805010	3805395	-	4106369	4106387	+	38	682	46864	8105473	9.63692	1.48e-17	cpxQ:::waaS
EG10938	G0-8871	secD	arcZ	Sec translocon accessory complex subunit SecD	small regulatory RNA ArcZ	CDS	sRNA	427807	428063	+	3350662	3350698	+	38	153	179277	7973589	11.0464	2.23e-18	arcZ:::secD
G6258.EST3UTR.23	EG30083.AS	ybaP.EST3UTR	rrlH.AS	TraB family protein YbaP	23S ribosomal RNA	3UTR	AS	507242	507288	-	227808	228288	-	38	9786	996	8142237	31.7441	4.06e-36	rrlH.AS:::ybaP.EST3UTR
EG30049	EG30083.AS	leuT	rrlH.AS	tRNA-Leu	23S ribosomal RNA	tRNA	AS	3982606	3982650	+	227045	227146	-	37	51775	434	8100811	13.3389	1.62e-21	leuT:::rrlH.AS
EG30098	EG11353	spf	waaJ	small regulatory RNA Spot 42	UDP-glucose:(glucosyl)LPS alpha-1,2-glucosyltransferase	sRNA	CDS	4049898	4049953	+	3801164	3801300	-	37	167285	125	7985610	14.13	4.65e-21	spf:::waaJ
G0-8872	G0-16636	ryhB	3'ETS-<i>leuZ</i>	small regulatory RNA RyhB	-	sRNA	sRNA	3580996	3581018	-	1991718	1991771	-	37	17105	2596	8133319	6.77707	2.92e-12	3'ETS-<i>leuZ</i>:::ryhB
G0-10671	EG12267	mgrR	eptB	small regulatory RNA MgrR	Kdo2-lipid A phosphoethanolamine 7''-transferase	sRNA	CDS	1622855	1622915	-	3710202	3710297	-	37	33549	2103	8117368	4.25695	1.24e-06	eptB:::mgrR
EG11179.EG30061.IGT	G0-8878	rimP.metY.IGT	cyaR	ribosome maturation factor RimP : tRNA-Met	small regulatory RNA CyaR	IGT	sRNA	3317938	3318078	-	2167172	2167200	+	37	719	20240	8132061	20.6758	2.42e-28	cyaR:::rimP.metY.IGT
EG10068.EG30061.IGR	G0-8878	argG.metY.IGR	cyaR	argininosuccinate synthetase : tRNA-Met	small regulatory RNA CyaR	IGR	sRNA	3318253	3318338	-	2167178	2167200	+	37	3027	20240	8129753	4.90971	3.35e-08	argG.metY.IGR:::cyaR
G0-17033	G0-17104	yqiM	uhpU	protein YqiM	-	CDS	sRNA	3247614	3247762	+	3845731	3845733	-	37	1317	7616	8144087	30.0422	2.99e-34	uhpU:::yqiM
G6081	G0-16649	yaaX	cpxQ	DUF2502 domain-containing protein YaaX	small regulatory RNA CpxQ	CDS	sRNA	5207	5461	+	4106370	4106387	+	37	74	46865	8106081	86.4833	1.13e-47	cpxQ:::yaaX
EG10777	G0-8863	pspB	rprA	phage shock protein B	small regulatory RNA RprA	CDS	sRNA	1368822	1368862	+	1770475	1770478	+	37	15	10461	8142544	1919.98	1.63e-88	pspB:::rprA
EG10669	G0-8878	ompA	cyaR	outer membrane protein A	small regulatory RNA CyaR	CDS	sRNA	1019803	1020098	-	2167156	2167200	+	37	4350	20240	8128430	3.41593	0.001456	cyaR:::ompA
EG10179	G0-8878	cyoB	cyaR	cytochrome bo3 ubiquinol oxidase subunit 1	small regulatory RNA CyaR	CDS	sRNA	450276	450349	-	2167177	2167200	+	37	120	20240	8132660	123.892	1.38e-54	cyaR:::cyoB
EG12205	G0-8871	cspF	arcZ	Qin prophage; cold shock protein CspF	small regulatory RNA ArcZ	CDS	sRNA	1641831	1642083	+	3350678	3350698	+	37	506	179278	7973236	3.25206	0.007434	arcZ:::cspF
G6938.5UTR	G0-10671	ves.5UTR	mgrR	HutD family protein Ves	small regulatory RNA MgrR	5UTR	sRNA	1824907	1824983	-	1622817	1622868	-	37	401	26513	8126106	28.2801	7.24e-33	mgrR:::ves.5UTR
EG10191.5UTR	G0-8872	cysJ.5UTR	ryhB	sulfite reductase, flavoprotein subunit	small regulatory RNA RyhB	5UTR	sRNA	2891908	2891965	-	3580922	3580941	-	37	272	19583	8133165	56.4954	2.34e-43	cysJ.5UTR:::ryhB
EG10184.5UTR	G0-8866	cysB.5UTR	micA	DNA-binding transcriptional dual regulator CysB	small regulatory RNA MicA	5UTR	sRNA	1333761	1333829	+	2814875	2814877	+	37	368	48839	8103813	16.6831	9.39e-25	cysB.5UTR:::micA
G6258.EST3UTR.23	EG30083.AS	ybaP.EST3UTR	rrlH.AS	TraB family protein YbaP	23S ribosomal RNA	3UTR	AS	507238	507288	-	227121	227596	-	37	9787	1172	8142061	26.2639	3.76e-32	rrlH.AS:::ybaP.EST3UTR
G6258.EST3UTR.23	EG30090.EG11736.IGR	ybaP.EST3UTR	rrsH.gmhB.IGR	TraB family protein YbaP	16S ribosomal RNA : D-glycero-beta-D-manno-heptose-1,7-bisphosphate 7-phosphatase	3UTR	IGR	507241	507288	-	223727	224182	-	37	9787	1265	8141968	24.3327	3.27e-31	rrsH.gmhB.IGR:::ybaP.EST3UTR
G6758	G0-10671	ydcZ	mgrR	putative inner membrane protein YdcZ	small regulatory RNA MgrR	CDS	sRNA	1517832	1517987	-	1622817	1622834	-	36	96	26514	8126411	114.936	2.15e-51	mgrR:::ydcZ
EG11001	G0-16649	thrS	cpxQ	threonine--tRNA ligase	small regulatory RNA CpxQ	CDS	sRNA	1800633	1800820	-	4106369	4106387	+	36	983	46866	8105172	6.33364	8.85e-11	cpxQ:::thrS
G7039	G0-16649	tcyJ	cpxQ	cystine ABC transporter periplasmic binding protein	small regulatory RNA CpxQ	CDS	sRNA	1999906	2000397	-	4106369	4106387	+	36	951	46866	8105204	6.54678	3.29e-11	cpxQ:::tcyJ
EG12859.EST5UTR.64	G0-8871	opgD.EST5UTR	arcZ	glucan biosynthesis protein D	small regulatory RNA ArcZ	5UTR	sRNA	1496777	1496816	+	3350680	3350698	+	36	28	179279	7973714	57.1842	4.38e-36	arcZ:::opgD.EST5UTR
EG10669.5UTR	G0-17082	ompA.5UTR	malH	outer membrane protein A	-	5UTR	sRNA	1020060	1020187	-	4242529	4242567	-	36	15302	650	8137069	29.4516	1.03e-32	malH:::ompA.5UTR
EG10090.5UTR	G0-8871	aslB.5UTR	arcZ	putative anaerobic sulfatase maturation enzyme AslB	small regulatory RNA ArcZ	5UTR	sRNA	3982807	3983194	+	3350695	3350698	+	36	276	179279	7973466	5.80111	3.52e-09	arcZ:::aslB.5UTR
G0-8785	G0-8871	csrB	arcZ	small regulatory RNA CsrB	small regulatory RNA ArcZ	sRNA	sRNA	2924508	2924526	-	3350695	3350697	+	35	376	179280	7973366	4.1399	6.62e-05	arcZ:::csrB
EG11410	G0-8871	yjgA	arcZ	DUF615 domain-containing protein YjgA	small regulatory RNA ArcZ	CDS	sRNA	4457722	4457782	-	3350678	3350698	+	35	36	179280	7973706	43.2408	3.32e-32	arcZ:::yjgA
G7572	G0-8871	mqsR	arcZ	mRNA interferase toxin MqsR	small regulatory RNA ArcZ	CDS	sRNA	3168408	3168563	-	3350678	3350698	+	35	497	179280	7973245	3.13195	0.035282	arcZ:::mqsR
EG12631	G0-8878	gntU	cyaR	low-affinity gluconate transporter	small regulatory RNA CyaR	CDS	sRNA	3576930	3577053	-	2167198	2167200	+	35	73	20242	8132707	192.631	5.65e-57	cyaR:::gntU
EG11981	G0-17101	glf	flgO	UDP-galactopyranose mutase	-	CDS	sRNA	2107418	2107699	-	1141062	1141064	+	35	493	76427	8076102	7.50198	2.38e-12	flgO:::glf
EG10321	G0-17104	fliC	uhpU	flagellar filament structural protein	-	CDS	sRNA	2002701	2003178	-	3845731	3845747	-	35	6034	7618	8139370	6.19744	1.09e-10	fliC:::uhpU
EG10225	G0-8871	dgt	arcZ	dGTP triphosphohydrolase	small regulatory RNA ArcZ	CDS	sRNA	180110	180169	+	3350680	3350698	+	35	23	179280	7973719	67.6814	1.75e-36	arcZ:::dgt
EG10670.5UTR	G0-8878	ompC.5UTR	cyaR	outer membrane porin C	small regulatory RNA CyaR	5UTR	sRNA	2312828	2312829	-	2167192	2167201	+	35	4423	20513	8128086	3.13552	0.034597	cyaR:::ompC.5UTR
EG11199.5UTR	G0-16649	mioC.5UTR	cpxQ	flavoprotein MioC	small regulatory RNA CpxQ	5UTR	sRNA	3926301	3926478	-	4106369	4106388	+	35	297	46867	8105858	20.3818	6.62e-26	cpxQ:::mioC.5UTR
G6557.5UTR	EG30098	bssS.5UTR	spf	regulator of biofilm formation	small regulatory RNA Spot 42	5UTR	sRNA	1120914	1121022	-	4049926	4050008	+	35	258	169664	7983100	6.38308	6.28e-10	bssS.5UTR:::spf
G6258.EST3UTR.23	EG30083.AS	ybaP.EST3UTR	rrlH.AS	TraB family protein YbaP	23S ribosomal RNA	3UTR	AS	507243	507288	-	226523	226995	-	35	9789	1194	8142039	24.3814	4.12e-29	rrlH.AS:::ybaP.EST3UTR
G0-8899	G7400.EST3UTR.36	mcaS	ygaM.EST3UTR	small regulatory RNA McaS	DUF883 domain-containing protein YgaM	sRNA	3UTR	1405698	1405752	-	2800530	2800537	+	34	42741	737	8109545	8.75313	5.52e-14	mcaS:::ygaM.EST3UTR
EG30100	EG30083.AS	ssrA	rrlH.AS	tmRNA	23S ribosomal RNA	ncRNA	AS	2755593	2755914	+	227810	228300	-	34	59583	1000	8092440	4.61781	4.07e-06	rrlH.AS:::ssrA
EG10963	EG30098	speE	spf	spermidine synthase	small regulatory RNA Spot 42	CDS	sRNA	135647	135728	-	4049923	4050008	+	34	123	169665	7983235	13.0065	6.06e-18	speE:::spf
EG11748	G0-16649	rpnC	cpxQ	recombination-promoting nuclease RpnC	small regulatory RNA CpxQ	CDS	sRNA	147610	147763	+	4106367	4106387	+	34	336	46868	8105819	17.5009	5.22e-23	cpxQ:::rpnC
G6501	G0-8871	rlmI	arcZ	23S rRNA m(5)C1962 methyltransferase	small regulatory RNA ArcZ	CDS	sRNA	1029643	1029951	-	3350678	3350697	+	34	143	179281	7973599	10.5746	2.09e-15	arcZ:::rlmI
EG12412	G0-16649	rfbB	cpxQ	dTDP-glucose 4,6-dehydratase 1	small regulatory RNA CpxQ	CDS	sRNA	2112103	2112496	-	4106368	4106387	+	34	832	46868	8105323	7.06723	2.93e-11	cpxQ:::rfbB
EG10807	G0-8871	pyrD	arcZ	dihydroorotate dehydrogenase, type 2	small regulatory RNA ArcZ	CDS	sRNA	1004738	1005139	+	3350695	3350698	+	34	396	179281	7973346	3.81848	0.000911	arcZ:::pyrD
EG10698	EG30098	pepQ	spf	Xaa-Pro dipeptidase	small regulatory RNA Spot 42	CDS	sRNA	4031130	4031289	+	4050005	4050008	+	34	258	150125	8002640	7.02489	1.04e-10	pepQ:::spf
EG10948	G0-10671	maeA	mgrR	NAD(+)-dependent malate dehydrogenase	small regulatory RNA MgrR	CDS	sRNA	1555506	1555974	-	1622817	1622851	-	34	2136	26516	8124371	4.87707	7.74e-07	maeA:::mgrR
EG10522	G0-8863	kgtP	rprA	alpha-ketoglutarate:H(+) symporter	small regulatory RNA RprA	CDS	sRNA	2725549	2725803	-	1770475	1770478	+	34	3730	10464	8138829	7.08981	1.84e-11	kgtP:::rprA
G0-10641	G0-16649	ilvX	cpxQ	uncharacterized protein IlvX	small regulatory RNA CpxQ	CDS	sRNA	3950467	3950894	+	4106385	4106387	+	34	223	46868	8105932	26.3694	1.99e-28	cpxQ:::ilvX
EG11188	G0-10671	htrL	mgrR	protein HtrL	small regulatory RNA MgrR	CDS	sRNA	3793131	3793568	-	1622817	1622836	-	34	363	26516	8126144	28.7044	5.21e-30	htrL:::mgrR
EG10321	EG10321.EG10841.IGR	fliC	fliC.fliD.IGR	flagellar filament structural protein	flagellar filament structural protein : flagellar filament capping protein	CDS	IGR	2003209	2003634	-	2003219	2003656	+	34	43118	42	8109863	152.26	4.99e-50	fliC:::fliC.fliD.IGR
G7716	G0-17102	fkpA	fliX	peptidyl-prolyl cis-trans isomerase FkpA	-	CDS	sRNA	3477181	3477283	-	2001911	2001928	-	34	357	67157	8085509	11.4664	2.84e-17	fkpA:::fliX
EG10490	G0-8871	argP	arcZ	DNA-binding transcriptional dual regulator ArgP	small regulatory RNA ArcZ	CDS	sRNA	3059613	3059997	+	3350680	3350698	+	34	341	179281	7973401	4.43439	2.3e-05	arcZ:::argP
EG11035.5UTR	G0-8866	tsx.5UTR	micA	nucleoside-specific channel-forming protein Tsx	small regulatory RNA MicA	5UTR	sRNA	432022	432186	-	2814876	2814878	+	34	690	48842	8103491	8.17539	4.44e-13	micA:::tsx.5UTR
EG30098	EG11428	spf	sthA	small regulatory RNA Spot 42	soluble pyridine nucleotide transhydrogenase	sRNA	CDS	4049897	4049900	+	4160530	4160889	-	33	95752	496	8056776	5.59816	7.44e-08	spf:::sthA
G0-8866	EG12117	micA	ompX	small regulatory RNA MicA	outer membrane protein X	sRNA	CDS	2814801	2814850	+	850401	850573	+	33	35863	2016	8115145	3.70402	0.001867	micA:::ompX
G0-10689.EG12525.IGT	G6180.EST3UTR.91	mgtL.mgtA.IGT	ykgH.EST3UTR	leader peptide MgtL : Mg(2(+)) importing P-type ATPase	uncharacterized protein YkgH	IGT	3UTR	4467431	4467532	+	324602	324605	-	33	3640	2843	8146541	25.9782	4.27e-28	mgtL.mgtA.IGT:::ykgH.EST3UTR
EG12691.EG10809.IGT	G0-8871	lapB.pyrF.IGT	arcZ	lipopolysaccharide assembly protein B : orotidine-5'-phosphate decarboxylase	small regulatory RNA ArcZ	IGT	sRNA	1341744	1341795	+	3350678	3350697	+	33	50	179282	7973692	29.354	3.43e-26	arcZ:::lapB.pyrF.IGT
G6489	G0-8871	uup	arcZ	ATP-binding protein Uup	small regulatory RNA ArcZ	CDS	sRNA	1010442	1010778	+	3350679	3350698	+	33	108	179282	7973634	13.5897	1.09e-17	arcZ:::uup
EG10454	G0-16649	truA	cpxQ	tRNA pseudouridine(38-40) synthase	small regulatory RNA CpxQ	CDS	sRNA	2434807	2434997	-	4106385	4106387	+	33	1101	46869	8105054	5.18319	1.32e-07	cpxQ:::truA
EG10979	EG30098	sucA	spf	subunit of E1(0) component of 2-oxoglutarate dehydrogenase	small regulatory RNA Spot 42	CDS	sRNA	758701	758785	+	4049939	4050008	+	33	251	169666	7983107	6.18611	1e-08	spf:::sucA
EG10544	G0-8878	lpp	cyaR	murein lipoprotein	small regulatory RNA CyaR	CDS	sRNA	1757013	1757495	+	2167198	2167200	+	33	3814	20244	8128966	3.47434	0.008187	cyaR:::lpp
EG11277.5UTR	G0-8899	thrL.5UTR	mcaS	thr operon leader peptide	small regulatory RNA McaS	5UTR	sRNA	145	190	+	1405657	1405659	-	33	641	31345	8121038	13.3383	7.31e-19	mcaS:::thrL.5UTR
EG10787.5UTR	EG30098	ptsG.5UTR	spf	glucose-specific PTS enzyme IIBC component	small regulatory RNA Spot 42	5UTR	sRNA	1157625	1157796	+	4049926	4050009	+	33	432	169666	7982926	3.59416	0.006469	ptsG.5UTR:::spf
EG10671.5UTR	G0-17089	ompF.5UTR	zbiJ	outer membrane porin F	-	5UTR	sRNA	986648	987093	-	837434	837515	-	33	8410	737	8143877	43.3592	5.03e-35	ompF.5UTR:::zbiJ
EG10291.5UTR	G0-8863	fecI.5UTR	rprA	RNA polymerase sigma factor FecI	small regulatory RNA RprA	5UTR	sRNA	4518228	4518264	-	1770475	1770478	+	33	138	10465	8142421	186.058	2.38e-54	fecI.5UTR:::rprA
G0-8866	EG10467	micA	hupB	small regulatory RNA MicA	DNA-binding protein HU-beta	sRNA	CDS	2814801	2814838	+	461605	461842	+	32	35864	2057	8115104	3.52007	0.011003	hupB:::micA
G0-10671	EG11424	mgrR	waaL	small regulatory RNA MgrR	O-antigen ligase	sRNA	CDS	1622906	1622915	-	3797204	3797365	+	32	25869	159	8126997	63.2271	5.69e-38	mgrR:::waaL
EG10027.G7189.IGR	G0-8871	ackA.yfbV.IGR	arcZ	acetate kinase : UPF0208 membrane protein YfbV	small regulatory RNA ArcZ	IGR	sRNA	2413101	2413523	-	3350695	3350698	+	32	353	179283	7973389	4.03162	0.000862	ackA.yfbV.IGR:::arcZ
EG12027	G0-8878	yeiH	cyaR	PF03601 family inner membrane protein YeiH	small regulatory RNA CyaR	CDS	sRNA	2249761	2249900	+	2167199	2167201	+	32	59	20516	8132450	214.994	7.53e-53	cyaR:::yeiH
G7593	G0-8863	nfeF	rprA	NADPH-dependent ferric-chelate reductase	small regulatory RNA RprA	CDS	sRNA	3216348	3216432	-	1770457	1770478	+	32	17	10466	8142542	1464.47	6.78e-74	nfeF:::rprA
EG10405	G0-8871	gltP	arcZ	glutamate/aspartate : H(+) symporter GltP	small regulatory RNA ArcZ	CDS	sRNA	4294372	4294534	+	3350679	3350697	+	32	82	179283	7973660	17.3562	1.07e-19	arcZ:::gltP
EG10067	EG30098	argF	spf	CP4-6 prophage; ornithine carbamoyltransferase ArgF	small regulatory RNA Spot 42	CDS	sRNA	290202	290332	-	4049923	4050007	+	32	127	169667	7983231	11.8557	1.47e-15	argF:::spf
EG10671.5UTR	G7683.EST3UTR.26	ompF.5UTR	yhcN.EST3UTR	outer membrane porin F	DUF1471 domain-containing stress-induced protein YhcN	5UTR	3UTR	986971	987093	-	3385851	3385853	+	32	3927	436	8148662	152.296	8.11e-51	ompF.5UTR:::yhcN.EST3UTR
EG10467.5UTR	EG11531.5UTR	hupB.5UTR	cfa.5UTR	DNA-binding protein HU-beta	cyclopropane fatty acyl phospholipid synthase	5UTR	5UTR	461331	461363	+	1741272	1741293	+	32	8937	2918	8141170	9.98987	1.07e-14	cfa.5UTR:::hupB.5UTR
G0-8899	EG11535	mcaS	ibpB	small regulatory RNA McaS	small heat shock protein IbpB	sRNA	CDS	1405697	1405753	-	3866423	3866497	-	31	42744	614	8109668	9.57902	2.26e-13	ibpB:::mcaS
G7047	EG12111	dsrA	nlpD	small regulatory RNA DsrA	murein hydrolase activator NlpD	sRNA	CDS	2025305	2025312	-	2867520	2867661	-	31	1724	6209	8145093	23.5884	7.79e-25	dsrA:::nlpD
G6725.EG11309.IGR	G0-8871	insI2.pdxI.IGR	arcZ	IS30 transposase : pyridoxine 4-dehydrogenase	small regulatory RNA ArcZ	IGR	sRNA	1471306	1471404	+	3350695	3350698	+	31	51	179284	7973691	27.0339	1.74e-23	arcZ:::insI2.pdxI.IGR
G7221	G0-16649	yfdI	cpxQ	CPS-53 (KpLE1) prophage; serotype-specific glucosyl transferase YfdI	small regulatory RNA CpxQ	CDS	sRNA	2470035	2470374	+	4106385	4106387	+	31	559	46871	8105596	9.59027	2.32e-13	cpxQ:::yfdI
G6881	G0-8878	slyB	cyaR	outer membrane lipoprotein SlyB	small regulatory RNA CyaR	CDS	sRNA	1720029	1720082	+	2167199	2167200	+	31	356	20246	8132424	34.9778	1.54e-29	cyaR:::slyB
EG10866	G0-17102	rplC	fliX	50S ribosomal subunit protein L3	-	CDS	sRNA	3452642	3452756	-	2001911	2001928	-	31	819	67160	8085047	4.55669	5.55e-05	fliX:::rplC
EG10674	G0-17104	oppA	uhpU	oligopeptide ABC transporter periplasmic binding protein	-	CDS	sRNA	1301149	1301559	+	3845731	3845749	-	31	1953	7622	8143451	16.959	1.24e-20	oppA:::uhpU
EG12117	G0-8863	ompX	rprA	outer membrane protein X	small regulatory RNA RprA	CDS	sRNA	850416	850590	+	1770475	1770478	+	31	4082	10467	8138477	5.90486	6.21e-08	ompX:::rprA
EG10552	EG30098	lysS	spf	lysine--tRNA ligase, constitutive	small regulatory RNA Spot 42	CDS	sRNA	3034821	3035262	-	4049923	4050007	+	31	320	169668	7983038	4.55806	9.54e-05	lysS:::spf
G7908	G0-10671	insA7	mgrR	KpLE2 phage-like element; IS1 repressor protein InsA	small regulatory RNA MgrR	CDS	sRNA	4518356	4518664	+	1622817	1622859	-	31	244	26519	8126263	38.9319	1.07e-30	insA7:::mgrR
G6833	G0-8863	flxA	rprA	Qin prophage; protein FlxA	small regulatory RNA RprA	CDS	sRNA	1646479	1646669	+	1770475	1770478	+	31	4688	10467	8137871	5.14118	2.11e-06	flxA:::rprA
EG10193	G0-8871	cysM	arcZ	cysteine synthase B	small regulatory RNA ArcZ	CDS	sRNA	2538669	2539079	-	3350678	3350697	+	31	367	179284	7973375	3.75661	0.007746	arcZ:::cysM
G6786.AS	G0-8871	gadC.AS	arcZ	L-glutamate:4-aminobutyrate antiporter	small regulatory RNA ArcZ	AS	sRNA	1569177	1569329	+	3350695	3350697	+	31	29	179284	7973713	47.5426	8.56e-29	arcZ:::gadC.AS
EG50001.5UTR	G0-8872	rplU.5UTR	ryhB	50S ribosomal subunit protein L21	small regulatory RNA RyhB	5UTR	sRNA	3333348	3333516	-	3580922	3580956	-	31	607	19589	8132830	21.2033	2.79e-23	rplU.5UTR:::ryhB
EG10872.5UTR	EG31115	rplK.5UTR	dicF	50S ribosomal subunit protein L11	Qin prophage; small regulatory RNA DicF	5UTR	sRNA	4178353	4178650	+	1649409	1649440	+	31	13307	3966	8135753	4.77888	1.31e-05	dicF:::rplK.5UTR
G0-8871	G0-9561	arcZ	blr	small regulatory RNA ArcZ	beta-lactam resistance protein	sRNA	CDS	3350641	3350643	+	1704623	1704788	+	30	131171	306	8021550	5.99543	2.75e-07	arcZ:::blr
G0-17032	G0-17009	yqhJ	sdhX	protein YqhJ	small regulatory RNA SdhX	CDS	sRNA	3111225	3111550	+	765084	765150	+	30	267	9686	8143074	94.4613	5.86e-41	sdhX:::yqhJ
EG10711	G0-17009	yjdM	sdhX	zinc ribbon domain-containing protein YjdM	small regulatory RNA SdhX	CDS	sRNA	4326588	4326797	-	765087	765150	+	30	388	9686	8142953	65.002	2.27e-36	sdhX:::yjdM
EG11459	G0-16649	yifK	cpxQ	putative transporter YifK	small regulatory RNA CpxQ	CDS	sRNA	3981654	3982049	+	4106370	4106388	+	30	125	46872	8106030	41.5055	1.01e-29	cpxQ:::yifK
G6448	EG30098	ybjO	spf	putative inner membrane protein	small regulatory RNA Spot 42	CDS	sRNA	897947	898059	+	4049943	4050009	+	30	55	169669	7983303	25.6649	3.32e-22	spf:::ybjO
EG11983	G0-16649	wbbI	cpxQ	beta-1,6-galactofuranosyltransferase WbbI	small regulatory RNA CpxQ	CDS	sRNA	2105016	2105488	-	4106385	4106387	+	30	1152	46872	8105003	4.50307	0.000138	cpxQ:::wbbI
EG11423	G0-8863	waaU	rprA	putative ADP-heptose:LPS heptosyltransferase 4	small regulatory RNA RprA	CDS	sRNA	3798809	3798953	-	1770475	1770478	+	30	552	10468	8142007	42.2717	5.08e-31	rprA:::waaU
G7664	EG30098	lptC	spf	lipopolysaccharide transport system protein LptC	small regulatory RNA Spot 42	CDS	sRNA	3343201	3343387	+	4049939	4050008	+	30	108	169669	7983250	13.07	2.66e-15	lptC:::spf
EG11914	EG30098	eptC	spf	phosphoethanolamine transferase EptC	small regulatory RNA Spot 42	CDS	sRNA	4148534	4148676	-	4049943	4050007	+	30	260	169669	7983098	5.42896	3.7e-06	eptC:::spf
EG10075	EG30098	aroC	spf	chorismate synthase	small regulatory RNA Spot 42	CDS	sRNA	2447169	2447275	-	4049987	4050007	+	30	45	169669	7983313	31.3682	3.8e-24	aroC:::spf
EG10539.5UTR	G0-16649	livJ.5UTR	cpxQ	branched chain amino acid/phenylalanine ABC transporter periplasmic binding protein	small regulatory RNA CpxQ	5UTR	sRNA	3599528	3599697	-	4106385	4106387	+	30	579	46872	8105576	8.96011	5.32e-12	cpxQ:::livJ.5UTR
G6258.EST3UTR.23	EG10311	ybaP.EST3UTR	fimD	TraB family protein YbaP	type I fimbriae usher protein	3UTR	CDS	507254	507288	-	4545081	4545222	+	30	9794	4603	8138630	5.41591	1.37e-06	fimD:::ybaP.EST3UTR

## Sheet: Hfq_N+_R2
RNA1 EcoCyc ID	RNA2 EcoCyc ID	RNA1 name	RNA2 name	RNA1 description	RNA2 description	RNA1 Type	RNA2 Type	Start of RNA1 first read	Start of RNA1 last read	RNA1 strand	Start of RNA2 last read	Start of RNA2 first read	RNA2 strand	Number of interactions	Other interactions of RNA1	Other interactions of RNA2	Total other interactions	Odds ratio	Fisher's exact test p-value	Interaction ID
EG10669.5UTR	G0-8866	ompA.5UTR	micA	outer membrane protein A	small regulatory RNA MicA	5UTR	sRNA	1019817	1020206	-	2814824	2814895	+	7034	9404	36117	6721645	139.205	0	micA:::ompA.5UTR
EG12866	G0-9382	proQ	chiX	RNA chaperone ProQ	small regulatory RNA ChiX	CDS	sRNA	1915502	1915595	-	507243	507288	+	2048	490	3862643	2909019	3.14772	4.3e-134	chiX:::proQ
EG10382.EG11198.IGT	G0-8873.EG10434.IGR	glmS.glmU.IGT	glmZ.hemY.IGR	L-glutamine--D-fructose-6-phosphate aminotransferase : fused N-acetylglucosamine-1-phosphate uridyltransferase and glucosamine-1-phosphate acetyltransferase	small regulatory RNA GlmZ : protein HemY	IGT	IGR	3913616	3914086	-	3986495	3986640	+	1714	1979	4209	6766298	1392.31	0	glmS.glmU.IGT:::glmZ.hemY.IGR
G0-10671	G0-17101	mgrR	flgO	small regulatory RNA MgrR	-	sRNA	sRNA	1622812	1623030	-	1140658	1141084	+	1613	27561	66623	6678403	5.86662	0	flgO:::mgrR
EG10141.EG10140.IGT	G0-9382	chbC.chbB.IGT	chiX	N,N'-diacetylchitobiose-specific PTS enzyme IIC component : N,N'-diacetylchitobiose-specific PTS enzyme IIB component	small regulatory RNA ChiX	IGT	sRNA	1821201	1821395	-	507237	507289	+	1503	489	3863188	2909020	2.31447	2.01e-59	chbC.chbB.IGT:::chiX
G7001	G0-8878	yebO	cyaR	uncharacterized protein YebO	small regulatory RNA CyaR	CDS	sRNA	1908325	1908791	-	2167176	2167201	+	1450	2720	14503	6755527	248.314	0	cyaR:::yebO
EG12111	G7047	nlpD	dsrA	murein hydrolase activator NlpD	small regulatory RNA DsrA	CDS	sRNA	2867502	2867998	-	2025220	2025281	-	1267	15417	11242	6746274	49.3171	0	dsrA:::nlpD
G0-17083	G0-9382	chiZ	chiX	-	small regulatory RNA ChiX	sRNA	sRNA	708215	708349	+	507236	507288	+	1233	412	3863458	2909097	2.25345	2.43e-45	chiX:::chiZ
EG12267.5UTR	G0-10671	eptB.5UTR	mgrR	Kdo2-lipid A phosphoethanolamine 7''-transferase	small regulatory RNA MgrR	5UTR	sRNA	3710330	3710581	-	1622816	1622841	-	1214	4488	24267	6744231	75.1765	0	eptB.5UTR:::mgrR
EG11531.5UTR	G0-16649	cfa.5UTR	cpxQ	cyclopropane fatty acyl phospholipid synthase	small regulatory RNA CpxQ	5UTR	sRNA	1741197	1741369	+	4106354	4106388	+	1055	4332	33000	6735813	49.7096	0	cfa.5UTR:::cpxQ
EG10932.EG10979.IGT	EG10383.3UTR	sdhB.sucA.IGT	glnA.3UTR	succinate:quinone oxidoreductase, iron-sulfur cluster binding protein : subunit of E1(0) component of 2-oxoglutarate dehydrogenase	glutamine synthetase	IGT	3UTR	758553	758962	+	4056425	4056807	-	989	1022	113737	6658452	56.6522	0	glnA.3UTR:::sdhB.sucA.IGT
EG11859.EG11858.IGR	G0-17009	fdhD.fdoG.IGR	sdhX	sulfurtransferase for molybdenum cofactor sulfuration : formate dehydrogenase O subunit alpha	small regulatory RNA SdhX	IGR	sRNA	4085541	4085965	-	765081	765150	+	914	1615	8730	6762941	438.425	0	fdhD.fdoG.IGR:::sdhX
EG10321	G0-10671	fliC	mgrR	flagellar filament structural protein	small regulatory RNA MgrR	CDS	sRNA	2003207	2003678	-	1622809	1622884	-	908	36391	24573	6712328	6.81564	0	fliC:::mgrR
EG10467.5UTR	G0-8866	hupB.5UTR	micA	DNA-binding protein HU-beta	small regulatory RNA MicA	5UTR	sRNA	461329	461789	+	2814821	2814879	+	774	12551	42377	6718498	9.77698	0	hupB.5UTR:::micA
G0-16731.EG12117.IGT	G0-8878	yliM.ompX.IGT	cyaR	protein YliM : outer membrane protein X	small regulatory RNA CyaR	IGT	sRNA	850405	850898	+	2167176	2167201	+	708	4291	15245	6753956	73.098	0	cyaR:::yliM.ompX.IGT
EG10467.5UTR	G0-16649	hupB.5UTR	cpxQ	DNA-binding protein HU-beta	small regulatory RNA CpxQ	5UTR	sRNA	461304	461734	+	4106355	4106388	+	688	12637	33367	6727508	10.977	0	cpxQ:::hupB.5UTR
G0-8878	G0-8871	cyaR	arcZ	small regulatory RNA CyaR	small regulatory RNA ArcZ	sRNA	sRNA	2167112	2167164	+	3350670	3350698	+	679	12207	138102	6623212	2.66765	1.7e-97	arcZ:::cyaR
EG12111	G0-8871	nlpD	arcZ	murein hydrolase activator NlpD	small regulatory RNA ArcZ	CDS	sRNA	2867611	2867800	-	3350613	3350698	+	653	11449	138128	6623970	2.73516	6.65e-98	arcZ:::nlpD
EG10544	G0-16601	lpp	micL	murein lipoprotein	small regulatory RNA MicL-S	CDS	sRNA	1757382	1757536	+	1958440	1958495	-	651	4349	4448	6764752	227.656	0	lpp:::micL
EG12111	G0-10671	nlpD	mgrR	murein hydrolase activator NlpD	small regulatory RNA MgrR	CDS	sRNA	2867701	2868120	-	1622816	1622863	-	622	15136	24859	6733583	11.1312	0	mgrR:::nlpD
EG10817	G0-8871	rbsD	arcZ	D-ribose pyranase	small regulatory RNA ArcZ	CDS	sRNA	3933308	3933746	+	3350663	3350698	+	483	861	138298	6634558	26.9116	0	arcZ:::rbsD
EG10671	G0-8871	ompF	arcZ	outer membrane porin F	small regulatory RNA ArcZ	CDS	sRNA	986706	986900	-	3350662	3350698	+	456	3051	138325	6632368	7.16623	5.6e-205	arcZ:::ompF
G6546.5UTR	G0-8863	csgD.5UTR	rprA	DNA-binding transcriptional dual regulator CsgD	small regulatory RNA RprA	5UTR	sRNA	1103245	1103331	-	1770458	1770478	+	449	724	6210	6766817	675.773	0	csgD.5UTR:::rprA
EG10673	G0-8871	ompT	arcZ	DLP12 prophage; protease 7	small regulatory RNA ArcZ	CDS	sRNA	584669	585097	-	3350676	3350698	+	424	2320	138357	6633099	8.7618	6.4e-220	arcZ:::ompT
G0-16649	EG11531.5UTR	cpxQ	cfa.5UTR	small regulatory RNA CpxQ	cyclopropane fatty acyl phospholipid synthase	sRNA	5UTR	4106328	4106356	+	1741232	1741466	+	420	24903	3746	6745131	30.3683	0	cfa.5UTR:::cpxQ
EG11008	G0-8866	tolB	micA	Tol-Pal system periplasmic protein TolB	small regulatory RNA MicA	CDS	sRNA	778771	778990	+	2814834	2814880	+	407	4212	42744	6726837	15.2069	5.7e-304	micA:::tolB
G0-16649	G0-17101	cpxQ	flgO	small regulatory RNA CpxQ	-	sRNA	sRNA	4105964	4106355	+	1140931	1141064	+	363	25089	66192	6682556	1.4607	2.53e-05	cpxQ:::flgO
G6546.5UTR	G0-8899	csgD.5UTR	mcaS	DNA-binding transcriptional dual regulator CsgD	small regulatory RNA McaS	5UTR	sRNA	1103220	1103343	-	1405656	1405705	-	332	841	28670	6744357	92.8656	0	csgD.5UTR:::mcaS
EG12230	G0-10671	pitA	mgrR	metal phosphate:H(+) symporter PitA	small regulatory RNA MgrR	CDS	sRNA	3637611	3638038	+	1622817	1622862	-	303	3087	25178	6745632	26.2971	5e-293	mgrR:::pitA
G6834.G6833.IGR	G0-8871	ydfW.flxA.IGR	arcZ	Qin prophage; uncharacterized protein YdfW : Qin prophage; protein FlxA	small regulatory RNA ArcZ	IGR	sRNA	1647076	1647121	-	3350662	3350698	+	295	967	138486	6634452	14.6149	1e-204	arcZ:::ydfW.flxA.IGR
EG30013	G0-8871	argQ	arcZ	tRNA-Arg	small regulatory RNA ArcZ	tRNA	sRNA	2817735	2817896	-	3350669	3350698	+	294	9176	138487	6626243	1.53304	2.34e-05	arcZ:::argQ
G0-8871	G6834.G6833.IGR	arcZ	ydfW.flxA.IGR	small regulatory RNA ArcZ	Qin prophage; uncharacterized protein YdfW : Qin prophage; protein FlxA	sRNA	IGR	3350640	3350655	+	1647049	1647068	-	286	102614	607	6670693	30.6296	6.9e-277	arcZ:::ydfW.flxA.IGR
EG30095	G0-8871	serV	arcZ	tRNA-Ser	small regulatory RNA ArcZ	tRNA	sRNA	2818510	2818600	-	3350662	3350698	+	275	8900	138506	6626519	1.47829	0.002956	arcZ:::serV
EG11003.5UTR	G0-10671	tig.5UTR	mgrR	trigger factor	small regulatory RNA MgrR	5UTR	sRNA	454842	455158	+	1622817	1622836	-	275	1060	25206	6747659	69.4506	0	mgrR:::tig.5UTR
G0-10671	EG10321	mgrR	fliC	small regulatory RNA MgrR	flagellar filament structural protein	sRNA	CDS	1622851	1622917	-	2003413	2003640	-	264	28897	20385	6724654	3.01377	5e-45	fliC:::mgrR
G7460	G0-10671	ygdQ	mgrR	UPF0053 inner membrane protein YgdQ	small regulatory RNA MgrR	CDS	sRNA	2970250	2970559	+	1622817	1622867	-	251	1080	25230	6747639	62.1562	0	mgrR:::ygdQ
EG10805	EG30098	pyrB	spf	aspartate carbamoyltransferase catalytic subunit	small regulatory RNA Spot 42	CDS	sRNA	4472203	4472376	-	4049923	4050008	+	241	390	171218	6602351	23.8288	1e-202	pyrB:::spf
EG10025.EG10543.IGT	EG30098	aceF.lpd.IGT	spf	pyruvate dehydrogenase, E2 subunit : lipoamide dehydrogenase	small regulatory RNA Spot 42	IGT	sRNA	127701	127995	+	4049928	4050009	+	235	1490	171224	6601251	6.08056	2.09e-89	aceF.lpd.IGT:::spf
EG10988	G0-8871	tar	arcZ	methyl-accepting chemotaxis protein Tar	small regulatory RNA ArcZ	CDS	sRNA	1972213	1972391	-	3350679	3350698	+	230	1035	138551	6634384	10.6409	5e-133	arcZ:::tar
EG10369.5UTR	G0-16649	gcd.5UTR	cpxQ	quinoprotein glucose dehydrogenase	small regulatory RNA CpxQ	5UTR	sRNA	141241	141264	-	4106368	4106388	+	222	88	33833	6740057	502.566	0	cpxQ:::gcd.5UTR
EG30017	G0-10671	argX	mgrR	tRNA-Arg	small regulatory RNA MgrR	tRNA	sRNA	3982360	3982396	+	1622816	1622852	-	221	747	25260	6747972	79.0336	2e-307	argX:::mgrR
EG11035.5UTR	EG30098	tsx.5UTR	spf	nucleoside-specific channel-forming protein Tsx	small regulatory RNA Spot 42	5UTR	sRNA	432101	432218	-	4049921	4050008	+	221	190	171238	6602551	44.8487	1.7e-227	spf:::tsx.5UTR
G6258	G0-8871	ybaP	arcZ	TraB family protein YbaP	small regulatory RNA ArcZ	CDS	sRNA	507239	507450	-	3350679	3350698	+	219	4540	138562	6630879	2.30842	1.63e-20	arcZ:::ybaP
EG10321	G0-17104	fliC	uhpU	flagellar filament structural protein	-	CDS	sRNA	2003201	2003676	-	3845731	3845750	-	218	37081	5665	6731236	6.98554	3.61e-97	fliC:::uhpU
G0-10671	G0-8871	mgrR	arcZ	small regulatory RNA MgrR	small regulatory RNA ArcZ	sRNA	sRNA	1622846	1622900	-	3350678	3350698	+	217	6301	138564	6629118	1.64761	3.34e-05	arcZ:::mgrR
G6093.EG10455.IGT	G0-16649	bamA.skp.IGT	cpxQ	outer membrane protein assembly factor BamA : periplasmic chaperone Skp	small regulatory RNA CpxQ	IGT	sRNA	200240	200677	+	4106366	4106389	+	216	1589	33839	6738556	27.0694	5.9e-209	bamA.skp.IGT:::cpxQ
EG10157.EG30089.IGR	EG10026	clpB.rrsG.IGR	aceK	ClpB80 : 16S ribosomal RNA	isocitrate dehydrogenase kinase/phosphatase	IGR	CDS	2731305	2731343	-	4218831	4218968	+	211	2187	82690	6689112	7.80457	7.8e-101	aceK:::clpB.rrsG.IGR
EG10670.5UTR	G0-16649	ompC.5UTR	cpxQ	outer membrane porin C	small regulatory RNA CpxQ	5UTR	sRNA	2312807	2312861	-	4106350	4106387	+	211	2947	33844	6737198	14.2528	4.7e-151	cpxQ:::ompC.5UTR
G6934.5UTR	G0-16649	tcyP.5UTR	cpxQ	cystine/sulfocysteine:cation symporter	small regulatory RNA CpxQ	5UTR	sRNA	1810881	1810978	+	4106385	4106388	+	210	374	33845	6739771	111.814	0	cpxQ:::tcyP.5UTR
G7609.5UTR	G0-8871	yqjA.5UTR	arcZ	DedA family protein YqjA	small regulatory RNA ArcZ	5UTR	sRNA	3247535	3247770	+	3350661	3350698	+	209	1024	138572	6634395	9.77175	3.2e-114	arcZ:::yqjA.5UTR
G6881.5UTR	EG30098	slyB.5UTR	spf	outer membrane lipoprotein SlyB	small regulatory RNA Spot 42	5UTR	sRNA	1719749	1719786	+	4049939	4050008	+	207	94	171252	6602647	84.9034	5e-246	slyB.5UTR:::spf
G6823	G0-8871	gnsB	arcZ	Qin prophage; protein GnsB	small regulatory RNA ArcZ	CDS	sRNA	1637611	1637824	-	3350662	3350698	+	206	1696	138575	6633723	5.81452	1.45e-75	arcZ:::gnsB
EG10671	G0-16649	ompF	cpxQ	outer membrane porin F	small regulatory RNA CpxQ	CDS	sRNA	986801	987166	-	4106357	4106388	+	202	6235	33853	6733910	6.44444	6.58e-84	cpxQ:::ompF
EG10191	G0-8872	cysJ	ryhB	sulfite reductase, flavoprotein subunit	small regulatory RNA RyhB	CDS	sRNA	2890053	2890323	-	3580922	3580956	-	201	3276	16478	6754245	25.1492	1.4e-190	cysJ:::ryhB
EG10595	G0-8878	miaA	cyaR	tRNA dimethylallyltransferase	small regulatory RNA CyaR	CDS	sRNA	4399904	4400393	+	2167161	2167201	+	196	5310	15757	6752937	15.8191	2.9e-149	cyaR:::miaA
EG30076.AS	G0-8871	rrfH.AS	arcZ	5S ribosomal RNA	small regulatory RNA ArcZ	AS	sRNA	228800	228876	-	3350674	3350698	+	192	1183	138589	6634236	7.76924	3.57e-89	arcZ:::rrfH.AS
G0-17009	G0-17101	sdhX	flgO	small regulatory RNA SdhX	-	sRNA	sRNA	765022	765118	+	1141055	1141064	+	174	8664	65993	6699369	2.03876	1.29e-10	flgO:::sdhX
EG11428	EG30098	sthA	spf	soluble pyridine nucleotide transhydrogenase	small regulatory RNA Spot 42	CDS	sRNA	4160709	4160823	-	4049966	4050009	+	170	438	171289	6602303	14.9603	1.4e-115	spf:::sthA
EG12042.5UTR	G0-8871	yejG.5UTR	arcZ	protein YejG	small regulatory RNA ArcZ	5UTR	sRNA	2278218	2278397	-	3350662	3350698	+	167	516	138614	6634903	15.4915	2.2e-117	arcZ:::yejG.5UTR
EG10522	G0-16649	kgtP	cpxQ	alpha-ketoglutarate:H(+) symporter	small regulatory RNA CpxQ	CDS	sRNA	2725305	2725798	-	4106370	4106388	+	165	4502	33890	6735643	7.28427	4.24e-75	cpxQ:::kgtP
G0-10671	EG12267	mgrR	eptB	small regulatory RNA MgrR	Kdo2-lipid A phosphoethanolamine 7''-transferase	sRNA	CDS	1622855	1622916	-	3710309	3710516	-	163	28998	2774	6742265	13.6622	2.6e-113	eptB:::mgrR
G0-8914	EG30083.AS	gadY	rrlH.AS	small regulatory RNA GadY	23S ribosomal RNA	sRNA	AS	3664864	3664942	+	225947	226262	-	161	17945	815	6755279	74.3649	2e-221	gadY:::rrlH.AS
EG30068	G0-17101	proM	flgO	tRNA-Pro	-	tRNA	sRNA	3982705	3982817	+	1141062	1141064	+	161	6652	66006	6701381	2.45728	1.25e-16	flgO:::proM
EG12732.5UTR	G0-8867	sstT.5UTR	gcvB	serine/threonine:Na(+) symporter	small regulatory RNA GcvB	5UTR	sRNA	3239861	3240081	+	2942750	2942902	+	158	689	3205	6770148	484.404	0	gcvB:::sstT.5UTR
EG10671.5UTR	G0-8871	ompF.5UTR	arcZ	outer membrane porin F	small regulatory RNA ArcZ	5UTR	sRNA	986903	987093	-	3350679	3350698	+	155	3835	138626	6631584	1.93348	3.03e-07	arcZ:::ompF.5UTR
EG30054	G0-8871	leuZ	arcZ	tRNA-Leu	small regulatory RNA ArcZ	tRNA	sRNA	1991717	1991898	-	3350662	3350698	+	153	3322	138628	6632097	2.20339	2.97e-11	arcZ:::leuZ
G0-8871	EG10523	arcZ	rsmA	small regulatory RNA ArcZ	16S rRNA m(6)2A1518,m(6)2A1519 dimethyltransferase	sRNA	CDS	3350624	3350654	+	52350	52395	-	150	102750	311	6670989	31.3141	3e-144	arcZ:::rsmA
EG10544.5UTR	G0-10671	lpp.5UTR	mgrR	murein lipoprotein	small regulatory RNA MgrR	5UTR	sRNA	1757381	1757487	+	1622816	1622852	-	146	4106	25335	6744613	9.46608	1.75e-80	lpp.5UTR:::mgrR
G0-10671	EG12230	mgrR	pitA	small regulatory RNA MgrR	metal phosphate:H(+) symporter PitA	sRNA	CDS	1622859	1622915	-	3637614	3637956	+	144	29017	2806	6742233	11.9241	5.67e-92	mgrR:::pitA
EG30024	EG30090.AS	aspU	rrsH.AS	tRNA-Asp	16S ribosomal RNA	tRNA	AS	228927	228981	+	223773	223851	-	142	97398	327	6676333	29.7665	2.2e-134	aspU:::rrsH.AS
G6258.EST3UTR.22	EG30035	ybaP.EST3UTR	gltW	TraB family protein YbaP	tRNA-Glu	3UTR	tRNA	507236	507289	-	2729366	2729409	-	140	4595	74718	6694747	2.72993	1.07e-17	gltW:::ybaP.EST3UTR
G7443	G0-8871	queE	arcZ	putative 7-carboxy-7-deazaguanine synthase QueE	small regulatory RNA ArcZ	CDS	sRNA	2904910	2905381	-	3350678	3350698	+	139	2191	138642	6633228	3.03531	2.86e-21	arcZ:::queE
EG10671.5UTR	EG30063	ompF.5UTR	micF	outer membrane porin F	small regulatory RNA MicF	5UTR	sRNA	986744	987094	-	2313132	2313183	+	139	7358	4949	6761754	25.8105	1.2e-132	micF:::ompF.5UTR
G0-8867	G0-9383	gcvB	sroC	small regulatory RNA GcvB	small regulatory RNA SroC	sRNA	sRNA	2942601	2942891	+	686646	686779	-	136	3007	17724	6753333	17.233	7.5e-107	gcvB:::sroC
EG11441.EG12234.IGR	EG30098	prlC.rlmJ.IGR	spf	oligopeptidase A : 23S rRNA m(6)A2030 methyltransferase	small regulatory RNA Spot 42	IGR	sRNA	3645298	3645367	+	4049930	4050009	+	136	82	171323	6602659	63.9188	6.3e-151	prlC.rlmJ.IGR:::spf
EG30098	EG10933	spf	sdhC	small regulatory RNA Spot 42	succinate:quinone oxidoreductase, membrane protein SdhC	sRNA	CDS	4049897	4049900	+	755120	755400	+	132	93382	3296	6677390	2.86372	4.61e-18	sdhC:::spf
EG10670.5UTR	G0-8880	ompC.5UTR	rybB	outer membrane porin C	small regulatory RNA RybB	5UTR	sRNA	2312809	2312829	-	887976	888065	-	131	3027	40278	6730764	7.23195	3.09e-58	ompC.5UTR:::rybB
G7147.5UTR	G0-8871	mepS.5UTR	arcZ	peptidoglycan DD-endopeptidase/peptidoglycan LD-carboxypeptidase	small regulatory RNA ArcZ	5UTR	sRNA	2269809	2269961	+	3350677	3350698	+	130	1003	138651	6634416	6.20186	7.44e-49	arcZ:::mepS.5UTR
EG30098	EG10674	spf	oppA	small regulatory RNA Spot 42	oligopeptide ABC transporter periplasmic binding protein	sRNA	CDS	4049898	4049959	+	1301610	1301774	+	127	167051	1633	6605389	3.07515	2.42e-19	oppA:::spf
EG10670	G0-8871	ompC	arcZ	outer membrane porin C	small regulatory RNA ArcZ	CDS	sRNA	2312205	2312498	-	3350662	3350698	+	126	1161	138655	6634258	5.19272	1.03e-39	arcZ:::ompC
G6493	G0-10671	ycbZ	mgrR	putative ATP-dependent protease YcbZ	small regulatory RNA MgrR	CDS	sRNA	1018215	1018328	-	1622817	1622835	-	126	449	25355	6748270	74.6884	9.7e-171	mgrR:::ycbZ
G0-10671	EG12111	mgrR	nlpD	small regulatory RNA MgrR	murein hydrolase activator NlpD	sRNA	CDS	1622855	1622915	-	2867520	2867689	-	124	29037	5742	6739297	5.01212	7.03e-39	mgrR:::nlpD
EG10576	EG30098	mdh	spf	malate dehydrogenase	small regulatory RNA Spot 42	CDS	sRNA	3384104	3384298	-	4049923	4050008	+	122	1324	171337	6601417	3.55024	2.01e-23	mdh:::spf
G0-17009	EG11858	sdhX	fdoG	small regulatory RNA SdhX	formate dehydrogenase O subunit alpha	sRNA	CDS	765047	765110	+	4085485	4085880	-	122	8716	1206	6764156	78.5071	1.1e-171	fdoG:::sdhX
EG10320.5UTR	G0-8871	flhD.5UTR	arcZ	DNA-binding transcriptional dual regulator FlhD	small regulatory RNA ArcZ	5UTR	sRNA	1978206	1978375	-	3350662	3350698	+	120	393	138661	6635026	14.6109	1.29e-80	arcZ:::flhD.5UTR
G0-8866	EG10669.5UTR	micA	ompA.5UTR	small regulatory RNA MicA	outer membrane protein A	sRNA	5UTR	2814800	2814837	+	1020001	1020100	-	120	31885	4804	6737391	5.27817	1.36e-39	micA:::ompA.5UTR
G0-8866	EG11008	micA	tolB	small regulatory RNA MicA	Tol-Pal system periplasmic protein TolB	sRNA	CDS	2814800	2814837	+	778887	779078	+	119	31886	3605	6738590	6.97607	4.49e-51	micA:::tolB
EG30098	EG12444.EST3UTR.31	spf	ycfJ.EST3UTR	small regulatory RNA Spot 42	PF05433 family protein YcfJ	sRNA	3UTR	4049895	4049965	+	1168139	1168196	+	119	167059	522	6606500	9.01525	4.92e-59	spf:::ycfJ.EST3UTR
G6258.EST3UTR.23	G0-17101	ybaP.EST3UTR	flgO	TraB family protein YbaP	-	3UTR	sRNA	506858	507288	-	1141007	1141064	+	118	4684	66049	6703349	2.55676	3.76e-12	flgO:::ybaP.EST3UTR
EG12111	G7047	nlpD	dsrA	murein hydrolase activator NlpD	small regulatory RNA DsrA	CDS	sRNA	2868001	2868267	-	2025220	2025280	-	117	5066	12392	6756625	12.5924	3.9e-77	dsrA:::nlpD
EG10671	G0-8871	ompF	arcZ	outer membrane porin F	small regulatory RNA ArcZ	CDS	sRNA	986047	986300	-	3350680	3350698	+	116	1878	138665	6633541	2.95489	4.13e-16	arcZ:::ompF
EG11317	G0-16649	fabD	cpxQ	[acyl-carrier-protein] S-malonyltransferase	small regulatory RNA CpxQ	CDS	sRNA	1150538	1150874	+	4106352	4106388	+	114	3264	33941	6736881	6.93248	1.92e-48	cpxQ:::fabD
EG10982	G0-8871	sucD	arcZ	succinyl-CoA synthetase subunit alpha	small regulatory RNA ArcZ	CDS	sRNA	764123	764279	+	3350678	3350698	+	112	989	138669	6634430	5.41809	2.29e-36	arcZ:::sucD
G7013	G0-10671	yebZ	mgrR	putative inner membrane protein	small regulatory RNA MgrR	CDS	sRNA	1923803	1923896	-	1622817	1622839	-	112	174	25369	6748545	171.228	2.2e-184	mgrR:::yebZ
G0-10671	G7047	mgrR	dsrA	small regulatory RNA MgrR	small regulatory RNA DsrA	sRNA	sRNA	1622832	1622917	-	2025222	2025281	-	110	29051	12399	6732640	2.05603	3.11e-05	dsrA:::mgrR
EG10674	G0-8871	oppA	arcZ	oligopeptide ABC transporter periplasmic binding protein	small regulatory RNA ArcZ	CDS	sRNA	1301113	1301266	+	3350663	3350698	+	108	852	138673	6634567	6.06464	5.43e-39	arcZ:::oppA
EG11782.EST5UTR.42	G0-16636	smpB.EST5UTR	3'ETS-<i>leuZ</i>	SsrA-binding protein	-	5UTR	sRNA	2754831	2754877	+	1991745	1991760	-	108	234	1981	6771877	1577.73	2e-283	3'ETS-<i>leuZ</i>:::smpB.EST5UTR
EG10394	G0-8878	glpD	cyaR	aerobic glycerol 3-phosphate dehydrogenase	small regulatory RNA CyaR	CDS	sRNA	3561970	3562100	+	2167198	2167200	+	106	1197	15659	6757238	38.2135	1.6e-116	cyaR:::glpD
EG10454	G0-16649	truA	cpxQ	tRNA pseudouridine(38-40) synthase	small regulatory RNA CpxQ	CDS	sRNA	2435005	2435269	-	4106357	4106388	+	106	857	33949	6739288	24.5534	2.88e-96	cpxQ:::truA
EG10673	G0-10671	ompT	mgrR	DLP12 prophage; protease 7	small regulatory RNA MgrR	CDS	sRNA	584805	585054	-	1622816	1622835	-	104	1669	25377	6747050	16.5673	1.03e-78	mgrR:::ompT
G0-16635	G0-8878	ryeG	cyaR	-	small regulatory RNA CyaR	sRNA	sRNA	2470501	2470677	-	2167193	2167201	+	102	346	15851	6757901	125.684	8.4e-160	cyaR:::ryeG
EG10155.5UTR	G0-8872	cirA.5UTR	ryhB	iron-catecholate outer membrane transporter CirA	small regulatory RNA RyhB	5UTR	sRNA	2246830	2246942	-	3580922	3580957	-	100	1449	16579	6756072	28.1234	3.44e-97	cirA.5UTR:::ryhB
G6606.G6607.IGT	G0-8863	ariR.ymgC.IGT	rprA	putative two-component system connector protein AriR : protein YmgC	small regulatory RNA RprA	IGT	sRNA	1216300	1216693	+	1770456	1770478	+	97	81	6562	6767460	1235.03	2.7e-234	ariR.ymgC.IGT:::rprA
EG30098	EG10402.5UTR	spf	gltA.5UTR	small regulatory RNA Spot 42	citrate synthase	sRNA	5UTR	4049898	4049967	+	754432	754676	-	97	167081	1021	6606001	3.75628	2.5e-19	gltA.5UTR:::spf
G0-16649	EG11110.EG12395.IGR	cpxQ	ybgC.ybgE.IGR	small regulatory RNA CpxQ	esterase/thioesterase : PF09600 family protein YbgE	sRNA	IGR	4106329	4106350	+	774617	774621	-	96	25227	924	6747953	27.7911	4.83e-92	cpxQ:::ybgC.ybgE.IGR
EG30047	G0-8871	leuP	arcZ	tRNA-Leu	small regulatory RNA ArcZ	tRNA	sRNA	4606208	4606364	-	3350695	3350698	+	95	1218	138686	6634201	3.73106	8.28e-19	arcZ:::leuP
EG10933.5UTR	G0-8872	sdhC.5UTR	ryhB	succinate:quinone oxidoreductase, membrane protein SdhC	small regulatory RNA RyhB	5UTR	sRNA	754954	755083	+	3580922	3580959	-	95	2755	16584	6754766	14.045	1.29e-65	ryhB:::sdhC.5UTR
EG10671	EG10026	ompF	aceK	outer membrane porin F	isocitrate dehydrogenase kinase/phosphatase	CDS	CDS	986902	986999	-	4218841	4218966	+	95	1221	82806	6690078	6.28604	1.29e-35	aceK:::ompF
G0-8873	EG10382.EG11198.IGT	glmZ	glmS.glmU.IGT	small regulatory RNA GlmZ	L-glutamine--D-fructose-6-phosphate aminotransferase : fused N-acetylglucosamine-1-phosphate uridyltransferase and glucosamine-1-phosphate acetyltransferase	sRNA	IGT	3986430	3986595	+	3913375	3913773	-	94	4535	1400	6768171	100.206	1.4e-141	glmS.glmU.IGT:::glmZ
EG30098	EG10576	spf	mdh	small regulatory RNA Spot 42	malate dehydrogenase	sRNA	CDS	4049898	4049958	+	3384103	3384192	-	94	167084	622	6606400	5.97541	1.56e-32	mdh:::spf
G7571	G0-8871	mqsA	arcZ	antitoxin of the MqsRA toxin-antitoxin system/DNA-binding transcriptional repressor MqsA	small regulatory RNA ArcZ	CDS	sRNA	3168234	3168292	-	3350680	3350698	+	93	48	138688	6635371	92.6975	1.2e-113	arcZ:::mqsA
EG10795	EG30098	purH	spf	bifunctional AICAR transformylase/IMP cyclohydrolase	small regulatory RNA Spot 42	CDS	sRNA	4207117	4207555	-	4049939	4050008	+	93	397	171366	6602344	9.02539	4.39e-45	purH:::spf
EG10539.5UTR	G0-8867	livJ.5UTR	gcvB	branched chain amino acid/phenylalanine ABC transporter periplasmic binding protein	small regulatory RNA GcvB	5UTR	sRNA	3599652	3599762	-	2942722	2942902	+	92	715	3271	6770122	266.316	5.8e-176	gcvB:::livJ.5UTR
G0-17014	EG30098	ybgV	spf	protein YbgV	small regulatory RNA Spot 42	CDS	sRNA	754508	754730	-	4049921	4050009	+	91	1077	171368	6601664	3.25499	5.6e-14	spf:::ybgV
G0-8888	G0-8871	ypfM	arcZ	uncharacterized protein YpfM	small regulatory RNA ArcZ	CDS	sRNA	2590821	2590970	-	3350678	3350698	+	90	102	138691	6635317	42.2139	8.99e-91	arcZ:::ypfM
G6180.EST3UTR.58	G0-8871	ykgH.EST3UTR	arcZ	uncharacterized protein YkgH	small regulatory RNA ArcZ	3UTR	sRNA	324628	324681	-	3350680	3350698	+	89	1570	138692	6633849	2.71147	3.52e-09	arcZ:::ykgH.EST3UTR
EG10764	G0-8871	priB	arcZ	primosomal replication protein N	small regulatory RNA ArcZ	CDS	sRNA	4425302	4425697	+	3350679	3350698	+	88	1450	138693	6633969	2.90291	1.19e-10	arcZ:::priB
EG10184.5UTR	G0-16649	cysB.5UTR	cpxQ	DNA-binding transcriptional dual regulator CysB	small regulatory RNA CpxQ	5UTR	sRNA	1333761	1333828	+	4106374	4106388	+	88	362	33967	6739783	48.2351	3.8e-102	cpxQ:::cysB.5UTR
EG11784	EG30098	grcA	spf	stress-induced alternate pyruvate formate-lyase subunit	small regulatory RNA Spot 42	CDS	sRNA	2716309	2716492	-	4049922	4050009	+	87	695	171372	6602046	4.82251	1.3e-23	grcA:::spf
EG10980.EG10981.IGT	EG30098	sucB.sucC.IGT	spf	dihydrolipoyltranssuccinylase : succinyl-CoA synthetase subunit beta	small regulatory RNA Spot 42	IGT	sRNA	762908	762995	+	4049930	4050009	+	87	157	171372	6602584	21.3498	3.56e-67	spf:::sucB.sucC.IGT
EG10022	EG30098	aceA	spf	isocitrate lyase	small regulatory RNA Spot 42	CDS	sRNA	4216902	4217197	+	4049938	4050009	+	86	1033	171373	6601708	3.2071	1.38e-12	aceA:::spf
EG11833.5UTR	G0-16649	yihG.5UTR	cpxQ	1-acylglycerol-3-phosphate O-acyltransferase YihG	small regulatory RNA CpxQ	5UTR	sRNA	4046614	4046656	-	4106354	4106387	+	86	246	33969	6739899	69.364	2.3e-111	cpxQ:::yihG.5UTR
EG30103	G0-8871	thrV	arcZ	tRNA-Thr	small regulatory RNA ArcZ	tRNA	sRNA	3423569	3423642	-	3350695	3350698	+	85	1844	138696	6633575	2.20466	0.000382	arcZ:::thrV
EG10674	EG30098	oppA	spf	oligopeptide ABC transporter periplasmic binding protein	small regulatory RNA Spot 42	CDS	sRNA	1301602	1301700	+	4049935	4050008	+	84	1490	171375	6601251	2.17156	0.001094	oppA:::spf
EG10873	G0-8872	rplL	ryhB	50S ribosomal subunit protein L12	small regulatory RNA RyhB	CDS	sRNA	4180578	4180891	+	3580922	3580956	-	82	11148	16597	6746373	2.98991	1.14e-10	rplL:::ryhB
G6258.EST3UTR.23	EG30108	ybaP.EST3UTR	tyrV	TraB family protein YbaP	tRNA-Tyr	3UTR	tRNA	507244	507288	-	1287242	1287294	-	81	4654	5792	6763673	20.3242	1.3e-67	tyrV:::ybaP.EST3UTR
G0-16744	G0-8871	ynfS	arcZ	Qin prophage; protein YnfS	small regulatory RNA ArcZ	CDS	sRNA	1642010	1642295	+	3350679	3350698	+	79	340	138702	6635079	11.1151	6.55e-44	arcZ:::ynfS
EG10187.5UTR	EG30098	cysE.5UTR	spf	serine acetyltransferase	small regulatory RNA Spot 42	5UTR	sRNA	3782603	3782691	-	4049923	4050009	+	79	407	171380	6602334	7.47773	1.61e-32	cysE.5UTR:::spf
G0-9383	G0-8867	sroC	gcvB	small regulatory RNA SroC	small regulatory RNA GcvB	sRNA	sRNA	686764	687038	-	2942901	2942904	+	78	18021	677	6755424	43.1897	3.35e-88	gcvB:::sroC
EG10933	G0-8872	sdhC	ryhB	succinate:quinone oxidoreductase, membrane protein SdhC	small regulatory RNA RyhB	CDS	sRNA	755401	755565	+	3580922	3580972	-	78	1335	16601	6756186	23.7783	1.48e-69	ryhB:::sdhC
G7090	G0-16649	wzzB	cpxQ	regulator of length of O-antigen component of lipopolysaccharide chains	small regulatory RNA CpxQ	CDS	sRNA	2098149	2098332	-	4106353	4106387	+	78	1238	33977	6738907	12.4962	4.77e-49	cpxQ:::wzzB
G6258	EG30083.EG30076.IGT_AS	ybaP	rrlH.rrfH.IGT_AS	TraB family protein YbaP	23S ribosomal RNA : 5S ribosomal RNA	CDS	IGT	507238	507288	-	228415	228847	-	78	4657	1045	6768420	108.482	2.6e-119	rrlH.rrfH.IGT_AS:::ybaP
EG11277.5UTR	G0-8871	thrL.5UTR	arcZ	thr operon leader peptide	small regulatory RNA ArcZ	5UTR	sRNA	145	190	+	3350680	3350698	+	77	629	138704	6634790	5.85569	1.49e-25	arcZ:::thrL.5UTR
EG11427.5UTR	EG30098	tktA.5UTR	spf	transketolase 1	small regulatory RNA Spot 42	5UTR	sRNA	3081616	3081715	-	4049930	4050008	+	76	176	171383	6602565	16.6359	7.85e-52	spf:::tktA.5UTR
EG10321	G0-17103	fliC	motR	flagellar filament structural protein	-	CDS	sRNA	2003210	2003599	-	1977208	1977268	-	76	32201	1218	6740705	13.0618	5.08e-49	fliC:::motR
G6674.AS	G0-8871	zntB.AS	arcZ	Zn(2(+)):H(+) symporter	small regulatory RNA ArcZ	AS	sRNA	1408957	1409016	-	3350678	3350698	+	75	38	138706	6635381	94.4166	4.95e-91	arcZ:::zntB.AS
EG10919.5UTR	G0-8878	rpsT.5UTR	cyaR	30S ribosomal subunit protein S20	small regulatory RNA CyaR	5UTR	sRNA	21069	21177	-	2167178	2167200	+	75	579	15690	6757856	55.7916	1.45e-92	cyaR:::rpsT.5UTR
EG30098	EG10829	spf	recG	small regulatory RNA Spot 42	ATP-dependent DNA helicase RecG	sRNA	CDS	4049897	4049900	+	3827104	3827481	+	75	93439	353	6680333	15.19	6.33e-51	recG:::spf
G0-16649	EG10467.5UTR	cpxQ	hupB.5UTR	small regulatory RNA CpxQ	DNA-binding protein HU-beta	sRNA	5UTR	4106322	4106342	+	461311	461400	+	75	25248	1181	6747696	16.9723	3.22e-56	cpxQ:::hupB.5UTR
EG10674	G0-16649	oppA	cpxQ	oligopeptide ABC transporter periplasmic binding protein	small regulatory RNA CpxQ	CDS	sRNA	1300943	1301298	+	4106372	4106388	+	75	1174	33980	6738971	12.6696	2.2e-47	cpxQ:::oppA
EG20091	G0-8871	gpsA	arcZ	glycerol-3-phosphate dehydrogenase	small regulatory RNA ArcZ	CDS	sRNA	3782601	3782876	-	3350665	3350697	+	74	730	138707	6634689	4.84876	9.73e-20	arcZ:::gpsA
EG10489	EG30098	icd	spf	isocitrate dehydrogenase	small regulatory RNA Spot 42	CDS	sRNA	1195101	1195389	+	4049952	4050007	+	74	1068	171385	6601673	2.66896	1.96e-06	icd:::spf
EG10505	G0-17102	infB	fliX	translation initiation factor IF-2	-	CDS	sRNA	3315436	3315575	-	2001911	2001914	-	74	944	52342	6720840	10.0654	8.24e-40	fliX:::infB
G0-10671	G0-8863	mgrR	rprA	small regulatory RNA MgrR	small regulatory RNA RprA	sRNA	sRNA	1622853	1622915	-	1770306	1770478	+	73	29088	6588	6738451	2.56694	7.41e-06	mgrR:::rprA
EG11284	G0-8872	fabZ	ryhB	3-hydroxy-acyl-[acyl-carrier-protein] dehydratase	small regulatory RNA RyhB	CDS	sRNA	202123	202326	+	3580922	3580953	-	73	362	16606	6757159	82.0566	5.5e-101	fabZ:::ryhB
EG11859.EG11858.IGR	G0-8863	fdhD.fdoG.IGR	rprA	sulfurtransferase for molybdenum cofactor sulfuration : formate dehydrogenase O subunit alpha	small regulatory RNA RprA	IGR	sRNA	4085905	4085965	-	1770458	1770478	+	72	661	6587	6766880	111.9	2.5e-110	fdhD.fdoG.IGR:::rprA
EG30017	G0-8871	argX	arcZ	tRNA-Arg	small regulatory RNA ArcZ	tRNA	sRNA	3982408	3982455	+	3350695	3350698	+	71	1480	138710	6633939	2.29435	0.002453	arcZ:::argX
G0-8866	EG10467	micA	hupB	small regulatory RNA MicA	DNA-binding protein HU-beta	sRNA	CDS	2814800	2814835	+	461402	461784	+	71	31934	6910	6735285	2.16712	0.015696	hupB:::micA
G0-16649	G6093.EG10455.IGT	cpxQ	bamA.skp.IGT	small regulatory RNA CpxQ	outer membrane protein assembly factor BamA : periplasmic chaperone Skp	sRNA	IGT	4106328	4106346	+	200457	200498	+	71	25252	910	6747967	20.8494	9.06e-59	bamA.skp.IGT:::cpxQ
EG11784	G0-8871	grcA	arcZ	stress-induced alternate pyruvate formate-lyase subunit	small regulatory RNA ArcZ	CDS	sRNA	2716230	2716510	-	3350679	3350698	+	69	1111	138712	6634308	2.97041	9.22e-08	arcZ:::grcA
G0-10671	G7872	mgrR	ytfK	small regulatory RNA MgrR	stringent response modulator YtfK	sRNA	CDS	1622904	1622915	-	4439601	4439697	+	69	22574	343	6751214	60.1628	4.39e-86	mgrR:::ytfK
EG30098	EG11035.5UTR	spf	tsx.5UTR	small regulatory RNA Spot 42	nucleoside-specific channel-forming protein Tsx	sRNA	5UTR	4049898	4049948	+	432016	432145	-	69	167109	222	6606800	12.2882	1.25e-39	spf:::tsx.5UTR
EG11255.5UTR	G0-8871	rsfS.5UTR	arcZ	ribosomal silencing factor RsfS	small regulatory RNA ArcZ	5UTR	sRNA	669057	669082	-	3350679	3350698	+	68	64	138713	6635355	50.8248	4e-71	arcZ:::rsfS.5UTR
G0-17079	EG30098	ipeX	spf	-	small regulatory RNA Spot 42	sRNA	sRNA	574510	574612	-	4050005	4050009	+	68	1020	134947	6638165	3.27939	1.63e-09	ipeX:::spf
EG30098	EG10948	spf	maeA	small regulatory RNA Spot 42	NAD(+)-dependent malate dehydrogenase	sRNA	CDS	4049897	4049900	+	1555436	1555600	-	68	93446	757	6679929	6.42132	1.42e-24	maeA:::spf
EG10582.5UTR	G0-8871	metB.5UTR	arcZ	O-succinylhomoserine(thiol)-lyase/O-succinylhomoserine lyase	small regulatory RNA ArcZ	5UTR	sRNA	4128618	4128696	+	3350679	3350698	+	67	19	138714	6635400	168.682	7.5e-89	arcZ:::metB.5UTR
EG30107	G0-8871	tyrU	arcZ	tRNA-Tyr	small regulatory RNA ArcZ	tRNA	sRNA	4175507	4175591	+	3350689	3350698	+	66	720	138715	6634699	4.38439	5.99e-15	arcZ:::tyrU
EG30098	EG10673	spf	ompT	small regulatory RNA Spot 42	DLP12 prophage; protease 7	sRNA	CDS	4049895	4049899	+	584910	585046	-	66	93448	712	6679974	6.62626	1.93e-24	ompT:::spf
EG10944	G0-16649	serA	cpxQ	phosphoglycerate dehydrogenase	small regulatory RNA CpxQ	CDS	sRNA	3058107	3058441	-	4106370	4106387	+	66	2029	33989	6738116	6.44855	2.27e-24	cpxQ:::serA
G6439.5UTR	G0-17101	ybjG.5UTR	flgO	undecaprenyl pyrophosphate phosphatase	-	5UTR	sRNA	883401	883508	-	1141043	1141064	+	66	850	66101	6707183	7.87875	7.96e-29	flgO:::ybjG.5UTR
EG10674	G0-8871	oppA	arcZ	oligopeptide ABC transporter periplasmic binding protein	small regulatory RNA ArcZ	CDS	sRNA	1302318	1302489	+	3350679	3350698	+	64	474	138717	6634945	6.45817	1.43e-22	arcZ:::oppA
EG11350	G0-8871	waaS	arcZ	lipopolysaccharide core biosynthesis protein WaaS	small regulatory RNA ArcZ	CDS	sRNA	3804408	3804687	-	3350671	3350698	+	64	334	138717	6635085	9.16538	2.41e-30	arcZ:::waaS
EG10787	G0-8878	ptsG	cyaR	glucose-specific PTS enzyme IIBC component	small regulatory RNA CyaR	CDS	sRNA	1159128	1159254	+	2167198	2167201	+	64	636	15889	6757611	42.7976	1.78e-71	cyaR:::ptsG
G0-10671	EG30012	mgrR	alaX	small regulatory RNA MgrR	tRNA-Ala	sRNA	tRNA	1622859	1622915	-	2518006	2518122	-	64	29097	3014	6742025	4.92016	2.03e-17	alaX:::mgrR
EG10933.5UTR	EG30098	sdhC.5UTR	spf	succinate:quinone oxidoreductase, membrane protein SdhC	small regulatory RNA Spot 42	5UTR	sRNA	755012	755199	+	4049921	4049987	+	64	2928	36380	6734828	4.04644	3.35e-13	sdhC.5UTR:::spf
G0-8865	G0-8871	ryeA	arcZ	small antisense RNA RyeA	small regulatory RNA ArcZ	ncRNA	sRNA	1923065	1923200	+	3350679	3350698	+	62	375	138719	6635044	7.90803	4.74e-26	arcZ:::ryeA
EG11939.5UTR	G0-8871	ghxP.5UTR	arcZ	guanine/hypoxanthine transporter GhxP	small regulatory RNA ArcZ	5UTR	sRNA	4278309	4278549	+	3350677	3350698	+	62	466	138719	6634953	6.36367	2.09e-21	arcZ:::ghxP.5UTR
EG10060.5UTR	G0-8878	araJ.5UTR	cyaR	putative transport protein AraJ	small regulatory RNA CyaR	5UTR	sRNA	412309	412531	-	2167193	2167200	+	62	362	15703	6758073	73.7095	1.37e-82	araJ.5UTR:::cyaR
EG30049	EG30083.AS	leuT	rrlH.AS	tRNA-Leu	23S ribosomal RNA	tRNA	AS	3982612	3982648	+	227030	227188	-	62	75354	298	6698486	18.4946	2.94e-46	leuT:::rrlH.AS
G0-8878	G0-17104	cyaR	uhpU	small regulatory RNA CyaR	-	sRNA	sRNA	2167112	2167149	+	3845731	3845751	-	61	12825	5822	6755492	5.51896	6.51e-19	cyaR:::uhpU
EG10246	G0-8863	mltD	rprA	membrane-bound lytic murein transglycosylase D	small regulatory RNA RprA	CDS	sRNA	233743	234022	-	1770475	1770478	+	61	376	6598	6767165	166.393	1.5e-102	mltD:::rprA
EG10671	EG30098	ompF	spf	outer membrane porin F	small regulatory RNA Spot 42	CDS	sRNA	986602	986691	-	4049966	4050009	+	60	714	171399	6602027	3.23685	1.7e-07	ompF:::spf
G6718	EG30098	paaJ	spf	beta-ketoadipyl-CoA thiolase	small regulatory RNA Spot 42	CDS	sRNA	1461405	1461495	+	4049966	4050008	+	60	86	171399	6602655	26.8759	2.9e-49	paaJ:::spf
G7949	EG30098	fhuF	spf	hydroxamate siderophore iron reductase	small regulatory RNA Spot 42	CDS	sRNA	4605508	4605692	-	4049923	4050008	+	59	409	171400	6602332	5.55668	3.24e-17	fhuF:::spf
EG10988	G0-16649	tar	cpxQ	methyl-accepting chemotaxis protein Tar	small regulatory RNA CpxQ	CDS	sRNA	1972237	1972595	-	4106369	4106387	+	59	2461	33996	6737684	4.75142	5.84e-15	cpxQ:::tar
G0-17093	EG10383.3UTR	yoeJ	glnA.3UTR	-	glutamine synthetase	CDS	3UTR	2079451	2079469	-	4056425	4056534	-	58	73	113177	6660892	46.7605	5.77e-60	glnA.3UTR:::yoeJ
G6258.EST3UTR.23	G0-16649	ybaP.EST3UTR	cpxQ	TraB family protein YbaP	small regulatory RNA CpxQ	3UTR	sRNA	507110	507288	-	4106357	4106388	+	58	4718	33997	6735427	2.43554	0.007454	cpxQ:::ybaP.EST3UTR
EG10710	G0-16649	pheT	cpxQ	phenylalanine--tRNA ligase subunit beta	small regulatory RNA CpxQ	CDS	sRNA	1795572	1795900	-	4106370	4106388	+	58	395	33997	6739750	29.1095	1.9e-54	cpxQ:::pheT
EG10918	G0-17102	rpsS	fliX	30S ribosomal subunit protein S19	-	CDS	sRNA	3450008	3450400	-	2001911	2001916	-	58	1979	52358	6719805	3.76146	4.22e-10	fliX:::rpsS
EG10670	G0-8883	ompC	sdsR	outer membrane porin C	small regulatory RNA SdsR	CDS	sRNA	2312334	2312554	-	1923103	1923105	-	57	1374	8408	6764361	33.3751	8.37e-58	ompC:::sdsR
EG11008	G0-16649	tolB	cpxQ	Tol-Pal system periplasmic protein TolB	small regulatory RNA CpxQ	CDS	sRNA	778901	779065	+	4106370	4106388	+	57	1929	33998	6738216	5.85645	1.94e-18	cpxQ:::tolB
G7321	G0-17102	yfgM	fliX	ancillary SecYEG translocon subunit	-	CDS	sRNA	2639001	2639192	-	2001911	2001928	-	57	299	52359	6721485	24.4725	7.21e-49	fliX:::yfgM
EG30083.AS	G0-8871	rrlH.AS	arcZ	23S ribosomal RNA	small regulatory RNA ArcZ	AS	sRNA	225916	226384	-	3350695	3350698	+	56	696	138725	6634723	3.8481	1.15e-09	arcZ:::rrlH.AS
G0-8872	G0-16636	ryhB	3'ETS-<i>leuZ</i>	small regulatory RNA RyhB	-	sRNA	sRNA	3580979	3581018	-	1991745	1991887	-	56	14706	4107	6755331	6.26348	1.63e-19	3'ETS-<i>leuZ</i>:::ryhB
EG10671	G0-8883	ompF	sdsR	outer membrane porin F	small regulatory RNA SdsR	CDS	sRNA	986675	987092	-	1923103	1923104	-	56	8215	8409	6757520	5.47802	7.69e-17	ompF:::sdsR
EG10603.EG11354.IGT	G0-16649	mprA.emrA.IGT	cpxQ	DNA-binding transcriptional repressor MprA : multidrug efflux pump membrane fusion protein EmrA	small regulatory RNA CpxQ	IGT	sRNA	2811324	2811586	+	4106342	4106387	+	56	324	33999	6739821	34.263	5.85e-56	cpxQ:::mprA.emrA.IGT
G6638	G0-8871	yciT	arcZ	putative DNA-binding transcriptional regulator YciT	small regulatory RNA ArcZ	CDS	sRNA	1344256	1344354	-	3350679	3350697	+	55	90	138726	6635329	29.2297	2.55e-47	arcZ:::yciT
G0-8891	G0-8871	yciY	arcZ	uncharacterized protein YciY	small regulatory RNA ArcZ	CDS	sRNA	1308762	1308834	+	3350679	3350698	+	55	188	138726	6635231	13.9927	1.38e-33	arcZ:::yciY
EG11277.5UTR	G0-8899	thrL.5UTR	mcaS	thr operon leader peptide	small regulatory RNA McaS	5UTR	sRNA	26	192	+	1405657	1405660	-	55	673	27366	6746106	20.146	1.15e-43	mcaS:::thrL.5UTR
EG12111	G0-10671	nlpD	mgrR	murein hydrolase activator NlpD	small regulatory RNA MgrR	CDS	sRNA	2867520	2867698	-	1622817	1622884	-	55	6026	25426	6742693	2.42041	0.007453	mgrR:::nlpD
EG11347	G0-8871	fliF	arcZ	flagellar basal-body MS-ring and collar protein	small regulatory RNA ArcZ	CDS	sRNA	2014621	2014828	+	3350679	3350697	+	54	626	138727	6634793	4.12559	2.54e-10	arcZ:::fliF
EG11981	G0-10671	glf	mgrR	UDP-galactopyranose mutase	small regulatory RNA MgrR	CDS	sRNA	2108136	2108498	-	1622817	1622846	-	54	893	25427	6747826	16.0476	5.61e-38	glf:::mgrR
G6833	G0-16649	flxA	cpxQ	Qin prophage; protein FlxA	small regulatory RNA CpxQ	CDS	sRNA	1646384	1646705	+	4106358	4106387	+	54	3223	34001	6736922	3.31973	4.85e-07	cpxQ:::flxA
G0-9561	G0-8871	blr	arcZ	beta-lactam resistance protein	small regulatory RNA ArcZ	CDS	sRNA	1704512	1704764	+	3350679	3350697	+	53	476	138728	6634943	5.32527	2e-14	arcZ:::blr
EG10864.EG10871.IGT	G0-8871	rplA.rplJ.IGT	arcZ	50S ribosomal subunit protein L1 : 50S ribosomal subunit protein L10	small regulatory RNA ArcZ	IGT	sRNA	4179902	4179986	+	3350679	3350698	+	53	599	138728	6634820	4.23169	1.82e-10	arcZ:::rplA.rplJ.IGT
EG10155.5UTR	G0-10609.G7915.IGR	cirA.5UTR	ryjB.sgcQ.IGR	iron-catecholate outer membrane transporter CirA	small RNA RyjB : KpLE2 phage-like element; putative nucleoside triphosphatase	5UTR	IGR	2246805	2246933	-	4528112	4528122	+	53	1496	501	6772150	478.887	5e-113	cirA.5UTR:::ryjB.sgcQ.IGR
EG10248.5UTR	EG30098	dppA.5UTR	spf	dipeptide ABC transporter periplasmic binding protein	small regulatory RNA Spot 42	5UTR	sRNA	3707815	3707871	-	4049939	4050008	+	53	190	171406	6602551	10.745	7.7e-27	dppA.5UTR:::spf
G6823	G0-17104	gnsB	uhpU	Qin prophage; protein GnsB	-	CDS	sRNA	1637644	1637792	-	3845731	3845733	-	53	1429	5830	6766888	43.0491	3.86e-59	gnsB:::uhpU
G0-10671	G7460	mgrR	ygdQ	small regulatory RNA MgrR	UPF0053 inner membrane protein YgdQ	sRNA	CDS	1622860	1622915	-	2970436	2970594	+	52	29109	608	6744431	19.8161	1.23e-40	mgrR:::ygdQ
EG30098	EG11353	spf	waaJ	small regulatory RNA Spot 42	UDP-glucose:(glucosyl)LPS alpha-1,2-glucosyltransferase	sRNA	CDS	4049898	4049945	+	3801184	3801292	-	52	167126	132	6606890	15.5734	6.77e-33	spf:::waaJ
G6086	G0-8878	insA1	cyaR	IS1 protein InsA	small regulatory RNA CyaR	CDS	sRNA	20112	20531	-	2167176	2167200	+	51	759	15714	6757676	28.8961	6.47e-48	cyaR:::insA1
EG10522	G0-8878	kgtP	cyaR	alpha-ketoglutarate:H(+) symporter	small regulatory RNA CyaR	CDS	sRNA	2724513	2724633	-	2167176	2167201	+	51	834	15902	6757413	25.9856	1.03e-45	cyaR:::kgtP
G6698	EG30098	ynaE	spf	Rac prophage; uncharacterized protein YnaE	small regulatory RNA Spot 42	CDS	sRNA	1434045	1434479	-	4049929	4050007	+	51	766	171408	6601975	2.56439	0.021376	spf:::ynaE
EG10670.5UTR	G7683.EST3UTR.27	ompC.5UTR	yhcN.EST3UTR	outer membrane porin C	DUF1471 domain-containing stress-induced protein YhcN	5UTR	3UTR	2312773	2312830	-	3385816	3385854	+	51	4147	327	6769675	254.599	2.26e-94	ompC.5UTR:::yhcN.EST3UTR
G6833	G0-8871	flxA	arcZ	Qin prophage; protein FlxA	small regulatory RNA ArcZ	CDS	sRNA	1646384	1646495	+	3350679	3350697	+	50	543	138731	6634876	4.40382	3.09e-10	arcZ:::flxA
EG10938	G0-8871	secD	arcZ	Sec translocon accessory complex subunit SecD	small regulatory RNA ArcZ	CDS	sRNA	427812	428061	+	3350679	3350698	+	50	163	138731	6635256	14.6712	6.28e-31	arcZ:::secD
EG10394.5UTR	G0-10671	glpD.5UTR	mgrR	aerobic glycerol 3-phosphate dehydrogenase	small regulatory RNA MgrR	5UTR	sRNA	3561970	3561998	+	1622817	1622836	-	50	434	25431	6748285	30.571	1.31e-47	glpD.5UTR:::mgrR
EG10948	G0-10671	maeA	mgrR	NAD(+)-dependent malate dehydrogenase	small regulatory RNA MgrR	CDS	sRNA	1555435	1555741	-	1622816	1622849	-	50	1934	25431	6746785	6.85878	1.67e-18	maeA:::mgrR
EG12111	G0-10694	nlpD	arrS	murein hydrolase activator NlpD	small regulatory RNA ArrS	CDS	sRNA	2867627	2867896	-	3657983	3658004	-	50	14171	876	6759103	27.2242	9.82e-46	arrS:::nlpD
EG30024	EG30087.AS	aspU	rrsD.AS	tRNA-Asp	16S ribosomal RNA	tRNA	AS	228928	228968	+	3428681	3428696	+	50	97490	57	6676603	60.0746	1e-55	aspU:::rrsD.AS
EG11394	G0-16649	fabR	cpxQ	DNA-binding transcriptional repressor FabR	small regulatory RNA CpxQ	CDS	sRNA	4161078	4161158	+	4106370	4106387	+	50	1041	34005	6739104	9.51872	1.51e-24	cpxQ:::fabR
EG10457	G0-8872	hns	ryhB	DNA-binding transcriptional dual regulator H-NS	small regulatory RNA RyhB	CDS	sRNA	1292578	1292925	-	3580922	3580924	-	49	693	16630	6756828	28.7285	1.06e-45	hns:::ryhB
EG11556.5UTR	EG30098	talB.5UTR	spf	transaldolase B	small regulatory RNA Spot 42	5UTR	sRNA	8190	8192	+	4049966	4050008	+	49	124	171410	6602617	15.2214	2.87e-30	spf:::talB.5UTR
EG10787.5UTR	G0-9941	ptsG.5UTR	sgrS	glucose-specific PTS enzyme IIBC component	small regulatory RNA SgrS	5UTR	sRNA	1157764	1157874	+	77509	77594	+	49	705	494	6772952	952.923	1.8e-118	ptsG.5UTR:::sgrS
EG10933.5UTR	G0-8866	sdhC.5UTR	micA	succinate:quinone oxidoreductase, membrane protein SdhC	small regulatory RNA MicA	5UTR	sRNA	755024	755182	+	2814875	2814878	+	48	2944	43103	6728105	2.54501	0.046118	micA:::sdhC.5UTR
EG30098	G0-17089	spf	zbiJ	small regulatory RNA Spot 42	-	sRNA	sRNA	4049898	4049967	+	837434	837673	-	48	167130	545	6606477	3.48145	4.63e-06	spf:::zbiJ
EG10670.5UTR	G0-17079	ompC.5UTR	ipeX	outer membrane porin C	-	5UTR	sRNA	2312529	2312829	-	574357	574452	-	48	5171	2039	6766942	30.8065	1.81e-46	ipeX:::ompC.5UTR
G0-16649	EG11612	cpxQ	proP	small regulatory RNA CpxQ	osmolyte:H(+) symporter ProP	sRNA	CDS	4106329	4106340	+	4330605	4330668	+	47	25276	1260	6747617	9.95794	1.07e-23	cpxQ:::proP
G0-8882	G0-8899	omrB	mcaS	small regulatory RNA OmrB	small regulatory RNA McaS	sRNA	sRNA	2976373	2976387	-	1405656	1405659	-	46	755	27375	6746024	15.0143	2.07e-30	mcaS:::omrB
EG10550.5UTR	G0-17104	lysC.5UTR	uhpU	aspartate kinase III	-	5UTR	sRNA	4233414	4233537	-	3845731	3845751	-	46	142	5837	6768175	375.622	5.72e-91	lysC.5UTR:::uhpU
G0-10671	EG11612	mgrR	proP	small regulatory RNA MgrR	osmolyte:H(+) symporter ProP	sRNA	CDS	1622849	1622915	-	4330627	4330762	+	45	29116	3506	6741533	2.97186	0.001363	mgrR:::proP
G7609.5UTR	G0-10671	yqjA.5UTR	mgrR	DedA family protein YqjA	small regulatory RNA MgrR	5UTR	sRNA	3247535	3247948	+	1622817	1622833	-	45	1523	25436	6747196	7.83767	2.11e-18	mgrR:::yqjA.5UTR
EG10948	EG30098	maeA	spf	NAD(+)-dependent malate dehydrogenase	small regulatory RNA Spot 42	CDS	sRNA	1555504	1555742	-	4049923	4049987	+	45	1812	36399	6735944	4.59582	9.24e-10	maeA:::spf
EG10895	EG30098	rpoC	spf	RNA polymerase subunit beta'	small regulatory RNA Spot 42	CDS	sRNA	4185411	4185599	+	4049926	4050009	+	45	257	171414	6602484	6.74436	6.62e-15	rpoC:::spf
EG10679.5UTR	G0-8863	osmB.5UTR	rprA	osmotically-inducible lipoprotein OsmB	small regulatory RNA RprA	5UTR	sRNA	1343042	1343430	-	1770475	1770478	+	44	41	6615	6767500	1097.91	3.5e-102	osmB.5UTR:::rprA
EG11423	G0-8872	waaU	ryhB	putative ADP-heptose:LPS heptosyltransferase 4	small regulatory RNA RyhB	CDS	sRNA	3798651	3798900	-	3580922	3580949	-	44	861	16635	6756660	20.7567	8.82e-35	ryhB:::waaU
EG30098	EG10170.5UTR	spf	cyaA.5UTR	small regulatory RNA Spot 42	adenylate cyclase	sRNA	5UTR	4049897	4049900	+	3991071	3991380	+	44	93470	436	6680250	7.21251	5.01e-16	cyaA.5UTR:::spf
G7298.EST5UTR.53	EG30098	ypfJ.EST5UTR	spf	uncharacterized protein YpfJ	small regulatory RNA Spot 42	5UTR	sRNA	2596801	2596816	-	4049944	4050008	+	44	38	171415	6602703	44.6007	2.03e-41	spf:::ypfJ.EST5UTR
G0-16649	EG30010.EG30083.IGT	cpxQ	alaV.rrlH.IGT	small regulatory RNA CpxQ	tRNA-Ala : 23S ribosomal RNA	sRNA	IGT	4106329	4106343	+	225715	225717	+	44	25279	922	6747955	12.739	4.42e-26	alaV.rrlH.IGT:::cpxQ
G6833	G0-17101	flxA	flgO	Qin prophage; protein FlxA	-	CDS	sRNA	1646612	1646683	+	1140820	1141064	+	44	1588	67592	6704976	2.74855	0.022959	flgO:::flxA
G7139	G0-8871	rcnB	arcZ	periplasmic protein involved in nickel/cobalt export	small regulatory RNA ArcZ	CDS	sRNA	2187043	2187098	+	3350677	3350698	+	43	33	138738	6635386	62.3197	1.26e-45	arcZ:::rcnB
EG10495	EG30098	ilvC	spf	ketol-acid reductoisomerase (NADP(+))	small regulatory RNA Spot 42	CDS	sRNA	3958111	3958578	+	4049946	4050007	+	43	421	171416	6602320	3.93398	1.69e-06	ilvC:::spf
EG10963	EG30098	speE	spf	spermidine synthase	small regulatory RNA Spot 42	CDS	sRNA	135609	135676	-	4049923	4050008	+	43	71	171416	6602670	23.328	5.09e-32	speE:::spf
EG30098	EG11428	spf	sthA	small regulatory RNA Spot 42	soluble pyridine nucleotide transhydrogenase	sRNA	CDS	4049897	4049955	+	4160505	4160791	-	43	167135	521	6606501	3.26238	0.000419	spf:::sthA
EG30098	G6493	spf	ycbZ	small regulatory RNA Spot 42	putative ATP-dependent protease YcbZ	sRNA	CDS	4049898	4049900	+	1018212	1018275	-	43	93471	92	6680594	33.4056	2.97e-39	spf:::ycbZ
EG30100	EG30090.AS	ssrA	rrsH.AS	tmRNA	16S ribosomal RNA	ncRNA	AS	2755621	2755922	+	224419	224694	-	43	76100	641	6697416	5.90382	1.25e-12	rrsH.AS:::ssrA
EG11978	G0-8878	rfbA	cyaR	dTDP-glucose pyrophosphorylase	small regulatory RNA CyaR	CDS	sRNA	2110993	2111000	-	2167199	2167200	+	42	88	15723	6758347	205.15	1.37e-70	cyaR:::rfbA
EG11914	EG30098	eptC	spf	phosphoethanolamine transferase EptC	small regulatory RNA Spot 42	CDS	sRNA	4148556	4148780	-	4049928	4050008	+	42	290	171417	6602451	5.57831	6.31e-11	eptC:::spf
EG12037	EG30098	yejA	spf	putative oligopeptide ABC transporter periplasmic binding protein YejA	small regulatory RNA Spot 42	CDS	sRNA	2272312	2272576	+	4049971	4050009	+	42	81	171417	6602660	19.9724	4.73e-29	spf:::yejA
G0-8785	G0-16649	csrB	cpxQ	small regulatory RNA CsrB	small regulatory RNA CpxQ	sRNA	sRNA	2924303	2924525	-	4106369	4106387	+	42	2179	34013	6737966	3.81835	3.09e-06	cpxQ:::csrB
G0-16649	EG10454	cpxQ	truA	small regulatory RNA CpxQ	tRNA pseudouridine(38-40) synthase	sRNA	CDS	4106329	4106343	+	2434918	2435160	-	42	25281	666	6748211	16.8333	2.76e-29	cpxQ:::truA
EG10770.5UTR	G0-8866	proS.5UTR	micA	proline--tRNA ligase	small regulatory RNA MicA	5UTR	sRNA	218792	218837	-	2814861	2814879	+	41	232	43110	6730817	27.5922	5.78e-36	micA:::proS.5UTR
EG10914	G0-8872	rpsO	ryhB	30S ribosomal subunit protein S15	small regulatory RNA RyhB	CDS	sRNA	3311463	3311788	-	3580922	3580924	-	41	1081	16638	6756440	15.4019	3.5e-27	rpsO:::ryhB
EG11199.5UTR	G0-16649	mioC.5UTR	cpxQ	flavoprotein MioC	small regulatory RNA CpxQ	5UTR	sRNA	3926328	3926478	-	4106385	4106388	+	41	213	34014	6739932	38.1419	2.11e-41	cpxQ:::mioC.5UTR
EG11978.EG12411.IGT	G0-16649	rfbA.rfbD.IGT	cpxQ	dTDP-glucose pyrophosphorylase : dTDP-4-dehydrorhamnose reductase	small regulatory RNA CpxQ	IGT	sRNA	2111001	2111175	-	4106353	4106388	+	41	226	34014	6739919	35.9478	1.83e-40	cpxQ:::rfbA.rfbD.IGT
G0-8871	EG10982	arcZ	sucD	small regulatory RNA ArcZ	succinyl-CoA synthetase subunit alpha	sRNA	CDS	3350576	3350664	+	764225	764270	+	40	106285	440	6667435	5.70288	8.78e-11	arcZ:::sucD
EG10673	G0-8872	ompT	ryhB	DLP12 prophage; protease 7	small regulatory RNA RyhB	CDS	sRNA	584934	585053	-	3580922	3580941	-	40	1159	16639	6756362	14.014	6.69e-25	ompT:::ryhB
G7147.5UTR	G6586	mepS.5UTR	ymfH	peptidoglycan DD-endopeptidase/peptidoglycan LD-carboxypeptidase	e14 prophage; putative protein YmfH	5UTR	CDS	2269810	2270060	+	1201194	1201195	-	40	1188	848	6772124	268.889	1.19e-74	mepS.5UTR:::ymfH
EG30016	G0-8871	argW	arcZ	tRNA-Arg	small regulatory RNA ArcZ	tRNA	sRNA	2466286	2466357	+	3350695	3350698	+	39	610	138742	6634809	3.05742	0.013601	arcZ:::argW
EG11531.5UTR	G0-8914	cfa.5UTR	gadY	cyclopropane fatty acyl phospholipid synthase	small regulatory RNA GadY	5UTR	sRNA	1741201	1741263	+	3664949	3664969	+	39	5063	16013	6753085	3.24852	0.001633	cfa.5UTR:::gadY
G0-10671	EG11392.EST3UTR.39	mgrR	nhaB.EST3UTR	small regulatory RNA MgrR	Na(+):H(+) antiporter NhaB	sRNA	3UTR	1622873	1622915	-	1233133	1233167	-	39	29122	46	6744993	196.366	2.97e-62	mgrR:::nhaB.EST3UTR
EG30098	EG11424	spf	waaL	small regulatory RNA Spot 42	O-antigen ligase	sRNA	CDS	4049898	4049899	+	3797614	3798032	+	39	93475	288	6680398	9.67785	8.76e-18	spf:::waaL
EG11981	G0-17101	glf	flgO	UDP-galactopyranose mutase	-	CDS	sRNA	2107342	2107758	-	1141043	1141064	+	39	757	66128	6707276	5.22552	2.09e-09	flgO:::glf
EG10506	G0-17104	infC	uhpU	translation initiation factor IF-3	-	CDS	sRNA	1799933	1800390	-	3845731	3845733	-	39	2673	5844	6765644	16.8914	3.12e-27	infC:::uhpU
EG12168.5UTR	G0-8871	brnQ.5UTR	arcZ	branched chain amino acid transporter BrnQ	small regulatory RNA ArcZ	5UTR	sRNA	419419	419583	+	3350695	3350698	+	38	140	138743	6635279	12.9809	1e-20	arcZ:::brnQ.5UTR
G7572	G0-8871	mqsR	arcZ	mRNA interferase toxin MqsR	small regulatory RNA ArcZ	CDS	sRNA	3168303	3168563	-	3350678	3350698	+	38	471	138743	6634948	3.85824	3.93e-05	arcZ:::mqsR
G0-17101	G7047	flgO	dsrA	-	small regulatory RNA DsrA	sRNA	sRNA	1140821	1140995	+	2025222	2025243	-	38	6906	12471	6754785	2.98035	0.025152	dsrA:::flgO
G0-8866	EG11035.5UTR	micA	tsx.5UTR	small regulatory RNA MicA	nucleoside-specific channel-forming protein Tsx	sRNA	5UTR	2814801	2814823	+	432019	432050	-	38	31645	206	6742311	39.3025	1.47e-38	micA:::tsx.5UTR
G0-8882	G6546.5UTR	omrB	csgD.5UTR	small regulatory RNA OmrB	DNA-binding transcriptional dual regulator CsgD	sRNA	5UTR	2976383	2976386	-	1103221	1103256	-	38	763	222	6773177	1519.49	4.24e-98	csgD.5UTR:::omrB
G7664	EG30098	lptC	spf	lipopolysaccharide transport system protein LptC	small regulatory RNA Spot 42	CDS	sRNA	3343228	3343463	+	4049939	4050008	+	38	173	171421	6602568	8.46031	9.09e-15	lptC:::spf
EG11087	G0-16649	secM	cpxQ	SecA translation regulator	small regulatory RNA CpxQ	CDS	sRNA	107636	107791	+	4106368	4106388	+	38	238	34017	6739907	31.6348	2.85e-35	cpxQ:::secM
G7162	G0-17104	yfaY	uhpU	IPR008135 CinA family protein YfaY	-	CDS	sRNA	2363448	2363580	-	3845731	3845733	-	38	139	5845	6768178	316.56	7.19e-72	uhpU:::yfaY
G6964	G0-8871	yeaC	arcZ	DUF1315 domain-containing protein YeaC	small regulatory RNA ArcZ	CDS	sRNA	1861601	1862050	-	3350680	3350697	+	37	396	138744	6635023	4.46822	1.73e-06	arcZ:::yeaC
EG10025.EG10543.IGT	G0-8878	aceF.lpd.IGT	cyaR	pyruvate dehydrogenase, E2 subunit : lipoamide dehydrogenase	small regulatory RNA CyaR	IGT	sRNA	127716	127862	+	2167176	2167200	+	37	1216	15728	6757219	13.0726	1.14e-21	aceF.lpd.IGT:::cyaR
G7047	EG12111	dsrA	nlpD	small regulatory RNA DsrA	murein hydrolase activator NlpD	sRNA	CDS	2025305	2025312	-	2867244	2867659	-	37	1498	9718	6762947	17.1889	8.37e-26	dsrA:::nlpD
EG10088.EST5UTR.34	G0-8899	asd.EST5UTR	mcaS	aspartate-semialdehyde dehydrogenase	small regulatory RNA McaS	5UTR	sRNA	3574922	3574938	-	1405657	1405660	-	37	213	27384	6746566	42.7965	8.01e-39	asd.EST5UTR:::mcaS
EG10191.5UTR	G0-8872	cysJ.5UTR	ryhB	sulfite reductase, flavoprotein subunit	small regulatory RNA RyhB	5UTR	sRNA	2891834	2891964	-	3580922	3580941	-	37	340	16642	6757181	44.1858	8.81e-40	cysJ.5UTR:::ryhB
G6763.5UTR	G0-8872	yncE.5UTR	ryhB	PQQ-like domain-containing protein YncE	small regulatory RNA RyhB	5UTR	sRNA	1523224	1523550	+	3580922	3580962	-	37	891	16642	6756630	16.8596	2.11e-25	ryhB:::yncE.5UTR
EG10106	EG30098	atpI	spf	ATP synthase accessory factor AtpI	small regulatory RNA Spot 42	CDS	sRNA	3922114	3922199	-	4050006	4050007	+	37	380	134978	6638805	4.789	2.47e-07	atpI:::spf
EG10467.5UTR	EG11531.5UTR	hupB.5UTR	cfa.5UTR	DNA-binding protein HU-beta	cyclopropane fatty acyl phospholipid synthase	5UTR	5UTR	461329	461363	+	1741287	1741294	+	37	8340	3178	6762645	9.44057	5.08e-17	cfa.5UTR:::hupB.5UTR
G7323.5UTR	G0-16649	yfhM.5UTR	cpxQ	alpha2-macroglobulin	small regulatory RNA CpxQ	5UTR	sRNA	2652236	2652336	-	4106369	4106387	+	37	107	34018	6740038	68.5128	4.72e-45	cpxQ:::yfhM.5UTR
EG30109	EG30083.AS	valT	rrlH.AS	tRNA-Val	23S ribosomal RNA	tRNA	AS	780571	780816	+	227812	227921	-	37	62605	331	6711227	11.983	7.39e-20	rrlH.AS:::valT
G0-9383	G0-8867	sroC	gcvB	small regulatory RNA SroC	small regulatory RNA GcvB	sRNA	sRNA	686735	686906	-	2942755	2942900	+	36	17948	2572	6753644	5.26688	4.49e-09	gcvB:::sroC
EG11425	G0-8871	waaY	arcZ	lipopolysaccharide core heptose (II) kinase	small regulatory RNA ArcZ	CDS	sRNA	3799967	3800343	-	3350694	3350698	+	36	268	138745	6635151	6.42394	1.56e-10	arcZ:::waaY
EG10611	G0-8872	mrp	ryhB	P-loop NTPase family protein Mrp	small regulatory RNA RyhB	CDS	sRNA	2194020	2194201	-	3580922	3580924	-	36	137	16643	6757384	106.691	4.67e-51	mrp:::ryhB
EG10396.5UTR	EG30098	glpF.5UTR	spf	glycerol facilitator	small regulatory RNA Spot 42	5UTR	sRNA	4118102	4118161	-	4049925	4050008	+	36	137	171423	6602604	10.1211	5.99e-16	glpF.5UTR:::spf
EG11987.EST3UTR.36	G0-16649	yehA.EST3UTR	cpxQ	putative fimbrial adhesin YehA	small regulatory RNA CpxQ	3UTR	sRNA	2187353	2187419	-	4106384	4106388	+	36	587	34019	6739558	12.1499	1.05e-19	cpxQ:::yehA.EST3UTR
EG10952	G0-8871	bamE	arcZ	outer membrane protein assembly factor BamE	small regulatory RNA ArcZ	CDS	sRNA	2753604	2753687	+	3350678	3350697	+	35	29	138746	6635390	57.7186	1.71e-35	arcZ:::bamE
EG10457.5UTR	G7047	hns.5UTR	dsrA	DNA-binding transcriptional dual regulator H-NS	small regulatory RNA DsrA	5UTR	sRNA	1292925	1292959	-	2025222	2025261	-	35	231	12474	6761460	82.1279	2.55e-46	dsrA:::hns.5UTR
G6258.EST3UTR.23	G7047	ybaP.EST3UTR	dsrA	TraB family protein YbaP	small regulatory RNA DsrA	3UTR	sRNA	507240	507288	-	2025222	2025265	-	35	4700	12474	6756991	4.03383	4.67e-05	dsrA:::ybaP.EST3UTR
EG10013	EG30098	mepM	spf	peptidoglycan DD-endopeptidase MepM	small regulatory RNA Spot 42	CDS	sRNA	1941341	1941687	-	4049930	4050009	+	35	423	171424	6602318	3.18678	0.034884	mepM:::spf
G0-10471.5UTR	EG30098	yifL.5UTR	spf	putative lipoprotein YifL	small regulatory RNA Spot 42	5UTR	sRNA	3994182	3994500	+	4049939	4050007	+	35	30	171424	6602711	44.9363	5.16e-32	spf:::yifL.5UTR
EG11448.G0-17099.IGR	G0-16649	acs.ytcB.IGR	cpxQ	acetyl-CoA synthetase (AMP-forming) : -	small regulatory RNA CpxQ	IGR	sRNA	4287281	4287359	+	4106370	4106387	+	35	124	34020	6740021	55.9208	9.93e-40	acs.ytcB.IGR:::cpxQ
EG10944	G0-17101	serA	flgO	phosphoglycerate dehydrogenase	-	CDS	sRNA	3058214	3058386	-	1141043	1141064	+	35	1055	66132	6706978	3.36458	0.006166	flgO:::serA
G0-10617	EG10787.5UTR	sgrT	ptsG.5UTR	PtsG glucose transporter inhibitor	glucose-specific PTS enzyme IIBC component	CDS	5UTR	77366	77529	+	1157861	1157874	+	35	462	317	6773386	1618.72	3.55e-91	ptsG.5UTR:::sgrT
G6881	G0-8878	slyB	cyaR	outer membrane lipoprotein SlyB	small regulatory RNA CyaR	CDS	sRNA	1719908	1720196	+	2167159	2167200	+	34	961	15731	6757474	15.1979	1.47e-21	cyaR:::slyB
G6938.5UTR	G0-10671	ves.5UTR	mgrR	HutD family protein Ves	small regulatory RNA MgrR	5UTR	sRNA	1824917	1824982	-	1622818	1622835	-	34	295	25447	6748424	30.5649	7.52e-31	mgrR:::ves.5UTR
EG10540.5UTR	G0-8863	livK.5UTR	rprA	L-leucine/L-phenylalanine ABC transporter periplasmic binding protein	small regulatory RNA RprA	5UTR	sRNA	3597510	3597721	-	1770475	1770478	+	33	252	6626	6767289	133.745	1.97e-50	livK.5UTR:::rprA
G7546.5UTR	EG30098	glcC.5UTR	spf	DNA-binding transcriptional dual regulator GlcC	small regulatory RNA Spot 42	5UTR	sRNA	3128202	3128268	+	4049966	4050008	+	33	91	171426	6602650	13.9673	7.56e-18	glcC.5UTR:::spf
G6081	G0-16649	yaaX	cpxQ	DUF2502 domain-containing protein YaaX	small regulatory RNA CpxQ	CDS	sRNA	5059	5367	+	4106370	4106387	+	33	88	34022	6740057	74.2908	1.25e-40	cpxQ:::yaaX
G7716	G0-17102	fkpA	fliX	peptidyl-prolyl cis-trans isomerase FkpA	-	CDS	sRNA	3477174	3477381	-	2001911	2001924	-	33	363	52383	6721421	11.6648	5.85e-17	fkpA:::fliX
G0-16738	G0-17101	ynaM	flgO	Rac prophage; protein YnaM	-	CDS	sRNA	1434224	1434484	-	1141048	1141064	+	33	386	66134	6707647	8.67106	3.49e-13	flgO:::ynaM
EG10164	G0-8871	crp	arcZ	DNA-binding transcriptional dual regulator CRP	small regulatory RNA ArcZ	CDS	sRNA	3485941	3486274	+	3350680	3350698	+	32	386	138749	6635033	3.96439	0.000977	arcZ:::crp
EG12201.5UTR	G0-8871	ygaC.5UTR	arcZ	DUF2002 domain-containing protein YgaC	small regulatory RNA ArcZ	5UTR	sRNA	2800417	2800600	-	3350680	3350698	+	32	127	138749	6635292	12.0497	7.5e-16	arcZ:::ygaC.5UTR
G6698	G0-8871	ynaE	arcZ	Rac prophage; uncharacterized protein YnaE	small regulatory RNA ArcZ	CDS	sRNA	1433904	1434175	-	3350679	3350698	+	32	447	138749	6634972	3.42335	0.026648	arcZ:::ynaE
EG11179.EG30061.IGT	G0-8878	rimP.metY.IGT	cyaR	ribosome maturation factor RimP : tRNA-Met	small regulatory RNA CyaR	IGT	sRNA	3318019	3318078	-	2167199	2167200	+	32	438	15733	6757997	31.3821	2.28e-29	cyaR:::rimP.metY.IGT
G6834.EST3UTR.79	G0-8878	ydfW.EST3UTR	cyaR	Qin prophage; uncharacterized protein YdfW	small regulatory RNA CyaR	3UTR	sRNA	1647101	1647120	-	2167198	2167200	+	32	798	15733	6757637	17.2239	1.31e-21	cyaR:::ydfW.EST3UTR
G7908	G0-10671	insA7	mgrR	KpLE2 phage-like element; IS1 repressor protein InsA	small regulatory RNA MgrR	CDS	sRNA	4518450	4518545	+	1622817	1622834	-	32	162	25449	6748557	52.3812	1.6e-35	insA7:::mgrR
EG11003.5UTR	G0-8866	tig.5UTR	micA	trigger factor	small regulatory RNA MicA	5UTR	sRNA	455001	455253	+	2814875	2814878	+	32	576	43119	6730473	8.6717	8.51e-13	micA:::tig.5UTR
EG30098	EG10805	spf	pyrB	small regulatory RNA Spot 42	aspartate carbamoyltransferase catalytic subunit	sRNA	CDS	4049897	4049955	+	4472207	4472231	-	32	167146	231	6606791	5.47561	5.49e-07	pyrB:::spf
EG10438	G0-16649	hfq	cpxQ	RNA-binding protein Hfq	small regulatory RNA CpxQ	CDS	sRNA	4400210	4400658	+	4106385	4106387	+	32	1883	34023	6738262	3.3657	0.025349	cpxQ:::hfq
G0-16677.AS	G0-16649	sokE.AS	cpxQ	small RNA SokE	small regulatory RNA CpxQ	AS	sRNA	607763	607793	-	4106368	4106388	+	32	488	34023	6739657	12.9896	8.24e-18	cpxQ:::sokE.AS
EG10671	G0-17104	ompF	uhpU	outer membrane porin F	-	CDS	sRNA	985915	986342	-	3845731	3845749	-	32	3309	5851	6765008	11.1813	3.34e-16	ompF:::uhpU
EG30102	EG30083.AS	thrU	rrlH.AS	tRNA-Thr	23S ribosomal RNA	tRNA	AS	4175404	4175434	+	227270	227409	-	32	5171	620	6768377	67.5567	6.86e-40	rrlH.AS:::thrU
G6463	G0-8871	clpS	arcZ	specificity factor for ClpA-ClpP chaperone-protease complex	small regulatory RNA ArcZ	CDS	sRNA	923030	923188	+	3350677	3350698	+	31	332	138750	6635087	4.46516	0.000123	arcZ:::clpS
EG10523	G0-8871	rsmA	arcZ	16S rRNA m(6)2A1518,m(6)2A1519 dimethyltransferase	small regulatory RNA ArcZ	CDS	sRNA	52412	52697	-	3350694	3350698	+	31	377	138750	6635042	3.93216	0.002184	arcZ:::rsmA
EG12027	G0-8878	yeiH	cyaR	PF03601 family inner membrane protein YeiH	small regulatory RNA CyaR	CDS	sRNA	2249700	2249795	+	2167173	2167200	+	31	21	15734	6758414	634.086	1.16e-61	cyaR:::yeiH
EG11277.5UTR	G0-8863	thrL.5UTR	rprA	thr operon leader peptide	small regulatory RNA RprA	5UTR	sRNA	9	193	+	1770261	1770478	+	31	697	6652	6766820	45.244	2.97e-33	rprA:::thrL.5UTR
EG10544	G0-8872	lpp	ryhB	murein lipoprotein	small regulatory RNA RyhB	CDS	sRNA	1757406	1757585	+	3580922	3580924	-	31	3728	16648	6753793	3.37343	0.038142	lpp:::ryhB
EG10075	EG30098	aroC	spf	chorismate synthase	small regulatory RNA Spot 42	CDS	sRNA	2447159	2447262	-	4049987	4050008	+	31	54	171428	6602687	22.1109	3.43e-21	aroC:::spf
EG30098	G0-16700	spf	pspH	small regulatory RNA Spot 42	small regulatory RNA PspH	sRNA	sRNA	4049898	4049938	+	4263118	4263198	+	31	167147	38	6606984	32.2465	6.4e-25	pspH:::spf
EG50003.5UTR	G0-16601	acpP.5UTR	micL	acyl carrier protein	small regulatory RNA MicL-S	5UTR	sRNA	1151548	1151673	+	1958440	1958476	-	31	2357	5068	6766744	17.5608	3.61e-21	acpP.5UTR:::micL
G6463	G0-16649	clpS	cpxQ	specificity factor for ClpA-ClpP chaperone-protease complex	small regulatory RNA CpxQ	CDS	sRNA	923077	923236	+	4106385	4106387	+	31	416	34024	6739729	14.7613	1.21e-18	clpS:::cpxQ
G0-16649	G6083.AS	cpxQ	insL1.AS	small regulatory RNA CpxQ	IS186/IS421 transposase	sRNA	AS	4106329	4106343	+	16148	16150	-	31	25292	998	6747879	8.28734	7.81e-12	cpxQ:::insL1.AS
EG10539.5UTR	G0-16649	livJ.5UTR	cpxQ	branched chain amino acid/phenylalanine ABC transporter periplasmic binding protein	small regulatory RNA CpxQ	5UTR	sRNA	3599605	3599762	-	4106369	4106387	+	31	776	34024	6739369	7.91287	3.04e-11	cpxQ:::livJ.5UTR
EG12068	G0-8871	napF	arcZ	ferredoxin-type protein	small regulatory RNA ArcZ	CDS	sRNA	2303131	2303579	-	3350679	3350698	+	30	178	138751	6635241	8.05975	2.55e-10	arcZ:::napF
EG12631	G0-8878	gntU	cyaR	low-affinity gluconate transporter	small regulatory RNA CyaR	CDS	sRNA	3576916	3577101	-	2167181	2167200	+	30	91	15735	6758344	141.597	5.04e-45	cyaR:::gntU
EG10671	G0-8878	ompF	cyaR	outer membrane porin F	small regulatory RNA CyaR	CDS	sRNA	986302	986577	-	2167199	2167200	+	30	1734	15735	6756701	7.42917	4.07e-10	cyaR:::ompF
G0-8899	G6546.5UTR	mcaS	csgD.5UTR	small regulatory RNA McaS	DNA-binding transcriptional dual regulator CsgD	sRNA	5UTR	1405707	1405753	-	1103191	1103278	-	30	33992	289	6739889	20.5826	8.59e-22	csgD.5UTR:::mcaS
EG10320.5UTR	G0-8899	flhD.5UTR	mcaS	DNA-binding transcriptional dual regulator FlhD	small regulatory RNA McaS	5UTR	sRNA	1977826	1978295	-	1405657	1405659	-	30	831	27391	6745948	8.8911	4.43e-12	flhD.5UTR:::mcaS
G0-10671	EG11980	mgrR	rfbX	small regulatory RNA MgrR	polyisoprenol-linked O-antigen repeat unit flippase	sRNA	CDS	1622866	1622915	-	2108262	2108671	-	30	29131	1260	6743779	5.51187	8.46e-07	mgrR:::rfbX
EG12087.EG11774.IGT	G0-8872	nuoG.nuoF.IGT	ryhB	NADH:quinone oxidoreductase subunit G : NADH:quinone oxidoreductase subunit F	small regulatory RNA RyhB	IGT	sRNA	2400129	2400451	-	3580922	3580941	-	30	308	16649	6757213	39.5321	5.27e-30	nuoG.nuoF.IGT:::ryhB
EG30098	EG10795	spf	purH	small regulatory RNA Spot 42	bifunctional AICAR transformylase/IMP cyclohydrolase	sRNA	CDS	4049898	4049958	+	4207217	4207493	-	30	167148	248	6606774	4.78143	6.49e-05	purH:::spf
EG11350	G0-16649	waaS	cpxQ	lipopolysaccharide core biosynthesis protein WaaS	small regulatory RNA CpxQ	CDS	sRNA	3804905	3805272	-	4106370	4106387	+	30	599	34025	6739546	9.92035	2.78e-13	cpxQ:::waaS
EG10671	EG12400.EST5UTR.60	ompF	mdtK.EST5UTR	outer membrane porin F	multidrug efflux pump MdtK	CDS	5UTR	986805	986892	-	1743421	1743422	+	30	2391	110	6771669	772.404	2.81e-67	mdtK.EST5UTR:::ompF
EG10670.5UTR	EG11302.EG31115.IGR	ompC.5UTR	ydfC.dicF.IGR	outer membrane porin C	Qin prophage; uncharacterized protein YdfC : Qin prophage; small regulatory RNA DicF	5UTR	IGR	2312777	2312829	-	1649296	1649440	+	30	4168	3107	6766895	15.6762	5.93e-19	ompC.5UTR:::ydfC.dicF.IGR
EG10671.5UTR	G0-17089	ompF.5UTR	zbiJ	outer membrane porin F	-	5UTR	sRNA	986686	987093	-	837434	837509	-	30	8241	556	6765373	44.2954	1.06e-31	ompF.5UTR:::zbiJ

## Sheet: Hfq_N+_R3
RNA1 EcoCyc ID	RNA2 EcoCyc ID	RNA1 name	RNA2 name	RNA1 description	RNA2 description	RNA1 Type	RNA2 Type	Start of RNA1 first read	Start of RNA1 last read	RNA1 strand	Start of RNA2 last read	Start of RNA2 first read	RNA2 strand	Number of interactions	Other interactions of RNA1	Other interactions of RNA2	Total other interactions	Odds ratio	Fisher's exact test p-value	Interaction ID
EG10669.5UTR	G0-8866	ompA.5UTR	micA	outer membrane protein A	small regulatory RNA MicA	5UTR	sRNA	1019802	1020205	-	2814825	2814896	+	5142	9400	49703	8061884	88.7275	0	micA:::ompA.5UTR
EG10382.EG11198.IGT	G0-8873.EG10434.IGR	glmS.glmU.IGT	glmZ.hemY.IGR	L-glutamine--D-fructose-6-phosphate aminotransferase : fused N-acetylglucosamine-1-phosphate uridyltransferase and glucosamine-1-phosphate acetyltransferase	small regulatory RNA GlmZ : protein HemY	IGT	IGR	3913616	3914021	-	3986496	3986640	+	2093	2553	5068	8116415	1312.94	0	glmS.glmU.IGT:::glmZ.hemY.IGR
G7001	G0-8878	yebO	cyaR	uncharacterized protein YebO	small regulatory RNA CyaR	CDS	sRNA	1908311	1908792	-	2167175	2167201	+	1560	2683	17804	8104082	264.661	0	cyaR:::yebO
EG12866	G0-9382	proQ	chiX	RNA chaperone ProQ	small regulatory RNA ChiX	CDS	sRNA	1915503	1915595	-	507240	507288	+	1534	402	4354302	3769891	3.30377	6.823e-116	chiX:::proQ
EG12111	G7047	nlpD	dsrA	murein hydrolase activator NlpD	small regulatory RNA DsrA	CDS	sRNA	2867511	2867984	-	2025220	2025283	-	1520	16471	14747	8093391	50.6466	0	dsrA:::nlpD
G0-10671	G0-17101	mgrR	flgO	small regulatory RNA MgrR	-	sRNA	sRNA	1622846	1622917	-	1141039	1141064	+	1510	26185	80957	8017477	5.71094	0	flgO:::mgrR
EG10141.EG10140.IGT	G0-9382	chbC.chbB.IGT	chiX	N,N'-diacetylchitobiose-specific PTS enzyme IIC component : N,N'-diacetylchitobiose-specific PTS enzyme IIB component	small regulatory RNA ChiX	IGT	sRNA	1821202	1821397	-	507242	507288	+	1465	589	4354371	3769704	2.1533	1.80922e-54	chbC.chbB.IGT:::chiX
G0-17083	G0-9382	chiZ	chiX	-	small regulatory RNA ChiX	sRNA	sRNA	708232	708300	+	507243	507289	+	1428	619	4354408	3769674	1.99716	4.14536e-44	chiX:::chiZ
EG12267.5UTR	G0-10671	eptB.5UTR	mgrR	Kdo2-lipid A phosphoethanolamine 7''-transferase	small regulatory RNA MgrR	5UTR	sRNA	3710259	3710582	-	1622816	1622863	-	1246	4401	25192	8095290	90.978	0	eptB.5UTR:::mgrR
EG11531.5UTR	G0-16649	cfa.5UTR	cpxQ	cyclopropane fatty acyl phospholipid synthase	small regulatory RNA CpxQ	5UTR	sRNA	1741198	1741568	+	4106353	4106388	+	1064	6423	44022	8074620	30.3848	0	cfa.5UTR:::cpxQ
EG10321	G0-10671	fliC	mgrR	flagellar filament structural protein	small regulatory RNA MgrR	CDS	sRNA	2003203	2003676	-	1622817	1622884	-	796	28238	25642	8071453	8.87317	0	fliC:::mgrR
EG10817	G0-8871	rbsD	arcZ	D-ribose pyranase	small regulatory RNA ArcZ	CDS	sRNA	3933309	3933748	+	3350665	3350698	+	767	1053	194570	7929739	29.6859	0	arcZ:::rbsD
EG12111	G0-10671	nlpD	mgrR	murein hydrolase activator NlpD	small regulatory RNA MgrR	CDS	sRNA	2867702	2868120	-	1622816	1622869	-	741	15491	25697	8084200	15.0485	0	mgrR:::nlpD
G0-16731.EG12117.IGT	G0-8878	yliM.ompX.IGT	cyaR	protein YliM : outer membrane protein X	small regulatory RNA CyaR	IGT	sRNA	850346	850764	+	2167155	2167201	+	730	4298	18634	8102467	73.8529	0	cyaR:::yliM.ompX.IGT
EG10932.EG10979.IGT	EG10383.3UTR	sdhB.sucA.IGT	glnA.3UTR	succinate:quinone oxidoreductase, iron-sulfur cluster binding protein : subunit of E1(0) component of 2-oxoglutarate dehydrogenase	glutamine synthetase	IGT	3UTR	758564	758925	+	4056425	4056687	-	729	844	122662	8001894	56.3466	0	glnA.3UTR:::sdhB.sucA.IGT
EG11858	G0-17009	fdoG	sdhX	formate dehydrogenase O subunit alpha	small regulatory RNA SdhX	CDS	sRNA	4085522	4085965	-	765080	765150	+	721	1361	12635	8111412	340.094	0	fdoG:::sdhX
EG12111	G0-8871	nlpD	arcZ	murein hydrolase activator NlpD	small regulatory RNA ArcZ	CDS	sRNA	2867611	2867800	-	3350662	3350698	+	664	12360	194673	7918432	2.18516	1.42764e-62	arcZ:::nlpD
EG10467.5UTR	G0-16649	hupB.5UTR	cpxQ	DNA-binding protein HU-beta	small regulatory RNA CpxQ	5UTR	sRNA	461303	461746	+	4106354	4106388	+	629	13607	44457	8067436	8.38849	0	cpxQ:::hupB.5UTR
G6546.5UTR	G0-8863	csgD.5UTR	rprA	DNA-binding transcriptional dual regulator CsgD	small regulatory RNA RprA	5UTR	sRNA	1103258	1103343	-	1770458	1770478	+	603	1047	6596	8117883	708.815	0	csgD.5UTR:::rprA
G0-8878	G0-8871	cyaR	arcZ	small regulatory RNA CyaR	small regulatory RNA ArcZ	sRNA	sRNA	2167111	2167176	+	3350662	3350698	+	598	14662	194739	7916130	1.65794	4.07372e-23	arcZ:::cyaR
EG10544	G0-16601	lpp	micL	murein lipoprotein	small regulatory RNA MicL-S	CDS	sRNA	1757382	1757465	+	1958440	1958497	-	555	3382	4587	8117605	290.415	0	lpp:::micL
EG10467.5UTR	G0-8866	hupB.5UTR	micA	DNA-binding protein HU-beta	small regulatory RNA MicA	5UTR	sRNA	461323	461696	+	2814822	2814879	+	517	13538	54328	8057746	5.66403	6.21112e-197	hupB.5UTR:::micA
G6546.5UTR	G0-8899	csgD.5UTR	mcaS	DNA-binding transcriptional dual regulator CsgD	small regulatory RNA McaS	5UTR	sRNA	1103231	1103331	-	1405656	1405705	-	494	1156	45758	8078721	75.4475	0	csgD.5UTR:::mcaS
EG30076.AS	G0-8871	rrfH.AS	arcZ	5S ribosomal RNA	small regulatory RNA ArcZ	AS	sRNA	228837	228876	-	3350666	3350698	+	488	2571	194849	7928221	7.72316	1.96956e-230	arcZ:::rrfH.AS
EG10671	G0-8871	ompF	arcZ	outer membrane porin F	small regulatory RNA ArcZ	CDS	sRNA	986708	986895	-	3350676	3350698	+	460	2527	194877	7928265	7.40577	2.19552e-210	arcZ:::ompF
G0-16649	EG11531.5UTR	cpxQ	cfa.5UTR	small regulatory RNA CpxQ	cyclopropane fatty acyl phospholipid synthase	sRNA	5UTR	4106323	4106356	+	1741262	1741551	+	437	34643	5723	8085326	17.8213	0	cfa.5UTR:::cpxQ
EG10673	G0-8871	ompT	arcZ	DLP12 prophage; protease 7	small regulatory RNA ArcZ	CDS	sRNA	584669	585100	-	3350662	3350698	+	386	2125	194951	7928667	7.3876	1.48238e-175	arcZ:::ompT
EG10670.5UTR	G0-16649	ompC.5UTR	cpxQ	outer membrane porin C	small regulatory RNA CpxQ	5UTR	sRNA	2312750	2312864	-	4106370	4106387	+	320	5126	44766	8075917	11.262	6.35584e-202	cpxQ:::ompC.5UTR
EG12732.5UTR	G0-8867	sstT.5UTR	gcvB	serine/threonine:Na(+) symporter	small regulatory RNA GcvB	5UTR	sRNA	3239860	3240050	+	2942732	2942902	+	310	1046	3338	8121435	721.068	0	gcvB:::sstT.5UTR
EG11008	G0-8866	tolB	micA	Tol-Pal system periplasmic protein TolB	small regulatory RNA MicA	CDS	sRNA	778806	779049	+	2814835	2814879	+	307	4410	54538	8066874	10.2969	1.73444e-182	micA:::tolB
EG12230	G0-10671	pitA	mgrR	metal phosphate:H(+) symporter PitA	small regulatory RNA MgrR	CDS	sRNA	3637612	3637899	+	1622816	1622860	-	298	3329	26140	8096362	27.726	2.67769e-295	mgrR:::pitA
EG10595	G0-8878	miaA	cyaR	tRNA dimethylallyltransferase	small regulatory RNA CyaR	CDS	sRNA	4399906	4400385	+	2167173	2167201	+	278	7118	19086	8099647	16.5744	1.10348e-218	cyaR:::miaA
G6258	G0-8871	ybaP	arcZ	TraB family protein YbaP	small regulatory RNA ArcZ	CDS	sRNA	507204	507428	-	3350678	3350698	+	275	5025	195062	7925767	2.22364	1.85097e-24	arcZ:::ybaP
G6834.G6833.IGR	G0-8871	ydfW.flxA.IGR	arcZ	Qin prophage; uncharacterized protein YdfW : Qin prophage; protein FlxA	small regulatory RNA ArcZ	IGR	sRNA	1647076	1647121	-	3350668	3350698	+	263	1262	195074	7929530	8.47119	1.34288e-130	arcZ:::ydfW.flxA.IGR
G6934.5UTR	G0-16649	tcyP.5UTR	cpxQ	cystine/sulfocysteine:cation symporter	small regulatory RNA CpxQ	5UTR	sRNA	1810881	1811080	+	4106384	4106388	+	263	416	44823	8080627	113.974	0	cpxQ:::tcyP.5UTR
EG11003.5UTR	G0-10671	tig.5UTR	mgrR	trigger factor	small regulatory RNA MgrR	5UTR	sRNA	454913	455231	+	1622808	1622843	-	259	1178	26179	8098513	68.0153	0	mgrR:::tig.5UTR
G0-8871	G6834.G6833.IGR	arcZ	ydfW.flxA.IGR	small regulatory RNA ArcZ	Qin prophage; uncharacterized protein YdfW : Qin prophage; protein FlxA	sRNA	IGR	3350640	3350655	+	1647048	1647104	-	258	154537	946	7970388	14.0662	5.58533e-176	arcZ:::ydfW.flxA.IGR
G7460	G0-10671	ygdQ	mgrR	UPF0053 inner membrane protein YgdQ	small regulatory RNA MgrR	CDS	sRNA	2970206	2970558	+	1622816	1622851	-	255	1057	26183	8098634	74.6204	0	mgrR:::ygdQ
EG11784	G0-8871	grcA	arcZ	stress-induced alternate pyruvate formate-lyase subunit	small regulatory RNA ArcZ	CDS	sRNA	2716204	2716510	-	3350676	3350698	+	240	2599	195097	7928193	3.75257	1.10709e-54	arcZ:::grcA
G6823	G0-8871	gnsB	arcZ	Qin prophage; protein GnsB	small regulatory RNA ArcZ	CDS	sRNA	1637616	1637843	-	3350678	3350698	+	237	1429	195100	7929363	6.74058	9.05333e-99	arcZ:::gnsB
EG10191	G0-8872	cysJ	ryhB	sulfite reductase, flavoprotein subunit	small regulatory RNA RyhB	CDS	sRNA	2890063	2890318	-	3580922	3580956	-	233	4300	19444	8102152	22.5789	1.2906e-211	cysJ:::ryhB
G6093.EG10455.IGT	G0-16649	bamA.skp.IGT	cpxQ	outer membrane protein assembly factor BamA : periplasmic chaperone Skp	small regulatory RNA CpxQ	IGT	sRNA	200301	200479	+	4106361	4106387	+	233	1290	44853	8079753	32.5366	7.07476e-242	bamA.skp.IGT:::cpxQ
EG10232.5UTR	G0-8872	dmsA.5UTR	ryhB	dimethyl sulfoxide reductase subunit A	small regulatory RNA RyhB	5UTR	sRNA	940822	941154	+	3580881	3580956	-	223	534	19479	8105893	173.779	0	dmsA.5UTR:::ryhB
G6881.5UTR	EG30098	slyB.5UTR	spf	outer membrane lipoprotein SlyB	small regulatory RNA Spot 42	5UTR	sRNA	1719750	1719786	+	4049926	4050008	+	223	96	182281	7943529	101.229	1.3941e-279	slyB.5UTR:::spf
G7609.5UTR	G0-8871	yqjA.5UTR	arcZ	DedA family protein YqjA	small regulatory RNA ArcZ	5UTR	sRNA	3247580	3247788	+	3350662	3350698	+	213	1030	195124	7929762	8.40411	2.28947e-104	arcZ:::yqjA.5UTR
G6606.G6607.IGT	G0-8863	ariR.ymgC.IGT	rprA	putative two-component system connector protein AriR : protein YmgC	small regulatory RNA RprA	IGT	sRNA	1216671	1216694	+	1770456	1770478	+	212	93	6987	8118837	2648.84	0	ariR.ymgC.IGT:::rprA
G6258	EG30098	ybaP	spf	TraB family protein YbaP	small regulatory RNA Spot 42	CDS	sRNA	507216	507349	-	4049939	4050009	+	199	5091	182305	7938534	1.70213	1.46132e-05	spf:::ybaP
EG11784	EG30098	grcA	spf	stress-induced alternate pyruvate formate-lyase subunit	small regulatory RNA Spot 42	CDS	sRNA	2716308	2716500	-	4049923	4050009	+	191	1570	182313	7942055	5.29967	1.18776e-63	grcA:::spf
EG10988	G0-8871	tar	arcZ	methyl-accepting chemotaxis protein Tar	small regulatory RNA ArcZ	CDS	sRNA	1972203	1972300	-	3350679	3350698	+	190	294	195147	7930498	26.263	9.55131e-166	arcZ:::tar
G6258.EST3UTR.23	EG30035	ybaP.EST3UTR	gltW	TraB family protein YbaP	tRNA-Glu	3UTR	tRNA	507243	507288	-	2729366	2729421	-	190	5080	113863	8006996	2.63013	9.67854e-24	gltW:::ybaP.EST3UTR
G0-10671	EG10321	mgrR	fliC	small regulatory RNA MgrR	flagellar filament structural protein	sRNA	CDS	1622854	1622915	-	2003409	2003608	-	186	27509	16433	8082001	3.32537	5.76743e-36	fliC:::mgrR
EG10670.5UTR	G0-8880	ompC.5UTR	rybB	outer membrane porin C	small regulatory RNA RybB	5UTR	sRNA	2312803	2312864	-	887975	888066	-	185	4129	54459	8067356	6.63725	2.80724e-78	ompC.5UTR:::rybB
EG10671.5UTR	EG30063	ompF.5UTR	micF	outer membrane porin F	small regulatory RNA MicF	5UTR	sRNA	986738	987093	-	2313136	2313178	+	182	6373	7940	8111634	29.1753	2.71119e-184	micF:::ompF.5UTR
G0-8871	EG10523	arcZ	rsmA	small regulatory RNA ArcZ	16S rRNA m(6)2A1518,m(6)2A1519 dimethyltransferase	sRNA	CDS	3350627	3350654	+	52332	52395	-	179	154616	440	7970894	20.9726	9.68286e-146	arcZ:::rsmA
EG10671	G0-16649	ompF	cpxQ	outer membrane porin F	small regulatory RNA CpxQ	CDS	sRNA	986729	986999	-	4106354	4106388	+	169	3947	44917	8077096	7.69953	1.728e-80	cpxQ:::ompF
G0-16649	EG10467.5UTR	cpxQ	hupB.5UTR	small regulatory RNA CpxQ	DNA-binding protein HU-beta	sRNA	5UTR	4106328	4106343	+	461345	461400	+	166	34914	2664	8088385	14.4356	3.75288e-119	cpxQ:::hupB.5UTR
G7443	G0-8871	queE	arcZ	putative 7-carboxy-7-deazaguanine synthase QueE	small regulatory RNA ArcZ	CDS	sRNA	2905051	2905442	-	3350678	3350698	+	163	2819	195174	7927973	2.34873	9.28339e-15	arcZ:::queE
EG10982	G0-8871	sucD	arcZ	succinyl-CoA synthetase subunit alpha	small regulatory RNA ArcZ	CDS	sRNA	764102	764283	+	3350678	3350698	+	160	1046	195177	7929746	6.21468	7.07363e-61	arcZ:::sucD
EG10025.EG10543.IGT	EG30098	aceF.lpd.IGT	spf	pyruvate dehydrogenase, E2 subunit : lipoamide dehydrogenase	small regulatory RNA Spot 42	IGT	sRNA	127705	127971	+	4049929	4050008	+	159	1188	182345	7942437	5.82962	2.82561e-57	aceF.lpd.IGT:::spf
EG30017	G0-10671	argX	mgrR	tRNA-Arg	small regulatory RNA MgrR	tRNA	sRNA	3982362	3982397	+	1622817	1622851	-	158	466	26280	8099225	104.493	2.27695e-236	argX:::mgrR
G0-8888	G0-8871	ypfM	arcZ	uncharacterized protein YpfM	small regulatory RNA ArcZ	CDS	sRNA	2590797	2590928	-	3350678	3350698	+	156	119	195181	7930673	53.266	7.73192e-168	arcZ:::ypfM
EG10369.5UTR	G0-16649	gcd.5UTR	cpxQ	quinoprotein glucose dehydrogenase	small regulatory RNA CpxQ	5UTR	sRNA	141240	141265	-	4106355	4106388	+	156	52	44930	8080991	539.572	6.427e-297	cpxQ:::gcd.5UTR
EG10321	G0-17104	fliC	uhpU	flagellar filament structural protein	-	CDS	sRNA	2003207	2003677	-	3845729	3845749	-	155	28879	5864	8091231	7.40577	1.47113e-71	fliC:::uhpU
EG10320.5UTR	G0-8871	flhD.5UTR	arcZ	DNA-binding transcriptional dual regulator FlhD	small regulatory RNA ArcZ	5UTR	sRNA	1978210	1978396	-	3350662	3350698	+	146	341	195191	7930451	17.3955	1.3442e-106	arcZ:::flhD.5UTR
EG10522	G0-16649	kgtP	cpxQ	alpha-ketoglutarate:H(+) symporter	small regulatory RNA CpxQ	CDS	sRNA	2725339	2725800	-	4106358	4106388	+	146	3510	44940	8077533	7.47638	2.31074e-67	cpxQ:::kgtP
G0-8866	EG10669.5UTR	micA	ompA.5UTR	small regulatory RNA MicA	outer membrane protein A	sRNA	5UTR	2814800	2814837	+	1020009	1020098	-	144	47368	5452	8073165	4.50158	1.27389e-40	micA:::ompA.5UTR
EG11035.5UTR	EG30098	tsx.5UTR	spf	nucleoside-specific channel-forming protein Tsx	small regulatory RNA Spot 42	5UTR	sRNA	432101	432205	-	4049924	4050008	+	144	188	182360	7943437	33.3644	2.57234e-136	spf:::tsx.5UTR
EG11428	EG30098	sthA	spf	soluble pyridine nucleotide transhydrogenase	small regulatory RNA Spot 42	CDS	sRNA	4160718	4160859	-	4049925	4050008	+	142	431	182362	7943194	14.3507	8.67327e-95	spf:::sthA
EG30024	EG30090.AS	aspU	rrsH.AS	tRNA-Asp	16S ribosomal RNA	tRNA	AS	228914	228982	+	223772	223851	-	142	216133	275	7909579	18.8968	1.90243e-106	aspU:::rrsH.AS
EG30068	G0-17101	proM	flgO	tRNA-Pro	-	tRNA	sRNA	3982705	3982816	+	1141043	1141064	+	142	8316	82325	8035346	1.66666	0.0339178	flgO:::proM
EG10544.5UTR	G0-10671	lpp.5UTR	mgrR	murein lipoprotein	small regulatory RNA MgrR	5UTR	sRNA	1757382	1757585	+	1622817	1622879	-	141	4641	26297	8095050	9.35235	3.90102e-77	lpp.5UTR:::mgrR
EG10674	G0-8871	oppA	arcZ	oligopeptide ABC transporter periplasmic binding protein	small regulatory RNA ArcZ	CDS	sRNA	1301124	1301265	+	3350678	3350698	+	137	838	195200	7929954	6.64152	1.50239e-54	arcZ:::oppA
EG10673	G0-10671	ompT	mgrR	DLP12 prophage; protease 7	small regulatory RNA MgrR	CDS	sRNA	584801	585096	-	1622817	1622836	-	133	1525	26305	8098166	26.8491	7.82325e-128	mgrR:::ompT
G0-10641	G0-16649	ilvX	cpxQ	uncharacterized protein IlvX	small regulatory RNA CpxQ	CDS	sRNA	3950417	3950695	+	4106370	4106387	+	132	682	44954	8080361	34.7898	1.39061e-138	cpxQ:::ilvX
G0-10671	EG12230	mgrR	pitA	small regulatory RNA MgrR	metal phosphate:H(+) symporter PitA	sRNA	CDS	1622849	1622915	-	3637685	3638039	+	131	27564	3440	8094994	11.1837	2.43286e-80	mgrR:::pitA
G7013	G0-10671	yebZ	mgrR	putative inner membrane protein	small regulatory RNA MgrR	CDS	sRNA	1923817	1923893	-	1622816	1622836	-	131	166	26307	8099525	242.969	1.90317e-233	mgrR:::yebZ
G6674.AS	G0-8871	zntB.AS	arcZ	Zn(2(+)):H(+) symporter	small regulatory RNA ArcZ	AS	sRNA	1408949	1409006	-	3350665	3350698	+	127	55	195210	7930737	93.8107	2.37934e-153	arcZ:::zntB.AS
EG10576	EG30098	mdh	spf	malate dehydrogenase	small regulatory RNA Spot 42	CDS	sRNA	3384104	3384297	-	4049930	4050008	+	127	1565	182377	7942060	3.53389	1.25703e-24	mdh:::spf
EG10805	EG30098	pyrB	spf	aspartate carbamoyltransferase catalytic subunit	small regulatory RNA Spot 42	CDS	sRNA	4472206	4472298	-	4049923	4050008	+	124	261	182380	7943364	20.6923	1.18422e-97	pyrB:::spf
EG10155.5UTR	G0-8872	cirA.5UTR	ryhB	iron-catecholate outer membrane transporter CirA	small regulatory RNA RyhB	5UTR	sRNA	2246829	2246934	-	3580922	3580957	-	123	1127	19554	8105325	45.2393	2.52734e-144	cirA.5UTR:::ryhB
EG10184.5UTR	G0-16649	cysB.5UTR	cpxQ	DNA-binding transcriptional dual regulator CysB	small regulatory RNA CpxQ	5UTR	sRNA	1333761	1333900	+	4106354	4106388	+	123	522	44963	8080521	42.3466	4.5153e-138	cpxQ:::cysB.5UTR
EG10060.5UTR	G0-8878	araJ.5UTR	cyaR	putative transport protein AraJ	small regulatory RNA CyaR	5UTR	sRNA	412311	412597	-	2167177	2167200	+	121	465	19022	8106521	110.895	9.23687e-185	araJ.5UTR:::cyaR
EG10670	G0-8871	ompC	arcZ	outer membrane porin C	small regulatory RNA ArcZ	CDS	sRNA	2312219	2312396	-	3350677	3350698	+	120	933	195217	7929859	5.22453	1.23206e-37	arcZ:::ompC
G0-8866	EG10467.5UTR	micA	hupB.5UTR	small regulatory RNA MicA	DNA-binding protein HU-beta	sRNA	5UTR	2814800	2814838	+	461401	461785	+	120	47392	7601	8071016	2.68865	3.13053e-14	hupB.5UTR:::micA
G0-16635	G0-8878	ryeG	cyaR	-	small regulatory RNA CyaR	sRNA	sRNA	2470527	2470667	-	2167178	2167201	+	119	278	19245	8106487	180.309	5.22328e-203	cyaR:::ryeG
EG11317	G0-16649	fabD	cpxQ	[acyl-carrier-protein] S-malonyltransferase	small regulatory RNA CpxQ	CDS	sRNA	1150560	1150784	+	4106352	4106388	+	119	3242	44967	8077801	6.59376	1.22061e-48	cpxQ:::fabD
EG10454	G0-16649	truA	cpxQ	tRNA pseudouridine(38-40) synthase	small regulatory RNA CpxQ	CDS	sRNA	2435002	2435269	-	4106369	4106388	+	119	986	44967	8080057	21.6866	1.09436e-102	cpxQ:::truA
G6258.EST3UTR.23	G0-17101	ybaP.EST3UTR	flgO	TraB family protein YbaP	-	3UTR	sRNA	507231	507288	-	1140789	1141067	+	118	5152	83727	8037132	2.19858	8.56947e-08	flgO:::ybaP.EST3UTR
EG11782	G0-16636	smpB	3'ETS-<i>leuZ</i>	SsrA-binding protein	-	CDS	sRNA	2754831	2754888	+	1991745	1991755	-	116	220	1986	8123807	2156.83	0	3'ETS-<i>leuZ</i>:::smpB
G0-8867	G0-9383	gcvB	sroC	small regulatory RNA GcvB	small regulatory RNA SroC	sRNA	sRNA	2942659	2942860	+	686638	686781	-	115	3212	19016	8103786	15.2578	2.73253e-84	gcvB:::sroC
G0-17009	EG11858	sdhX	fdoG	small regulatory RNA SdhX	formate dehydrogenase O subunit alpha	sRNA	CDS	764608	765097	+	4085469	4085849	-	114	12135	1085	8112795	70.2435	8.26154e-155	fdoG:::sdhX
G0-8914	EG30083.AS	gadY	rrlH.AS	small regulatory RNA GadY	23S ribosomal RNA	sRNA	AS	3664864	3664945	+	225949	226237	-	113	24651	467	8100898	79.517	1.44989e-156	gadY:::rrlH.AS
EG12234.5UTR	EG30098	rlmJ.5UTR	spf	23S rRNA m(6)A2030 methyltransferase	small regulatory RNA Spot 42	5UTR	sRNA	3645328	3645369	+	4049930	4050009	+	111	74	182393	7943551	65.3278	2.97789e-125	rlmJ.5UTR:::spf
EG12068	G0-8871	napF	arcZ	ferredoxin-type protein	small regulatory RNA ArcZ	CDS	sRNA	2303127	2303574	-	3350677	3350698	+	110	769	195227	7930023	5.81033	5.58743e-38	arcZ:::napF
EG12111	G7047	nlpD	dsrA	murein hydrolase activator NlpD	small regulatory RNA DsrA	CDS	sRNA	2868003	2868120	-	2025220	2025280	-	103	5003	16164	8104859	10.3229	1.75763e-59	dsrA:::nlpD
G0-10671	EG12267	mgrR	eptB	small regulatory RNA MgrR	Kdo2-lipid A phosphoethanolamine 7''-transferase	sRNA	CDS	1622859	1622915	-	3710309	3710508	-	103	27592	2604	8095830	11.6058	1.03072e-63	eptB:::mgrR
EG11008	G0-16649	tolB	cpxQ	Tol-Pal system periplasmic protein TolB	small regulatory RNA CpxQ	CDS	sRNA	778823	779194	+	4106368	4106388	+	102	4831	44984	8076212	3.79064	8.92828e-22	cpxQ:::tolB
EG10582.5UTR	G0-8871	metB.5UTR	arcZ	O-succinylhomoserine(thiol)-lyase/O-succinylhomoserine lyase	small regulatory RNA ArcZ	5UTR	sRNA	4128551	4128645	+	3350679	3350698	+	100	25	195237	7930767	162.485	1.94808e-130	arcZ:::metB.5UTR
G7147.5UTR	G0-8871	mepS.5UTR	arcZ	peptidoglycan DD-endopeptidase/peptidoglycan LD-carboxypeptidase	small regulatory RNA ArcZ	5UTR	sRNA	2269901	2269966	+	3350662	3350698	+	99	407	195238	7930385	9.88031	1.20373e-51	arcZ:::mepS.5UTR
EG10764	G0-8871	priB	arcZ	primosomal replication protein N	small regulatory RNA ArcZ	CDS	sRNA	4425417	4425688	+	3350679	3350698	+	99	1028	195238	7929764	3.91145	3.70033e-21	arcZ:::priB
EG12111	G0-10671	nlpD	mgrR	murein hydrolase activator NlpD	small regulatory RNA MgrR	CDS	sRNA	2867504	2867700	-	1622817	1622865	-	99	6766	26339	8092925	4.49583	4.32427e-27	mgrR:::nlpD
G0-10671	EG12111	mgrR	nlpD	small regulatory RNA MgrR	murein hydrolase activator NlpD	sRNA	CDS	1622855	1622915	-	2867616	2867691	-	95	27600	5052	8093382	5.51418	5.01083e-32	mgrR:::nlpD
G0-8873	EG10382.EG11198.IGT	glmZ	glmS.glmU.IGT	small regulatory RNA GlmZ	L-glutamine--D-fructose-6-phosphate aminotransferase : fused N-acetylglucosamine-1-phosphate uridyltransferase and glucosamine-1-phosphate acetyltransferase	sRNA	IGT	3986431	3986591	+	3913660	3913992	-	93	5376	1965	8118695	71.4739	4.30665e-127	glmS.glmU.IGT:::glmZ
EG11284	G0-8872	fabZ	ryhB	3-hydroxy-acyl-[acyl-carrier-protein] dehydratase	small regulatory RNA RyhB	CDS	sRNA	202220	202343	+	3580922	3580957	-	91	201	19586	8106251	187.378	2.44547e-155	fabZ:::ryhB
EG12111	G0-10694	nlpD	arrS	murein hydrolase activator NlpD	small regulatory RNA ArrS	CDS	sRNA	2867626	2867799	-	3657984	3657987	-	91	12933	1603	8111502	35.6049	2.49768e-97	arrS:::nlpD
EG10864.EG10871.IGT	G0-8871	rplA.rplJ.IGT	arcZ	50S ribosomal subunit protein L1 : 50S ribosomal subunit protein L10	small regulatory RNA ArcZ	IGT	sRNA	4179902	4179997	+	3350677	3350698	+	89	685	195248	7930107	5.27706	4.98394e-27	arcZ:::rplA.rplJ.IGT
G6493	G0-10671	ycbZ	mgrR	putative ATP-dependent protease YcbZ	small regulatory RNA MgrR	CDS	sRNA	1018235	1018328	-	1622816	1622848	-	89	401	26349	8099290	68.2226	6.94298e-117	mgrR:::ycbZ
EG10674	EG30098	oppA	spf	oligopeptide ABC transporter periplasmic binding protein	small regulatory RNA Spot 42	CDS	sRNA	1301602	1301700	+	4049922	4050009	+	89	1819	182415	7941806	2.13018	0.000630996	oppA:::spf
G0-8882	G0-8899	omrB	mcaS	small regulatory RNA OmrB	small regulatory RNA McaS	sRNA	sRNA	2976371	2976386	-	1405656	1405679	-	88	884	42421	8082736	18.9674	2.82511e-70	mcaS:::omrB
EG10787	G0-8878	ptsG	cyaR	glucose-specific PTS enzyme IIBC component	small regulatory RNA CyaR	CDS	sRNA	1159127	1159259	+	2167176	2167201	+	88	753	19276	8106012	49.1449	5.67902e-105	cyaR:::ptsG
EG12042.5UTR	G0-8871	yejG.5UTR	arcZ	protein YejG	small regulatory RNA ArcZ	5UTR	sRNA	2278229	2278446	-	3350678	3350698	+	87	295	195250	7930497	11.9786	1.28384e-50	arcZ:::yejG.5UTR
EG10944	G0-16649	serA	cpxQ	phosphoglycerate dehydrogenase	small regulatory RNA CpxQ	CDS	sRNA	3058224	3058456	-	4106355	4106388	+	87	1981	44999	8079062	7.88484	4.73913e-40	cpxQ:::serA
EG11833.5UTR	G0-16649	yihG.5UTR	cpxQ	1-acylglycerol-3-phosphate O-acyltransferase YihG	small regulatory RNA CpxQ	5UTR	sRNA	4046602	4046628	-	4106355	4106387	+	87	184	44999	8080859	84.9095	1.62005e-118	cpxQ:::yihG.5UTR
G0-8866	EG11008	micA	tolB	small regulatory RNA MicA	Tol-Pal system periplasmic protein TolB	sRNA	CDS	2814799	2814838	+	778887	779052	+	85	47427	3640	8074977	3.97588	1.14243e-18	micA:::tolB
EG30098	EG12444.EST3UTR.32	spf	ycfJ.EST3UTR	small regulatory RNA Spot 42	PF05433 family protein YcfJ	sRNA	3UTR	4049897	4049900	+	1168120	1168196	+	84	69406	708	8055931	13.771	1.02767e-55	spf:::ycfJ.EST3UTR
G6086	G0-8878	insA1	cyaR	IS1 protein InsA	small regulatory RNA CyaR	CDS	sRNA	20224	20536	-	2167176	2167200	+	82	1201	19061	8105785	29.0349	4.31977e-80	cyaR:::insA1
G6258.EST3UTR.23	G0-16649	ybaP.EST3UTR	cpxQ	TraB family protein YbaP	small regulatory RNA CpxQ	3UTR	sRNA	506919	507288	-	4106357	4106387	+	81	5289	45005	8075754	2.74811	1.36586e-08	cpxQ:::ybaP.EST3UTR
EG11277.5UTR	G0-8871	thrL.5UTR	arcZ	thr operon leader peptide	small regulatory RNA ArcZ	5UTR	sRNA	146	191	+	3350677	3350698	+	80	592	195257	7930200	5.4884	7.27937e-25	arcZ:::thrL.5UTR
G6258.EST3UTR.23	EG30108	ybaP.EST3UTR	tyrV	TraB family protein YbaP	tRNA-Tyr	3UTR	tRNA	507241	507288	-	1287242	1287419	-	80	5190	10014	8110845	12.4848	4.36143e-51	tyrV:::ybaP.EST3UTR
EG10674	G0-16649	oppA	cpxQ	oligopeptide ABC transporter periplasmic binding protein	small regulatory RNA CpxQ	CDS	sRNA	1301146	1301273	+	4106355	4106387	+	80	895	45006	8080148	16.0478	3.52173e-58	cpxQ:::oppA
EG11255.5UTR	G0-8871	rsfS.5UTR	arcZ	ribosomal silencing factor RsfS	small regulatory RNA ArcZ	5UTR	sRNA	669056	669083	-	3350680	3350698	+	79	67	195258	7930725	47.8913	1.99428e-80	arcZ:::rsfS.5UTR
EG11350	G0-8871	waaS	arcZ	lipopolysaccharide core biosynthesis protein WaaS	small regulatory RNA ArcZ	CDS	sRNA	3804592	3804679	-	3350678	3350698	+	78	244	195259	7930548	12.9837	4.52755e-47	arcZ:::waaS
EG30098	EG10674	spf	oppA	small regulatory RNA Spot 42	oligopeptide ABC transporter periplasmic binding protein	sRNA	CDS	4049897	4049900	+	1301519	1301762	+	78	69412	2220	8054419	4.07701	2.77341e-17	oppA:::spf
EG10980.EG10981.IGT	EG30098	sucB.sucC.IGT	spf	dihydrolipoyltranssuccinylase : succinyl-CoA synthetase subunit beta	small regulatory RNA Spot 42	IGT	sRNA	762909	762993	+	4049930	4050008	+	78	131	182426	7943494	25.9268	1.60075e-65	spf:::sucB.sucC.IGT
G7571	G0-8871	mqsA	arcZ	antitoxin of the MqsRA toxin-antitoxin system/DNA-binding transcriptional repressor MqsA	small regulatory RNA ArcZ	CDS	sRNA	3168215	3168290	-	3350695	3350698	+	77	58	195260	7930734	53.9216	9.38965e-81	arcZ:::mqsA
EG10394	G0-8878	glpD	cyaR	aerobic glycerol 3-phosphate dehydrogenase	small regulatory RNA CyaR	CDS	sRNA	3561978	3562093	+	2167192	2167201	+	76	1175	19288	8105590	27.1815	7.30533e-72	cyaR:::glpD
G6258.EST3UTR.23	G0-17102	ybaP.EST3UTR	fliX	TraB family protein YbaP	-	3UTR	sRNA	507143	507288	-	2001669	2002021	-	76	5277	48521	8072255	2.39603	5.33562e-05	fliX:::ybaP.EST3UTR
G6638	G0-8871	yciT	arcZ	putative DNA-binding transcriptional regulator YciT	small regulatory RNA ArcZ	CDS	sRNA	1344143	1344368	-	3350679	3350698	+	75	117	195262	7930675	26.0356	1.80622e-62	arcZ:::yciT
EG10670	G0-8883	ompC	sdsR	outer membrane porin C	small regulatory RNA SdsR	CDS	sRNA	2312406	2312583	-	1923102	1923172	-	75	1004	14902	8110148	40.6548	2.19465e-83	ompC:::sdsR
EG10873	G0-8872	rplL	ryhB	50S ribosomal subunit protein L12	small regulatory RNA RyhB	CDS	sRNA	4180608	4180879	+	3580922	3580958	-	73	9534	19604	8096918	3.16244	2.82345e-10	rplL:::ryhB
EG11784	EG30098	grcA	spf	stress-induced alternate pyruvate formate-lyase subunit	small regulatory RNA Spot 42	CDS	sRNA	2716103	2716297	-	4049923	4050008	+	73	1555	182431	7942070	2.04375	0.0363327	grcA:::spf
G0-17079	EG30098	ipeX	spf	-	small regulatory RNA Spot 42	sRNA	sRNA	574518	574611	-	4049966	4050009	+	73	761	182431	7942864	4.17654	6.30108e-16	ipeX:::spf
EG30047	G0-8871	leuP	arcZ	tRNA-Leu	small regulatory RNA ArcZ	tRNA	sRNA	4606222	4606287	-	3350680	3350698	+	71	917	195266	7929875	3.14433	2.81761e-09	arcZ:::leuP
G7139	G0-8871	rcnB	arcZ	periplasmic protein involved in nickel/cobalt export	small regulatory RNA ArcZ	CDS	sRNA	2187008	2187147	+	3350679	3350698	+	70	59	195267	7930733	48.1871	7.54049e-71	arcZ:::rcnB
EG20091	G0-8871	gpsA	arcZ	glycerol-3-phosphate dehydrogenase	small regulatory RNA ArcZ	CDS	sRNA	3782601	3782790	-	3350678	3350697	+	69	556	195268	7930236	5.03999	6.9891e-19	arcZ:::gpsA
EG10539.5UTR	G0-8867	livJ.5UTR	gcvB	branched chain amino acid/phenylalanine ABC transporter periplasmic binding protein	small regulatory RNA GcvB	5UTR	sRNA	3599637	3599762	-	2942722	2942902	+	68	680	3580	8121801	226.866	9.34765e-125	gcvB:::livJ.5UTR
EG11556.5UTR	EG30098	talB.5UTR	spf	transaldolase B	small regulatory RNA Spot 42	5UTR	sRNA	8191	8251	+	4049982	4050008	+	68	191	182436	7943434	15.5015	7.91554e-45	spf:::talB.5UTR
EG30098	G6493	spf	ycbZ	small regulatory RNA Spot 42	putative ATP-dependent protease YcbZ	sRNA	CDS	4049591	4049900	+	1018213	1018275	-	68	69485	114	8056462	69.1604	2.2423e-84	spf:::ycbZ
EG10022	EG30098	aceA	spf	isocitrate lyase	small regulatory RNA Spot 42	CDS	sRNA	4217001	4217190	+	4049925	4050008	+	67	797	182437	7942828	3.65998	1.63775e-11	aceA:::spf
EG30098	EG10948	spf	maeA	small regulatory RNA Spot 42	NAD(+)-dependent malate dehydrogenase	sRNA	CDS	4049897	4049900	+	1555514	1555691	-	67	69423	912	8055727	8.52474	1.82729e-31	maeA:::spf
EG10157.EG30089.IGR	EG10026	clpB.rrsG.IGR	aceK	ClpB80 : 16S ribosomal RNA	isocitrate dehydrogenase kinase/phosphatase	IGR	CDS	2731209	2731342	-	4218825	4218965	+	67	970	86572	8038520	6.4136	2.08849e-24	aceK:::clpB.rrsG.IGR
EG10674	G0-8871	oppA	arcZ	oligopeptide ABC transporter periplasmic binding protein	small regulatory RNA ArcZ	CDS	sRNA	1302319	1302497	+	3350679	3350698	+	66	494	195271	7930298	5.42586	1.87281e-19	arcZ:::oppA
G0-8866	EG11035.5UTR	micA	tsx.5UTR	small regulatory RNA MicA	nucleoside-specific channel-forming protein Tsx	sRNA	5UTR	2814800	2814836	+	432018	432050	-	66	47446	236	8078381	47.6164	9.39019e-75	micA:::tsx.5UTR
EG10918	G0-17102	rpsS	fliX	30S ribosomal subunit protein S19	-	CDS	sRNA	3449924	3450373	-	2001911	2001914	-	66	1968	45286	8078809	5.98277	1.18379e-22	fliX:::rpsS
EG10919.5UTR	G0-8878	rpsT.5UTR	cyaR	30S ribosomal subunit protein S20	small regulatory RNA CyaR	5UTR	sRNA	20936	21118	-	2167160	2167200	+	65	631	19078	8106355	43.77	2.38589e-73	cyaR:::rpsT.5UTR
EG10394.5UTR	G0-10671	glpD.5UTR	mgrR	aerobic glycerol 3-phosphate dehydrogenase	small regulatory RNA MgrR	5UTR	sRNA	3561970	3562185	+	1622817	1622837	-	65	1398	26373	8098293	14.2771	7.6005e-44	glpD.5UTR:::mgrR
EG10787.5UTR	G0-9941	ptsG.5UTR	sgrS	glucose-specific PTS enzyme IIBC component	small regulatory RNA SgrS	5UTR	sRNA	1157764	1157839	+	77508	77594	+	64	749	531	8124785	1307.42	1.52295e-164	ptsG.5UTR:::sgrS
G0-8878	G0-17104	cyaR	uhpU	small regulatory RNA CyaR	-	sRNA	sRNA	2167113	2167162	+	3845731	3845775	-	62	15198	5957	8104912	5.55042	1.60916e-19	cyaR:::uhpU
EG10795	EG30098	purH	spf	bifunctional AICAR transformylase/IMP cyclohydrolase	small regulatory RNA Spot 42	CDS	sRNA	4207306	4207528	-	4049932	4050008	+	62	215	182442	7943410	12.5555	5.99499e-36	purH:::spf
EG10988	G0-8871	tar	arcZ	methyl-accepting chemotaxis protein Tar	small regulatory RNA ArcZ	CDS	sRNA	1972303	1972496	-	3350681	3350697	+	61	1072	195276	7929720	2.3107	0.00815715	arcZ:::tar
EG10248.5UTR	EG30098	dppA.5UTR	spf	dipeptide ABC transporter periplasmic binding protein	small regulatory RNA Spot 42	5UTR	sRNA	3707815	3707872	-	4049938	4050008	+	61	206	182443	7943419	12.8927	7.43933e-36	dppA.5UTR:::spf
EG30098	EG10576	spf	mdh	small regulatory RNA Spot 42	malate dehydrogenase	sRNA	CDS	4049898	4049900	+	3384042	3384245	-	61	69429	1486	8055153	4.7626	1.2452e-15	mdh:::spf
EG11427.5UTR	EG30098	tktA.5UTR	spf	transketolase 1	small regulatory RNA Spot 42	5UTR	sRNA	3081627	3081713	-	4049925	4050008	+	61	174	182443	7943451	15.2638	2.06081e-39	spf:::tktA.5UTR
G7090	G0-16649	wzzB	cpxQ	regulator of length of O-antigen component of lipopolysaccharide chains	small regulatory RNA CpxQ	CDS	sRNA	2098225	2098328	-	4106385	4106387	+	60	748	45026	8080295	14.3951	5.81524e-40	cpxQ:::wzzB
G0-8865	G0-8871	ryeA	arcZ	small antisense RNA RyeA	small regulatory RNA ArcZ	ncRNA	sRNA	1923064	1923196	+	3350680	3350698	+	59	434	195278	7930358	5.5208	3.10558e-17	arcZ:::ryeA
EG10457	G0-8872	hns	ryhB	DNA-binding transcriptional dual regulator H-NS	small regulatory RNA RyhB	CDS	sRNA	1292605	1292942	-	3580922	3580924	-	58	555	19619	8105897	43.1777	1.30857e-64	hns:::ryhB
G0-17093	EG10383.3UTR	yoeJ	glnA.3UTR	-	glutamine synthetase	CDS	3UTR	2079414	2079477	-	4056425	4056574	-	58	78	122772	8003221	48.4729	2.45219e-61	glnA.3UTR:::yoeJ
G0-16649	G6093.EG10455.IGT	cpxQ	bamA.skp.IGT	small regulatory RNA CpxQ	outer membrane protein assembly factor BamA : periplasmic chaperone Skp	sRNA	IGT	4106329	4106343	+	200450	200498	+	58	35022	968	8090081	13.8409	9.02949e-38	bamA.skp.IGT:::cpxQ
EG10321	G0-17101	fliC	flgO	flagellar filament structural protein	-	CDS	sRNA	2003210	2003300	-	1141043	1141064	+	58	2173	82409	8041489	2.60453	0.000660131	flgO:::fliC
EG11390	G0-8871	uspA	arcZ	universal stress global stress response regulator	small regulatory RNA ArcZ	CDS	sRNA	3640003	3640286	+	3350678	3350698	+	57	323	195280	7930469	7.1666	1.71821e-21	arcZ:::uspA
EG30098	EG10933.5UTR	spf	sdhC.5UTR	small regulatory RNA Spot 42	succinate:quinone oxidoreductase, membrane protein SdhC	sRNA	5UTR	4049898	4049899	+	755120	755364	+	57	69433	1780	8054859	3.7149	1.08942e-09	sdhC.5UTR:::spf
G0-16649	EG11110.EG12395.IGR	cpxQ	ybgC.ybgE.IGR	small regulatory RNA CpxQ	esterase/thioesterase : PF09600 family protein YbgE	sRNA	IGR	4106328	4106342	+	774616	774620	-	57	35023	1213	8089836	10.8543	1.15737e-31	cpxQ:::ybgC.ybgE.IGR
EG10505	G0-17102	infB	fliX	translation initiation factor IF-2	-	CDS	sRNA	3315431	3315594	-	2001777	2001915	-	57	679	45418	8079975	14.9344	1.53523e-38	fliX:::infB
G0-8871	EG10982	arcZ	sucD	small regulatory RNA ArcZ	succinyl-CoA synthetase subunit alpha	sRNA	CDS	3350641	3350649	+	764227	764278	+	56	154739	588	7970746	4.9058	3.88109e-14	arcZ:::sucD
EG11978	G0-8878	rfbA	cyaR	dTDP-glucose pyrophosphorylase	small regulatory RNA CyaR	CDS	sRNA	2110921	2110999	-	2167161	2167200	+	56	109	19087	8106877	218.211	5.96038e-97	cyaR:::rfbA
EG10671	G0-8883	ompF	sdsR	outer membrane porin F	small regulatory RNA SdsR	CDS	sRNA	986601	987000	-	1923103	1923172	-	56	4712	14921	8106440	6.45677	3.06677e-20	ompF:::sdsR
EG11978.EG12411.IGT	G0-16649	rfbA.rfbD.IGT	cpxQ	dTDP-glucose pyrophosphorylase : dTDP-4-dehydrorhamnose reductase	small regulatory RNA CpxQ	IGT	sRNA	2110975	2111095	-	4106370	4106387	+	56	355	45030	8080688	28.3078	9.80775e-52	cpxQ:::rfbA.rfbD.IGT
G7321	G0-17102	yfgM	fliX	ancillary SecYEG translocon subunit	-	CDS	sRNA	2639003	2639100	-	2001911	2001927	-	56	139	45296	8080638	71.8719	2.5473e-71	fliX:::yfgM
EG11347	G0-8871	fliF	arcZ	flagellar basal-body MS-ring and collar protein	small regulatory RNA ArcZ	CDS	sRNA	2014708	2014886	+	3350662	3350698	+	55	406	195282	7930386	5.50134	1.10138e-15	arcZ:::fliF
EG10948	G0-10677	maeA	fnrS	NAD(+)-dependent malate dehydrogenase	small regulatory RNA FnrS	CDS	sRNA	1555544	1555741	-	1409190	1409200	+	55	1593	1119	8123362	250.641	8.45999e-103	fnrS:::maeA
EG10187.5UTR	EG30098	cysE.5UTR	spf	serine acetyltransferase	small regulatory RNA Spot 42	5UTR	sRNA	3782611	3782682	-	4049923	4050008	+	55	465	182449	7943160	5.14946	1.50114e-14	cysE.5UTR:::spf
EG10438	G0-16649	hfq	cpxQ	RNA-binding protein Hfq	small regulatory RNA CpxQ	CDS	sRNA	4400213	4400513	+	4106370	4106387	+	55	2147	45031	8078896	4.59591	4.46295e-13	cpxQ:::hfq
EG10710	G0-16649	pheT	cpxQ	phenylalanine--tRNA ligase subunit beta	small regulatory RNA CpxQ	CDS	sRNA	1795569	1795720	-	4106367	4106388	+	55	355	45031	8080688	27.8017	2.41293e-50	cpxQ:::pheT
EG11981	G0-10671	glf	mgrR	UDP-galactopyranose mutase	small regulatory RNA MgrR	CDS	sRNA	2108303	2108499	-	1622817	1622845	-	54	676	26384	8099015	24.521	2.79785e-47	glf:::mgrR
G0-16649	EG11612	cpxQ	proP	small regulatory RNA CpxQ	osmolyte:H(+) symporter ProP	sRNA	CDS	4106329	4106339	+	4330618	4330678	+	54	35026	1327	8089722	9.39866	8.88664e-27	cpxQ:::proP
EG11531.5UTR	G0-8914	cfa.5UTR	gadY	cyclopropane fatty acyl phospholipid synthase	small regulatory RNA GadY	5UTR	sRNA	1741201	1741257	+	3664966	3664969	+	53	7028	23471	8095577	2.60112	0.00322298	cfa.5UTR:::gadY
EG10191.5UTR	G0-8872	cysJ.5UTR	ryhB	sulfite reductase, flavoprotein subunit	small regulatory RNA RyhB	5UTR	sRNA	2891922	2891964	-	3580922	3580939	-	53	335	19624	8106117	65.3516	1.98604e-67	cysJ.5UTR:::ryhB
EG30076.AS	EG30099	rrfH.AS	ssrS	5S ribosomal RNA	6S RNA	AS	ncRNA	228867	228876	-	3056010	3056168	+	53	3006	40978	8082092	3.47744	1.15822e-07	rrfH.AS:::ssrS
EG10671	G0-8871	ompF	arcZ	outer membrane porin F	small regulatory RNA ArcZ	CDS	sRNA	986141	986194	-	3350678	3350698	+	52	451	195285	7930341	4.6822	7.71153e-12	arcZ:::ompF
EG10933.5UTR	G0-8872	sdhC.5UTR	ryhB	succinate:quinone oxidoreductase, membrane protein SdhC	small regulatory RNA RyhB	5UTR	sRNA	754952	755186	+	3580922	3580971	-	52	1983	19625	8104469	10.8292	1.20805e-28	ryhB:::sdhC.5UTR
G6763.5UTR	G0-8872	yncE.5UTR	ryhB	PQQ-like domain-containing protein YncE	small regulatory RNA RyhB	5UTR	sRNA	1523223	1523267	+	3580922	3580941	-	52	645	19625	8105807	33.2989	5.36972e-52	ryhB:::yncE.5UTR
EG10963	EG30098	speE	spf	spermidine synthase	small regulatory RNA Spot 42	CDS	sRNA	135612	135677	-	4049923	4050007	+	52	82	182452	7943543	27.6093	3.54383e-43	speE:::spf
G0-9383	G0-8867	sroC	gcvB	small regulatory RNA SroC	small regulatory RNA GcvB	sRNA	sRNA	686735	686891	-	2942901	2942907	+	51	18925	556	8106597	39.2915	2.36615e-54	gcvB:::sroC
EG11277.5UTR	G0-8899	thrL.5UTR	mcaS	thr operon leader peptide	small regulatory RNA McaS	5UTR	sRNA	141	190	+	1405657	1405698	-	51	621	42458	8082999	15.6348	5.86101e-35	mcaS:::thrL.5UTR
G6258.EST3UTR.23	EG30083.EG30076.IGT_AS	ybaP.EST3UTR	rrlH.rrfH.IGT_AS	TraB family protein YbaP	23S ribosomal RNA : 5S ribosomal RNA	3UTR	IGT	507241	507288	-	228427	228842	-	51	5219	1224	8119635	64.8243	1.19062e-65	rrlH.rrfH.IGT_AS:::ybaP.EST3UTR
G6833	G0-16649	flxA	cpxQ	Qin prophage; protein FlxA	small regulatory RNA CpxQ	CDS	sRNA	1646390	1646727	+	4106386	4106387	+	51	2043	45035	8079000	4.47826	2.42727e-11	cpxQ:::flxA
G0-16649	G6083.AS	cpxQ	insL1.AS	small regulatory RNA CpxQ	IS186/IS421 transposase	sRNA	AS	4106322	4106343	+	16147	16181	-	51	35029	1856	8089193	6.34556	1.38088e-17	cpxQ:::insL1.AS
G7323.5UTR	G0-16649	yfhM.5UTR	cpxQ	alpha2-macroglobulin	small regulatory RNA CpxQ	5UTR	sRNA	2652255	2652325	-	4106384	4106387	+	51	121	45035	8080922	75.6303	1.74373e-65	cpxQ:::yfhM.5UTR
G6698	G0-17101	ynaE	flgO	Rac prophage; uncharacterized protein YnaE	-	CDS	sRNA	1434033	1434485	-	1141041	1141064	+	51	688	82416	8042974	7.23414	1.08992e-19	flgO:::ynaE
EG12691.EG10809.IGT	G0-8871	lapB.pyrF.IGT	arcZ	lipopolysaccharide assembly protein B : orotidine-5'-phosphate decarboxylase	small regulatory RNA ArcZ	IGT	sRNA	1341757	1341791	+	3350680	3350699	+	50	64	195287	7930728	31.7271	3.60042e-43	arcZ:::lapB.pyrF.IGT
EG30107	G0-8871	tyrU	arcZ	tRNA-Tyr	small regulatory RNA ArcZ	tRNA	sRNA	4175510	4175558	+	3350680	3350698	+	50	486	195287	7930306	4.17783	2.14431e-09	arcZ:::tyrU
G0-16744	G0-8871	ynfS	arcZ	Qin prophage; protein YnfS	small regulatory RNA ArcZ	CDS	sRNA	1641906	1642299	+	3350680	3350698	+	49	193	195288	7930599	10.3103	6.0078e-24	arcZ:::ynfS
EG10155.5UTR	G0-10609.G7915.IGR	cirA.5UTR	ryjB.sgcQ.IGR	iron-catecholate outer membrane transporter CirA	small RNA RyjB : KpLE2 phage-like element; putative nucleoside triphosphatase	5UTR	IGR	2246830	2246932	-	4528111	4528115	+	49	1201	996	8123883	332.78	5.0277e-97	cirA.5UTR:::ryjB.sgcQ.IGR
EG12631	G0-8878	gntU	cyaR	low-affinity gluconate transporter	small regulatory RNA CyaR	CDS	sRNA	3576693	3577051	-	2167198	2167201	+	48	105	19316	8106660	191.857	3.17563e-80	cyaR:::gntU
EG10671	EG10026	ompF	aceK	outer membrane porin F	isocitrate dehydrogenase kinase/phosphatase	CDS	CDS	986902	987000	-	4218903	4218965	+	48	1081	85231	8039769	4.18853	3.29285e-09	aceK:::ompF
EG10952	G0-8871	bamE	arcZ	outer membrane protein assembly factor BamE	small regulatory RNA ArcZ	CDS	sRNA	2753630	2753687	+	3350678	3350698	+	47	22	195290	7930770	86.7582	6.30816e-53	arcZ:::bamE
EG10673	G0-8872	ompT	ryhB	DLP12 prophage; protease 7	small regulatory RNA RyhB	CDS	sRNA	584912	585075	-	3580922	3580949	-	47	1081	19630	8105371	17.9525	7.90414e-35	ompT:::ryhB
EG10933	G0-8872	sdhC	ryhB	succinate:quinone oxidoreductase, membrane protein SdhC	small regulatory RNA RyhB	CDS	sRNA	755429	755525	+	3580922	3580975	-	47	784	19630	8105668	24.7543	6.48645e-41	ryhB:::sdhC
EG10670.5UTR	G7683.EST3UTR.26	ompC.5UTR	yhcN.EST3UTR	outer membrane porin C	DUF1471 domain-containing stress-induced protein YhcN	5UTR	3UTR	2312767	2312829	-	3385818	3385853	+	47	5399	289	8120394	244.604	7.57345e-86	ompC.5UTR:::yhcN.EST3UTR
G6823	G0-17104	gnsB	uhpU	Qin prophage; protein GnsB	-	CDS	sRNA	1637673	1637796	-	3845731	3845733	-	47	1378	5972	8118732	46.3679	1.6043e-53	gnsB:::uhpU
G7609.5UTR	G0-10671	yqjA.5UTR	mgrR	DedA family protein YqjA	small regulatory RNA MgrR	5UTR	sRNA	3247582	3247931	+	1622816	1622856	-	46	1592	26392	8098099	8.86596	3.55284e-21	mgrR:::yqjA.5UTR
G0-8872	G0-16636	ryhB	3'ETS-<i>leuZ</i>	small regulatory RNA RyhB	-	sRNA	sRNA	3580997	3581018	-	1991717	1991768	-	46	17121	2056	8106906	10.594	2.07157e-24	3'ETS-<i>leuZ</i>:::ryhB
G0-10471	EG30098	yifL	spf	putative lipoprotein YifL	small regulatory RNA Spot 42	CDS	sRNA	3994490	3994554	+	4049923	4050008	+	46	137	182458	7943488	14.6179	6.92434e-28	spf:::yifL
EG30098	G0-17089	spf	zbiJ	small regulatory RNA Spot 42	-	sRNA	sRNA	4049898	4049900	+	837434	837829	-	46	69444	632	8056007	8.44357	5.49711e-20	spf:::zbiJ
EG10060	G0-16649	araJ	cpxQ	putative transport protein AraJ	small regulatory RNA CpxQ	CDS	sRNA	412413	412531	-	4106368	4106387	+	46	489	45040	8080554	16.8769	2.10394e-32	araJ:::cpxQ
EG10603.EG11354.IGT	G0-16649	mprA.emrA.IGT	cpxQ	DNA-binding transcriptional repressor MprA : multidrug efflux pump membrane fusion protein EmrA	small regulatory RNA CpxQ	IGT	sRNA	2811316	2811600	+	4106385	4106387	+	46	272	45040	8080771	30.3419	6.62849e-43	cpxQ:::mprA.emrA.IGT
G7189.EG10027.IGR	G0-17009	yfbV.ackA.IGR	sdhX	UPF0208 membrane protein YfbV : acetate kinase	small regulatory RNA SdhX	IGR	sRNA	2413343	2413568	+	765087	765150	+	46	469	13310	8112304	59.7793	1.06286e-56	sdhX:::yfbV.ackA.IGR
EG11939.5UTR	G0-8871	ghxP.5UTR	arcZ	guanine/hypoxanthine transporter GhxP	small regulatory RNA ArcZ	5UTR	sRNA	4278318	4278449	+	3350695	3350698	+	45	407	195292	7930385	4.48981	5.26335e-09	arcZ:::ghxP.5UTR
EG10938	G0-8871	secD	arcZ	Sec translocon accessory complex subunit SecD	small regulatory RNA ArcZ	CDS	sRNA	427816	428062	+	3350662	3350697	+	45	161	195292	7930631	11.3504	4.20832e-23	arcZ:::secD
G6964	G0-8871	yeaC	arcZ	DUF1315 domain-containing protein YeaC	small regulatory RNA ArcZ	CDS	sRNA	1861738	1862073	-	3350662	3350697	+	45	393	195292	7930399	4.64976	1.65046e-09	arcZ:::yeaC
EG11859.EG11858.IGR	G0-8863	fdhD.fdoG.IGR	rprA	sulfurtransferase for molybdenum cofactor sulfuration : formate dehydrogenase O subunit alpha	small regulatory RNA RprA	IGR	sRNA	4085905	4085965	-	1770471	1770478	+	45	542	7154	8118388	94.218	3.0664e-64	fdhD.fdoG.IGR:::rprA
G6562	EG30098	flgN	spf	flagellar biosynthesis protein FlgN	small regulatory RNA Spot 42	CDS	sRNA	1129703	1130197	-	4049930	4050009	+	45	699	182459	7942926	2.80253	0.010244	flgN:::spf
EG30098	G0-17014.EST3UTR.83	spf	ybgV.EST3UTR	small regulatory RNA Spot 42	protein YbgV	sRNA	3UTR	4049897	4049946	+	754513	754589	-	45	174567	567	7950950	3.61482	4.9827e-06	spf:::ybgV.EST3UTR
EG10988	G0-16649	tar	cpxQ	methyl-accepting chemotaxis protein Tar	small regulatory RNA CpxQ	CDS	sRNA	1972246	1972560	-	4106385	4106387	+	45	1929	45041	8079114	4.18443	1.93353e-08	cpxQ:::tar
EG10550.5UTR	G0-17104	lysC.5UTR	uhpU	aspartate kinase III	-	5UTR	sRNA	4233301	4233538	-	3845731	3845748	-	45	233	5974	8119877	262.507	4.11896e-83	lysC.5UTR:::uhpU
EG12168.5UTR	G0-8871	brnQ.5UTR	arcZ	branched chain amino acid transporter BrnQ	small regulatory RNA ArcZ	5UTR	sRNA	419434	419577	+	3350695	3350698	+	44	174	195293	7930618	10.2689	5.80028e-21	arcZ:::brnQ.5UTR
G6463	G0-8871	clpS	arcZ	specificity factor for ClpA-ClpP chaperone-protease complex	small regulatory RNA ArcZ	CDS	sRNA	923037	923190	+	3350662	3350698	+	44	548	195293	7930244	3.26041	0.000211041	arcZ:::clpS
EG12201.5UTR	G0-8871	ygaC.5UTR	arcZ	DUF2002 domain-containing protein YgaC	small regulatory RNA ArcZ	5UTR	sRNA	2800428	2800694	-	3350680	3350698	+	44	248	195293	7930544	7.20472	1.34196e-15	arcZ:::ygaC.5UTR
G7908	G0-10671	insA7	mgrR	KpLE2 phage-like element; IS1 repressor protein InsA	small regulatory RNA MgrR	CDS	sRNA	4518502	4518558	+	1622817	1622884	-	44	193	26394	8099498	69.9598	6.79875e-56	insA7:::mgrR
EG11003.5UTR	G0-8866	tig.5UTR	micA	trigger factor	small regulatory RNA MicA	5UTR	sRNA	455001	455289	+	2814876	2814877	+	44	647	54801	8070637	10.0154	7.67871e-22	micA:::tig.5UTR
EG10948	EG30098	maeA	spf	NAD(+)-dependent malate dehydrogenase	small regulatory RNA Spot 42	CDS	sRNA	1555454	1555828	-	4049923	4049987	+	44	1757	41414	8082914	4.88767	1.87372e-10	maeA:::spf
EG11000	EG30098	thrC	spf	threonine synthase	small regulatory RNA Spot 42	CDS	sRNA	3686	3798	+	4049930	4050007	+	44	403	182460	7943222	4.7531	1.51182e-09	spf:::thrC
G0-9561	G0-8871	blr	arcZ	beta-lactam resistance protein	small regulatory RNA ArcZ	CDS	sRNA	1704629	1704760	+	3350695	3350698	+	43	389	195294	7930403	4.48875	2.16691e-08	arcZ:::blr
G6833	G0-8871	flxA	arcZ	Qin prophage; protein FlxA	small regulatory RNA ArcZ	CDS	sRNA	1646157	1646479	+	3350679	3350698	+	43	322	195294	7930470	5.42279	4.97555e-11	arcZ:::flxA
EG30049	EG30083.AS	leuT	rrlH.AS	tRNA-Leu	23S ribosomal RNA	tRNA	AS	3982641	3982773	+	227105	227189	-	43	142766	179	7983141	13.4327	5.75032e-25	leuT:::rrlH.AS
G6698	G0-8871	ynaE	arcZ	Rac prophage; uncharacterized protein YnaE	small regulatory RNA ArcZ	CDS	sRNA	1434102	1434491	-	3350679	3350698	+	42	516	195295	7930276	3.30519	0.000376482	arcZ:::ynaE
G0-8882	G6546.5UTR	omrB	csgD.5UTR	small regulatory RNA OmrB	DNA-binding transcriptional dual regulator CsgD	sRNA	5UTR	2976368	2976386	-	1103222	1103285	-	42	930	378	8124779	970.702	2.10584e-101	csgD.5UTR:::omrB
EG11423	G0-8872	waaU	ryhB	putative ADP-heptose:LPS heptosyltransferase 4	small regulatory RNA RyhB	CDS	sRNA	3798442	3798900	-	3580922	3580930	-	42	843	19635	8105609	20.5673	6.30578e-33	ryhB:::waaU
EG10671	EG30098	ompF	spf	outer membrane porin F	small regulatory RNA Spot 42	CDS	sRNA	986633	986691	-	4049944	4050008	+	42	610	182462	7943015	2.99732	0.00538173	ompF:::spf
EG10698	EG30098	pepQ	spf	Xaa-Pro dipeptidase	small regulatory RNA Spot 42	CDS	sRNA	4031129	4031292	+	4049987	4050008	+	42	281	182462	7943344	6.5069	2.75925e-13	pepQ:::spf
EG30024	EG30087.AS	aspU	rrsD.AS	tRNA-Asp	16S ribosomal RNA	tRNA	AS	228928	228971	+	3428688	3428696	+	42	216233	41	7909813	37.4722	4.63682e-37	aspU:::rrsD.AS
G7162	G0-17104	yfaY	uhpU	IPR008135 CinA family protein YfaY	-	CDS	sRNA	2363502	2363574	-	3845731	3845733	-	42	126	5977	8119984	452.846	4.5763e-86	uhpU:::yfaY
G7949	EG30098	fhuF	spf	hydroxamate siderophore iron reductase	small regulatory RNA Spot 42	CDS	sRNA	4605602	4605691	-	4049923	4050007	+	41	281	182463	7943344	6.35194	1.60448e-12	fhuF:::spf
EG10495	EG30098	ilvC	spf	ketol-acid reductoisomerase (NADP(+))	small regulatory RNA Spot 42	CDS	sRNA	3958334	3958440	+	4049966	4050008	+	41	259	182463	7943366	6.8915	1.16737e-13	ilvC:::spf
EG30083.AS	G0-8871	rrlH.AS	arcZ	23S ribosomal RNA	small regulatory RNA ArcZ	AS	sRNA	226004	226499	-	3350695	3350698	+	40	463	195297	7930329	3.50812	0.000199213	arcZ:::rrlH.AS
EG30098	EG11035.5UTR	spf	tsx.5UTR	small regulatory RNA Spot 42	nucleoside-specific channel-forming protein Tsx	sRNA	5UTR	4049897	4049900	+	432018	432100	-	40	69450	262	8056377	17.7103	6.26204e-28	spf:::tsx.5UTR
EG10321	G0-17103	fliC	motR	flagellar filament structural protein	-	CDS	sRNA	2003167	2003591	-	1977208	1977268	-	40	27218	1145	8097726	10.3935	3.10279e-20	fliC:::motR
EG30098	EG10829.EG10406.IGR	spf	recG.gltS.IGR	small regulatory RNA Spot 42	ATP-dependent DNA helicase RecG : glutamate:sodium symporter	sRNA	IGR	4049897	4049900	+	3827302	3827464	+	39	69451	228	8056411	19.8423	8.52944e-29	recG.gltS.IGR:::spf
EG10170.5UTR	G0-10694	cyaA.5UTR	arrS	adenylate cyclase	small regulatory RNA ArrS	5UTR	sRNA	3991009	3991212	+	3657984	3658004	-	39	663	1674	8123753	285.465	9.37653e-74	arrS:::cyaA.5UTR
EG11394	G0-16649	fabR	cpxQ	DNA-binding transcriptional repressor FabR	small regulatory RNA CpxQ	CDS	sRNA	4161078	4161165	+	4106368	4106387	+	39	854	45047	8080189	8.19148	5.93671e-16	cpxQ:::fabR
EG10540.5UTR	G0-16649	livK.5UTR	cpxQ	L-leucine/L-phenylalanine ABC transporter periplasmic binding protein	small regulatory RNA CpxQ	5UTR	sRNA	3597519	3597863	-	4106367	4106387	+	39	286	45047	8080757	24.4616	2.09819e-32	cpxQ:::livK.5UTR
G0-9941	EG10787.5UTR	sgrS	ptsG.5UTR	small regulatory RNA SgrS	glucose-specific PTS enzyme IIBC component	sRNA	5UTR	77365	77545	+	1157825	1157864	+	39	556	385	8125149	1480.34	7.74129e-101	ptsG.5UTR:::sgrS
EG12859.EST5UTR.47	G0-8871	opgD.EST5UTR	arcZ	glucan biosynthesis protein D	small regulatory RNA ArcZ	5UTR	sRNA	1496782	1496818	+	3350679	3350698	+	38	21	195299	7930771	73.4818	2.13463e-40	arcZ:::opgD.EST5UTR
G0-8891	G0-8871	yciY	arcZ	uncharacterized protein YciY	small regulatory RNA ArcZ	CDS	sRNA	1308761	1308881	+	3350680	3350698	+	38	142	195299	7930650	10.8669	3.34563e-18	arcZ:::yciY
G0-10677	G0-17101	fnrS	flgO	small regulatory RNA FnrS	-	sRNA	sRNA	1409201	1409211	+	1141062	1141064	+	38	1130	82429	8042532	3.28109	0.00210998	flgO:::fnrS
G0-8899	G7400.EST3UTR.35	mcaS	ygaM.EST3UTR	small regulatory RNA McaS	DUF883 domain-containing protein YgaM	sRNA	3UTR	1405700	1405764	-	2800534	2800536	+	38	52752	1066	8072273	5.45486	8.65578e-10	mcaS:::ygaM.EST3UTR
EG10246	G0-8863	mltD	rprA	membrane-bound lytic murein transglycosylase D	small regulatory RNA RprA	CDS	sRNA	233959	233983	-	1770475	1770478	+	38	121	7161	8118809	356.055	1.29822e-73	mltD:::rprA
G0-16677.AS	G0-16649	sokE.AS	cpxQ	small RNA SokE	small regulatory RNA CpxQ	AS	sRNA	607792	607793	-	4106358	4106387	+	38	795	45048	8080248	8.57365	4.52295e-16	cpxQ:::sokE.AS
EG11733	G0-16649	yieP	cpxQ	DNA-binding transcriptional regulator YieP	small regulatory RNA CpxQ	CDS	sRNA	3941136	3941319	-	4106385	4106387	+	38	390	45048	8080653	17.4779	1.79182e-26	cpxQ:::yieP
EG10405	G0-8871	gltP	arcZ	glutamate/aspartate : H(+) symporter GltP	small regulatory RNA ArcZ	CDS	sRNA	4294403	4294563	+	3350662	3350698	+	37	95	195300	7930697	15.8157	2.33858e-22	arcZ:::gltP
G7572.5UTR	G0-8871	mqsR.5UTR	arcZ	mRNA interferase toxin MqsR	small regulatory RNA ArcZ	5UTR	sRNA	3168314	3168563	-	3350677	3350698	+	37	492	195300	7930300	3.05368	0.0244283	arcZ:::mqsR.5UTR
EG12517.EG12518.IGT	G0-8871	ytfQ.ytfR.IGT	arcZ	galactofuranose ABC transporter periplasmic binding protein : galactofuranose ABC transporter putative ATP binding subunit	small regulatory RNA ArcZ	IGT	sRNA	4450906	4451041	+	3350679	3350698	+	37	39	195300	7930753	38.5256	7.509e-33	arcZ:::ytfQ.ytfR.IGT
EG10025.EG10543.IGT	G0-8878	aceF.lpd.IGT	cyaR	pyruvate dehydrogenase, E2 subunit : lipoamide dehydrogenase	small regulatory RNA CyaR	IGT	sRNA	127716	127851	+	2167159	2167200	+	37	892	19106	8106094	17.5986	3.85647e-26	aceF.lpd.IGT:::cyaR
EG10088.EST5UTR.34	G0-8899	asd.EST5UTR	mcaS	aspartate-semialdehyde dehydrogenase	small regulatory RNA McaS	5UTR	sRNA	3574903	3574938	-	1405658	1405665	-	37	200	42472	8083420	35.2098	8.59826e-36	asd.EST5UTR:::mcaS
G6258	G0-8883	ybaP	sdsR	TraB family protein YbaP	small regulatory RNA SdsR	CDS	sRNA	507238	507288	-	1923103	1923104	-	37	5233	14940	8105919	3.83621	4.15791e-05	sdsR:::ybaP
G6823	G0-16649	gnsB	cpxQ	Qin prophage; protein GnsB	small regulatory RNA CpxQ	CDS	sRNA	1637663	1637825	-	4106340	4106388	+	37	1629	45049	8079414	4.07357	9.06918e-06	cpxQ:::gnsB
G6081	G0-16649	yaaX	cpxQ	DUF2502 domain-containing protein YaaX	small regulatory RNA CpxQ	CDS	sRNA	5181	5371	+	4106369	4106387	+	37	54	45049	8080989	122.91	2.43781e-52	cpxQ:::yaaX
G7047	EG12111	dsrA	nlpD	small regulatory RNA DsrA	murein hydrolase activator NlpD	sRNA	CDS	2025301	2025312	-	2867227	2867688	-	36	1532	11168	8113393	17.0715	5.63851e-25	dsrA:::nlpD
EG10510	G7047	rpoS	dsrA	RNA polymerase, sigma S (sigma 38) factor	small regulatory RNA DsrA	CDS	sRNA	2867037	2867493	-	2025221	2025280	-	36	5537	16231	8104325	3.24638	0.00198385	dsrA:::rpoS
G0-10671	G7872	mgrR	ytfK	small regulatory RNA MgrR	stringent response modulator YtfK	sRNA	CDS	1622903	1622915	-	4439602	4439697	+	36	20247	468	8105378	30.7942	2.05477e-33	mgrR:::ytfK
EG10679.EST3UTR.59	G0-8863	osmB.EST3UTR	rprA	osmotically-inducible lipoprotein OsmB	small regulatory RNA RprA	3UTR	sRNA	1343021	1343100	-	1770470	1770478	+	36	1	7163	8118929	40804.3	9.84721e-103	osmB.EST3UTR:::rprA
EG10396.5UTR	EG30098	glpF.5UTR	spf	glycerol facilitator	small regulatory RNA Spot 42	5UTR	sRNA	4118101	4118229	-	4049923	4050007	+	36	150	182468	7943475	10.448	1.33703e-16	glpF.5UTR:::spf
EG10495	EG30098	ilvC	spf	ketol-acid reductoisomerase (NADP(+))	small regulatory RNA Spot 42	CDS	sRNA	3957936	3958293	+	4050005	4050008	+	36	674	141010	7984409	3.02437	0.046934	ilvC:::spf
EG30098	EG11424	spf	waaL	small regulatory RNA Spot 42	O-antigen ligase	sRNA	CDS	4049898	4049900	+	3797608	3797687	+	36	69454	149	8056490	28.0262	6.77192e-31	spf:::waaL
EG11531.5UTR	G0-17089	cfa.5UTR	zbiJ	cyclopropane fatty acyl phospholipid synthase	-	5UTR	sRNA	1741201	1741253	+	837434	837455	-	36	7045	612	8118436	67.7864	1.43947e-45	cfa.5UTR:::zbiJ
EG11087	G0-16649	secM	cpxQ	SecA translation regulator	small regulatory RNA CpxQ	CDS	sRNA	107636	107780	+	4106369	4106387	+	36	222	45050	8080821	29.0878	5.68782e-32	cpxQ:::secM
EG11425	G0-8871	waaY	arcZ	lipopolysaccharide core heptose (II) kinase	small regulatory RNA ArcZ	CDS	sRNA	3799957	3800381	-	3350678	3350698	+	35	213	195302	7930579	6.67247	1.59578e-10	arcZ:::waaY
EG10544	G0-8878	lpp	cyaR	murein lipoprotein	small regulatory RNA CyaR	CDS	sRNA	1757401	1757463	+	2167198	2167201	+	35	2823	19329	8103942	5.19809	3.70999e-08	cyaR:::lpp
G0-10677	EG11385.EST3UTR.36	fnrS	ahpF.EST3UTR	small regulatory RNA FnrS	alkyl hydroperoxide reductase, AhpF component	sRNA	3UTR	1409126	1409170	+	641184	641380	+	35	3541	655	8121898	122.563	4.48856e-53	ahpF.EST3UTR:::fnrS
EG10293.5UTR	G0-8883	fepA.5UTR	sdsR	ferric enterobactin outer membrane transporter	small regulatory RNA SdsR	5UTR	sRNA	612204	612598	-	1923104	1923172	-	35	948	14942	8110204	20.0393	2.27593e-26	fepA.5UTR:::sdsR
EG11883	G0-16649	tehA	cpxQ	tellurite resistance protein	small regulatory RNA CpxQ	CDS	sRNA	1500554	1500899	+	4106385	4106388	+	35	201	45051	8080842	31.2338	6.46985e-32	cpxQ:::tehA
EG11350	G0-16649	waaS	cpxQ	lipopolysaccharide core biosynthesis protein WaaS	small regulatory RNA CpxQ	CDS	sRNA	3804941	3805372	-	4106381	4106388	+	35	517	45051	8080526	12.1426	4.57779e-19	cpxQ:::waaS
G7147.5UTR	G6586	mepS.5UTR	ymfH	peptidoglycan DD-endopeptidase/peptidoglycan LD-carboxypeptidase	e14 prophage; putative protein YmfH	5UTR	CDS	2269810	2269945	+	1201194	1201195	-	35	901	1272	8123921	248.097	1.05475e-63	mepS.5UTR:::ymfH
G0-10671	G7460	mgrR	ygdQ	small regulatory RNA MgrR	UPF0053 inner membrane protein YgdQ	sRNA	CDS	1622861	1622915	-	2970438	2970593	+	34	27661	666	8097768	14.9452	2.55053e-21	mgrR:::ygdQ
G6718	EG30098	paaJ	spf	beta-ketoadipyl-CoA thiolase	small regulatory RNA Spot 42	CDS	sRNA	1461262	1461557	+	4049987	4050008	+	34	93	182470	7943532	15.9154	2.28552e-20	paaJ:::spf
EG10771.5UTR	EG10383.3UTR	proV.5UTR	glnA.3UTR	glycine betaine ABC transporter ATP binding subunit ProV	glutamine synthetase	5UTR	3UTR	2804754	2804807	+	4056425	4056517	-	34	103	122796	8003196	21.514	1.06893e-24	glnA.3UTR:::proV.5UTR
EG10506	G0-17104	infC	uhpU	translation initiation factor IF-3	-	CDS	sRNA	1800020	1800333	-	3845731	3845749	-	34	1888	5985	8118222	24.4272	2.22916e-28	infC:::uhpU
EG10711	G0-17009	yjdM	sdhX	zinc ribbon domain-containing protein YjdM	small regulatory RNA SdhX	CDS	sRNA	4326676	4326796	-	765085	765150	+	34	426	13322	8112347	48.6011	7.98111e-38	sdhX:::yjdM
EG10248.5UTR	G0-8867	dppA.5UTR	gcvB	dipeptide ABC transporter periplasmic binding protein	small regulatory RNA GcvB	5UTR	sRNA	3707653	3707860	-	2942796	2942901	+	33	543	3615	8121938	136.542	2.9092e-51	dppA.5UTR:::gcvB
G6758	G0-10671	ydcZ	mgrR	putative inner membrane protein YdcZ	small regulatory RNA MgrR	CDS	sRNA	1517783	1517928	-	1622817	1622835	-	33	131	26405	8099560	77.2712	5.33044e-42	mgrR:::ydcZ
EG10914	G0-8872	rpsO	ryhB	30S ribosomal subunit protein S15	small regulatory RNA RyhB	CDS	sRNA	3311602	3311699	-	3580922	3580923	-	33	313	19644	8106139	43.5065	7.37e-35	rpsO:::ryhB
EG30098	EG10673	spf	ompT	small regulatory RNA Spot 42	DLP12 prophage; protease 7	sRNA	CDS	4049898	4049900	+	584913	585033	-	33	69457	686	8055953	5.57944	4.42537e-08	ompT:::spf
EG10670.5UTR	EG11302.EG31115.IGR	ompC.5UTR	ydfC.dicF.IGR	outer membrane porin C	Qin prophage; uncharacterized protein YdfC : Qin prophage; small regulatory RNA DicF	5UTR	IGR	2312777	2312829	-	1649281	1649439	+	33	5413	4114	8116569	12.0277	6.55328e-18	ompC.5UTR:::ydfC.dicF.IGR
EG30100	EG30090.AS	ssrA	rrsH.AS	tmRNA	16S ribosomal RNA	ncRNA	AS	2755685	2755916	+	224443	224696	-	33	80076	454	8045566	7.30319	3.36575e-11	rrsH.AS:::ssrA
EG10164	G0-8871	crp	arcZ	DNA-binding transcriptional dual regulator CRP	small regulatory RNA ArcZ	CDS	sRNA	3486102	3486198	+	3350695	3350698	+	32	177	195305	7930615	7.34125	2.97938e-10	arcZ:::crp
EG10457	G7047	hns	dsrA	DNA-binding transcriptional dual regulator H-NS	small regulatory RNA DsrA	CDS	sRNA	1292902	1292958	-	2025222	2025261	-	32	212	16235	8109650	75.3987	7.31445e-41	dsrA:::hns
EG10273	G0-10671	fabA	mgrR	beta-hydroxyacyl-acyl carrier protein dehydratase/isomerase	small regulatory RNA MgrR	CDS	sRNA	1016413	1016498	-	1622817	1622852	-	32	184	26406	8099507	53.3443	5.30929e-36	fabA:::mgrR
G0-8866	G7400.EST3UTR.35	micA	ygaM.EST3UTR	small regulatory RNA MicA	DUF883 domain-containing protein YgaM	sRNA	3UTR	2814801	2814849	+	2800504	2800536	+	32	47102	1072	8077923	5.11936	8.41655e-07	micA:::ygaM.EST3UTR
EG11878	G0-8872	zapB	ryhB	cell division factor ZapB	small regulatory RNA RyhB	CDS	sRNA	4118497	4118580	+	3580921	3580924	-	32	185	19645	8106267	71.3752	5.62979e-40	ryhB:::zapB
EG10673	EG10383.3UTR	ompT	glnA.3UTR	DLP12 prophage; protease 7	glutamine synthetase	CDS	3UTR	584662	584698	-	4056425	4056584	-	32	141	122798	8003158	14.7911	1.15627e-18	glnA.3UTR:::ompT
EG11981	G0-17101	glf	flgO	UDP-galactopyranose mutase	-	CDS	sRNA	2107308	2107599	-	1141043	1141064	+	32	426	82435	8043236	7.32925	9.56145e-11	flgO:::glf
EG11088.EG10024.IGT	G0-17009	pdhR.aceE.IGT	sdhX	DNA-binding transcriptional dual regulator PdhR : pyruvate dehydrogenase E1 component	small regulatory RNA SdhX	IGT	sRNA	122878	123290	+	765148	765150	+	32	673	12773	8112651	30.1999	4.23282e-29	pdhR.aceE.IGT:::sdhX
EG12087.EG11774.IGT	G0-8872	nuoG.nuoF.IGT	ryhB	NADH:quinone oxidoreductase subunit G : NADH:quinone oxidoreductase subunit F	small regulatory RNA RyhB	IGT	sRNA	2400006	2400403	-	3580922	3580953	-	31	568	19646	8105884	22.5185	3.2943e-24	nuoG.nuoF.IGT:::ryhB
EG11531.5UTR	G0-16680	cfa.5UTR	gadF	cyclopropane fatty acyl phospholipid synthase	small regulatory RNA GadF	5UTR	sRNA	1741224	1741505	+	3659052	3659082	+	31	7336	2616	8116146	13.1104	1.3504e-17	cfa.5UTR:::gadF
G7039	G0-16649	tcyJ	cpxQ	cystine ABC transporter periplasmic binding protein	small regulatory RNA CpxQ	CDS	sRNA	2000006	2000478	-	4106358	4106387	+	31	1200	45055	8079843	4.63277	2.20152e-05	cpxQ:::tcyJ
EG10545	G0-17009	lpxA	sdhX	acyl-[acyl-carrier-protein]--UDP-N-acetylglucosamine O-acyltransferase	small regulatory RNA SdhX	CDS	sRNA	202525	202985	+	765133	765150	+	31	317	12774	8113007	62.1094	3.39056e-37	lpxA:::sdhX
EG10671	EG12400.EST5UTR.60	ompF	mdtK.EST5UTR	outer membrane porin F	multidrug efflux pump MdtK	CDS	5UTR	986801	986855	-	1743405	1743422	+	31	2094	163	8123841	737.834	1.23795e-69	mdtK.EST5UTR:::ompF
EG10670.5UTR	G0-17089	ompC.5UTR	zbiJ	outer membrane porin C	-	5UTR	sRNA	2312828	2312864	-	837434	837482	-	31	4283	617	8121198	95.2683	3.76562e-43	ompC.5UTR:::zbiJ
G0-8871	G0-9561	arcZ	blr	small regulatory RNA ArcZ	beta-lactam resistance protein	sRNA	CDS	3350641	3350651	+	1704623	1704761	+	30	154765	348	7970986	4.43998	0.000218641	arcZ:::blr
G6489	G0-8871	uup	arcZ	ATP-binding protein Uup	small regulatory RNA ArcZ	CDS	sRNA	1010566	1010774	+	3350680	3350698	+	30	81	195307	7930711	15.0394	1.03745e-16	arcZ:::uup
G0-8899	G6546.5UTR	mcaS	csgD.5UTR	small regulatory RNA McaS	DNA-binding transcriptional dual regulator CsgD	sRNA	5UTR	1405701	1405752	-	1103220	1103282	-	30	48583	390	8077126	12.7888	3.09892e-16	csgD.5UTR:::mcaS
EG30098	EG10543	spf	lpd	small regulatory RNA Spot 42	lipoamide dehydrogenase	sRNA	CDS	4049897	4049953	+	128003	128087	+	30	174582	346	7951171	3.94891	0.00312652	lpd:::spf
EG12037	EG30098	yejA	spf	putative oligopeptide ABC transporter periplasmic binding protein YejA	small regulatory RNA Spot 42	CDS	sRNA	2272407	2272573	+	4049958	4050008	+	30	37	182474	7943588	35.2968	3.50625e-25	spf:::yejA
EG10506	G0-16649	infC	cpxQ	translation initiation factor IF-3	small regulatory RNA CpxQ	CDS	sRNA	1800501	1800754	-	4106370	4106387	+	30	1209	45056	8079834	4.44984	0.000119887	cpxQ:::infC
EG10589.5UTR	G0-16649	metK.5UTR	cpxQ	methionine adenosyltransferase	small regulatory RNA CpxQ	5UTR	sRNA	3086666	3086692	+	4106370	4106387	+	30	10	45056	8081033	538.066	3.82792e-53	cpxQ:::metK.5UTR

## Sheet: Hfq_N-_R1
RNA1 EcoCyc ID	RNA2 EcoCyc ID	RNA1 name	RNA2 name	RNA1 description	RNA2 description	RNA1 Type	RNA2 Type	Start of RNA1 first read	Start of RNA1 last read	RNA1 strand	Start of RNA2 last read	Start of RNA2 first read	RNA2 strand	Number of interactions	Other interactions of RNA1	Other interactions of RNA2	Total other interactions	Odds ratio	Fisher's exact test p-value	Interaction ID
EG10669.5UTR	G0-8866	ompA.5UTR	micA	outer membrane protein A	small regulatory RNA MicA	5UTR	sRNA	1019860	1020272	-	2814826	2814881	+	4673	4384	54121	6979635	137.465	0	micA:::ompA.5UTR
G0-8880	G0-8871	rybB	arcZ	small regulatory RNA RybB	small regulatory RNA ArcZ	sRNA	sRNA	887996	888140	-	3350677	3350698	+	4212	197664	127219	6713718	1.12453	4.07967e-07	arcZ:::rybB
EG12111	G7047	nlpD	dsrA	murein hydrolase activator NlpD	small regulatory RNA DsrA	CDS	sRNA	2867405	2867900	-	2025220	2025287	-	3536	30945	10075	6998257	79.3719	0	dsrA:::nlpD
EG30083.EG30076.IGT_AS	G0-9382	rrlH.rrfH.IGT_AS	chiX	23S ribosomal RNA : 5S ribosomal RNA	small regulatory RNA ChiX	IGT	sRNA	228602	228670	-	507241	507288	+	1753	1159	3856235	3183666	1.24871	0.00493914	chiX:::rrlH.rrfH.IGT_AS
EG10544	G0-16601	lpp	micL	murein lipoprotein	small regulatory RNA MicL-S	CDS	sRNA	1757378	1757658	+	1958440	1958518	-	1688	2848	8639	7029638	482.283	0	lpp:::micL
EG10670.5UTR	G7683.EST3UTR.27	ompC.5UTR	yhcN.EST3UTR	outer membrane porin C	DUF1471 domain-containing stress-induced protein YhcN	5UTR	3UTR	2312439	2312873	-	3385562	3385854	+	1646	21999	1927	7017241	272.466	0	ompC.5UTR:::yhcN.EST3UTR
EG10670.5UTR	G0-16649	ompC.5UTR	cpxQ	outer membrane porin C	small regulatory RNA CpxQ	5UTR	sRNA	2312447	2312872	-	4106333	4106388	+	1628	22017	51989	6967179	9.90927	0	cpxQ:::ompC.5UTR
G6546.5UTR	G0-8899	csgD.5UTR	mcaS	DNA-binding transcriptional dual regulator CsgD	small regulatory RNA McaS	5UTR	sRNA	1103086	1103378	-	1405656	1405710	-	1580	2259	19561	7019413	250.987	0	csgD.5UTR:::mcaS
G7572	G0-8871	mqsR	arcZ	mRNA interferase toxin MqsR	small regulatory RNA ArcZ	CDS	sRNA	3168103	3168563	-	3350678	3350698	+	1190	6283	130241	6905099	10.0416	0	arcZ:::mqsR
EG11531.5UTR	G0-16649	cfa.5UTR	cpxQ	cyclopropane fatty acyl phospholipid synthase	small regulatory RNA CpxQ	5UTR	sRNA	1741198	1741596	+	4106351	4106388	+	1152	6029	52465	6983167	25.4326	0	cfa.5UTR:::cpxQ
EG12111	G0-10671	nlpD	mgrR	murein hydrolase activator NlpD	small regulatory RNA MgrR	CDS	sRNA	2867701	2868120	-	1622817	1622861	-	1016	30207	7537	7004053	31.2563	0	mgrR:::nlpD
EG10141.EG10140.IGT	G0-9382	chbC.chbB.IGT	chiX	N,N'-diacetylchitobiose-specific PTS enzyme IIC component : N,N'-diacetylchitobiose-specific PTS enzyme IIB component	small regulatory RNA ChiX	IGT	sRNA	1821202	1821396	-	507240	507288	+	901	519	3857087	3184306	1.43322	5.37047e-05	chbC.chbB.IGT:::chiX
EG12111	G0-8871	nlpD	arcZ	murein hydrolase activator NlpD	small regulatory RNA ArcZ	CDS	sRNA	2867611	2867800	-	3350662	3350698	+	888	21493	130543	6889889	2.18059	3.89053e-85	arcZ:::nlpD
G6546.5UTR	G0-8863	csgD.5UTR	rprA	DNA-binding transcriptional dual regulator CsgD	small regulatory RNA RprA	5UTR	sRNA	1103211	1103366	-	1770456	1770478	+	842	2962	10613	7028396	188.254	0	csgD.5UTR:::rprA
EG10670	G0-8883	ompC	sdsR	outer membrane porin C	small regulatory RNA SdsR	CDS	sRNA	2312307	2312796	-	1923101	1923173	-	687	7446	51362	6983318	12.5445	0	ompC:::sdsR
EG30039	G0-17102	glyW	fliX	tRNA-Gly	-	tRNA	sRNA	1991805	1992100	-	2001909	2001931	-	667	18101	145966	6878079	1.73636	1.04761e-31	fliX:::glyW
EG10369.5UTR	G0-16649	gcd.5UTR	cpxQ	quinoprotein glucose dehydrogenase	small regulatory RNA CpxQ	5UTR	sRNA	141161	141265	-	4106367	4106388	+	665	246	52952	6988950	356.793	0	cpxQ:::gcd.5UTR
EG30102	G0-17102	thrU	fliX	tRNA-Thr	-	tRNA	sRNA	4175401	4175808	+	2001910	2001928	-	655	21570	145978	6874610	1.43005	2.18043e-11	fliX:::thrU
G0-16649	EG11531.5UTR	cpxQ	cfa.5UTR	small regulatory RNA CpxQ	cyclopropane fatty acyl phospholipid synthase	sRNA	5UTR	4106319	4106353	+	1741232	1741651	+	617	37059	5236	6999901	22.2579	0	cfa.5UTR:::cpxQ
G7240	G0-16649	yfdY	cpxQ	DUF2545 domain-containing protein YfdY	small regulatory RNA CpxQ	CDS	sRNA	2494904	2495335	-	4106326	4106387	+	546	2531	53071	6986665	28.3997	0	cpxQ:::yfdY
G6258.EST3UTR.21	EG10383.3UTR	ybaP.EST3UTR	glnA.3UTR	TraB family protein YbaP	glutamine synthetase	3UTR	3UTR	507238	507290	-	4056424	4056611	-	486	5914	380681	6655732	1.43678	4.13305e-07	glnA.3UTR:::ybaP.EST3UTR
G7072	G0-16649	nac	cpxQ	DNA-binding transcriptional dual regulator Nac	small regulatory RNA CpxQ	CDS	sRNA	2060705	2061195	-	4106367	4106388	+	478	7459	53139	6981737	8.41972	1.32102e-249	cpxQ:::nac
G6944	G0-8871	astC	arcZ	succinylornithine transaminase	small regulatory RNA ArcZ	CDS	sRNA	1831802	1832045	-	3350677	3350698	+	466	7864	130965	6903518	3.12362	5.87567e-86	arcZ:::astC
G0-10671	G0-17101	mgrR	flgO	small regulatory RNA MgrR	-	sRNA	sRNA	1622848	1622916	-	1140933	1141064	+	454	9217	53721	6979421	6.39943	1.24207e-191	flgO:::mgrR
G0-8914	EG30083.AS	gadY	rrlH.AS	small regulatory RNA GadY	23S ribosomal RNA	sRNA	AS	3664863	3664940	+	225832	226299	-	436	34734	1090	7006553	80.6881	0	gadY:::rrlH.AS
EG30024	EG30090.AS	aspU	rrsH.AS	tRNA-Asp	16S ribosomal RNA	tRNA	AS	228926	228981	+	223771	224153	-	432	108004	950	6933427	29.1923	0	aspU:::rrsH.AS
EG10710	G0-16649	pheT	cpxQ	phenylalanine--tRNA ligase subunit beta	small regulatory RNA CpxQ	CDS	sRNA	1795328	1795732	-	4106355	4106388	+	428	1417	53189	6987779	39.6818	0	cpxQ:::pheT
EG12191	G0-8863	glnK	rprA	nitrogen regulator GlnK	small regulatory RNA RprA	CDS	sRNA	472709	473200	+	1770457	1770479	+	414	16254	11041	7015104	16.1833	0	glnK:::rprA
EG11821	G0-16649	amtB	cpxQ	ammonia/ammonium transporter	small regulatory RNA CpxQ	CDS	sRNA	473001	473490	+	4106334	4106388	+	409	24268	53208	6964928	2.20612	1.46642e-38	amtB:::cpxQ
G0-8899	G7400.EST3UTR.35	mcaS	ygaM.EST3UTR	small regulatory RNA McaS	DUF883 domain-containing protein YgaM	sRNA	3UTR	1405701	1405803	-	2800530	2800536	+	398	22370	9805	7010240	12.7204	4.33512e-272	mcaS:::ygaM.EST3UTR
EG10670.5UTR	G0-17089	ompC.5UTR	zbiJ	outer membrane porin C	-	5UTR	sRNA	2312505	2312878	-	837434	837488	-	395	22113	3209	7017096	39.0604	0	ompC.5UTR:::zbiJ
EG30055	G0-8871	lysT	arcZ	tRNA-Lys	small regulatory RNA ArcZ	tRNA	sRNA	780553	780606	+	3350678	3350698	+	382	10723	131049	6900659	1.87588	6.58278e-22	arcZ:::lysT
EG30059	G0-8871	metU	arcZ	tRNA-Met	small regulatory RNA ArcZ	tRNA	sRNA	696616	696998	-	3350695	3350698	+	347	13077	131084	6898305	1.39641	0.00797746	arcZ:::metU
EG30055	G0-17102	lysT	fliX	tRNA-Lys	-	tRNA	sRNA	780553	780608	+	2001910	2001929	-	342	10763	146291	6885417	1.49557	8.15878e-06	fliX:::lysT
G6944	G0-8871	astC	arcZ	succinylornithine transaminase	small regulatory RNA ArcZ	CDS	sRNA	1831301	1831700	-	3350678	3350698	+	336	8411	131095	6902971	2.1035	7.31495e-27	arcZ:::astC
EG30013	G0-8871	argQ	arcZ	tRNA-Arg	small regulatory RNA ArcZ	tRNA	sRNA	2817805	2818155	-	3350679	3350698	+	328	10881	131103	6900501	1.58662	2.47451e-08	arcZ:::argQ
G6258	G0-17102	ybaP	fliX	TraB family protein YbaP	-	CDS	sRNA	507241	507590	-	2001910	2001915	-	317	6113	146316	6890067	2.44195	4.1886e-36	fliX:::ybaP
G7072	EG10383.3UTR	nac	glnA.3UTR	DNA-binding transcriptional dual regulator Nac	glutamine synthetase	CDS	3UTR	2061310	2061399	-	4056422	4056561	-	315	1337	379999	6661162	4.12997	7.92967e-78	glnA.3UTR:::nac
EG30102	G0-8871	thrU	arcZ	tRNA-Thr	small regulatory RNA ArcZ	tRNA	sRNA	4175401	4175522	+	3350666	3350698	+	314	9762	131117	6901620	1.6931	3.47977e-11	arcZ:::thrU
G6258.EST3UTR.23	G0-8871	ybaP.EST3UTR	arcZ	TraB family protein YbaP	small regulatory RNA ArcZ	3UTR	sRNA	507241	507288	-	3350675	3350698	+	295	6105	131136	6905277	2.54446	1.82696e-36	arcZ:::ybaP.EST3UTR
EG12111	G7047	nlpD	dsrA	murein hydrolase activator NlpD	small regulatory RNA DsrA	CDS	sRNA	2867901	2868122	-	2025222	2025287	-	288	13556	13323	7015646	11.1873	6.0769e-182	dsrA:::nlpD
EG12111	G0-8863	nlpD	rprA	murein hydrolase activator NlpD	small regulatory RNA RprA	CDS	sRNA	2867612	2867800	-	1770420	1770479	+	287	22094	11168	7009264	8.15276	3.00921e-146	nlpD:::rprA
EG10522	G0-16649	kgtP	cpxQ	alpha-ketoglutarate:H(+) symporter	small regulatory RNA CpxQ	CDS	sRNA	2725301	2725800	-	4106329	4106387	+	287	5446	53330	6983750	6.90115	1.77195e-127	cpxQ:::kgtP
EG30098	G0-17089	spf	zbiJ	small regulatory RNA Spot 42	-	sRNA	sRNA	4049895	4049900	+	837434	837673	-	285	54690	3355	6984483	10.8487	3.68841e-174	spf:::zbiJ
EG10467.5UTR	G0-8866	hupB.5UTR	micA	DNA-binding protein HU-beta	small regulatory RNA MicA	5UTR	sRNA	461329	461399	+	2814822	2814879	+	278	1368	58516	6982651	24.2496	2.66602e-254	hupB.5UTR:::micA
G0-16649	EG11612	cpxQ	proP	small regulatory RNA CpxQ	osmolyte:H(+) symporter ProP	sRNA	CDS	4106328	4106341	+	4330618	4330696	+	274	37402	3788	7001349	13.5403	8.55833e-192	cpxQ:::proP
G6833	G0-16649	flxA	cpxQ	Qin prophage; protein FlxA	small regulatory RNA CpxQ	CDS	sRNA	1646384	1646760	+	4106368	4106387	+	272	10663	53345	6978533	3.33703	1.54315e-54	cpxQ:::flxA
EG10382.EG11198.IGT	G0-8873.EG10434.IGR	glmS.glmU.IGT	glmZ.hemY.IGR	L-glutamine--D-fructose-6-phosphate aminotransferase : fused N-acetylglucosamine-1-phosphate uridyltransferase and glucosamine-1-phosphate acetyltransferase	small regulatory RNA GlmZ : protein HemY	IGT	IGR	3913543	3913880	-	3986489	3986640	+	262	513	1317	7040721	2730.33	0	glmS.glmU.IGT:::glmZ.hemY.IGR
EG10321	G0-17104	fliC	uhpU	flagellar filament structural protein	-	CDS	sRNA	2003205	2003677	-	3845731	3845789	-	259	9289	19373	7013892	10.0947	9.68633e-153	fliC:::uhpU
EG30031	G0-17102	glnX	fliX	tRNA-Gln	-	tRNA	sRNA	696459	696500	-	2001910	2001929	-	253	7733	146380	6888447	1.53961	0.000370974	fliX:::glnX
G6606.G6607.IGT	G0-8863	ariR.ymgC.IGT	rprA	putative two-component system connector protein AriR : protein YmgC	small regulatory RNA RprA	IGT	sRNA	1216236	1216693	+	1770456	1770478	+	250	268	11205	7031090	585.351	0	ariR.ymgC.IGT:::rprA
EG30012	G0-17102	alaX	fliX	tRNA-Ala	-	tRNA	sRNA	2517869	2518100	-	2001911	2001930	-	250	5532	146383	6890648	2.12729	2.25042e-19	alaX:::fliX
EG30076.AS	G0-8871	rrfH.AS	arcZ	5S ribosomal RNA	small regulatory RNA ArcZ	AS	sRNA	228788	228876	-	3350679	3350698	+	239	2360	131192	6909022	5.33329	7.54282e-82	arcZ:::rrfH.AS
G6258.EST3UTR.23	EG30035	ybaP.EST3UTR	gltW	TraB family protein YbaP	tRNA-Glu	3UTR	tRNA	507241	507288	-	2729367	2729409	-	231	6169	96724	6939689	2.6866	4.24359e-31	gltW:::ybaP.EST3UTR
EG10932.EG10979.IGT	EG10383.3UTR	sdhB.sucA.IGT	glnA.3UTR	succinate:quinone oxidoreductase, iron-sulfur cluster binding protein : subunit of E1(0) component of 2-oxoglutarate dehydrogenase	glutamine synthetase	IGT	3UTR	758553	758856	+	4056425	4056756	-	220	135	381732	6660726	28.4349	4.97396e-175	glnA.3UTR:::sdhB.sucA.IGT
EG30098	EG12444.EST3UTR.31	spf	ycfJ.EST3UTR	small regulatory RNA Spot 42	PF05433 family protein YcfJ	sRNA	3UTR	4049893	4049967	+	1168139	1168195	+	212	105423	758	6936420	18.4021	2.37041e-166	spf:::ycfJ.EST3UTR
EG11008	G0-8866	tolB	micA	Tol-Pal system periplasmic protein TolB	small regulatory RNA MicA	CDS	sRNA	778772	778984	+	2814832	2814879	+	211	1054	58583	6982965	23.8622	1.01489e-190	micA:::tolB
EG12120.5UTR	G0-8883	rssA.5UTR	sdsR	putative patatin-like phospholipase RssA	small regulatory RNA SdsR	5UTR	sRNA	1289105	1289295	+	1923103	1923172	-	207	351	51842	6990413	79.5215	1.85021e-278	rssA.5UTR:::sdsR
G6833	EG30098	flxA	spf	Qin prophage; protein FlxA	small regulatory RNA Spot 42	CDS	sRNA	1646604	1646761	+	4049923	4050008	+	207	5912	108543	6928151	2.23487	9.41202e-18	flxA:::spf
G7572.5UTR	G0-17102	mqsR.5UTR	fliX	mRNA interferase toxin MqsR	-	5UTR	sRNA	3168510	3168564	-	2001911	2002094	-	207	4379	149159	6889068	2.18326	1.82611e-16	fliX:::mqsR.5UTR
EG30049	EG30083.AS	leuT	rrlH.AS	tRNA-Leu	23S ribosomal RNA	tRNA	AS	3982625	3982664	+	227030	227146	-	206	147161	368	6895078	26.228	1.98141e-182	leuT:::rrlH.AS
G6093.EG10455.IGT	G0-16649	bamA.skp.IGT	cpxQ	outer membrane protein assembly factor BamA : periplasmic chaperone Skp	small regulatory RNA CpxQ	IGT	sRNA	200113	200568	+	4106339	4106388	+	205	986	53412	6988210	27.2022	5.31694e-196	bamA.skp.IGT:::cpxQ
EG10670	G0-8871	ompC	arcZ	outer membrane porin C	small regulatory RNA ArcZ	CDS	sRNA	2312208	2312499	-	3350680	3350698	+	202	2560	131229	6908822	4.15418	4.09735e-52	arcZ:::ompC
EG11415	EG30098	dps	spf	DNA protection during starvation protein	small regulatory RNA Spot 42	CDS	sRNA	848368	848800	-	4049925	4050007	+	202	3537	108548	6930526	3.64637	3.08913e-44	dps:::spf
G6944	G0-8883	astC	sdsR	succinylornithine transaminase	small regulatory RNA SdsR	CDS	sRNA	1831601	1832044	-	1923101	1923172	-	195	11856	51854	6978908	2.21361	3.17524e-16	astC:::sdsR
G7572.5UTR	G0-17104	mqsR.5UTR	uhpU	mRNA interferase toxin MqsR	-	5UTR	sRNA	3168440	3168566	-	3845731	3845749	-	193	4925	19439	7018256	14.1484	2.86641e-138	mqsR.5UTR:::uhpU
EG10321	G0-10671	fliC	mgrR	flagellar filament structural protein	small regulatory RNA MgrR	CDS	sRNA	2003409	2003676	-	1622817	1622884	-	188	6518	8365	7027742	24.2322	6.39749e-176	fliC:::mgrR
G0-8866	G7400.EST3UTR.36	micA	ygaM.EST3UTR	small regulatory RNA MicA	DUF883 domain-containing protein YgaM	sRNA	3UTR	2814799	2814838	+	2800514	2800548	+	187	47191	10016	6985419	2.76363	4.98135e-26	micA:::ygaM.EST3UTR
EG30030	G0-17102	glnW	fliX	tRNA-Gln	-	tRNA	sRNA	696704	696824	-	2001910	2001913	-	181	5004	146452	6891176	1.702	0.000103773	fliX:::glnW
EG10184.5UTR	G0-16649	cysB.5UTR	cpxQ	DNA-binding transcriptional dual regulator CysB	small regulatory RNA CpxQ	5UTR	sRNA	1333760	1333828	+	4106368	4106388	+	180	337	53437	6988859	69.8565	3.28528e-233	cpxQ:::cysB.5UTR
EG30111	G0-17102	valV	fliX	tRNA-Val	-	tRNA	sRNA	1746434	1746564	+	2001911	2001928	-	180	5176	146453	6891004	1.6363	0.00243752	fliX:::valV
EG30068	G0-17102	proM	fliX	tRNA-Pro	-	tRNA	sRNA	3982727	3982792	+	2001910	2001914	-	179	5237	146454	6890943	1.60823	0.00880514	fliX:::proM
EG30047	G0-8871	leuP	arcZ	tRNA-Leu	small regulatory RNA ArcZ	tRNA	sRNA	4606234	4606401	-	3350694	3350698	+	177	2014	131254	6909368	4.62636	3.35082e-51	arcZ:::leuP
EG12125	G0-16649	hisQ	cpxQ	lysine/arginine/ornithine ABC transporter/histidine ABC transporter, membrane subunit HisQ	small regulatory RNA CpxQ	CDS	sRNA	2425502	2425999	-	4106318	4106387	+	176	5053	53441	6984143	4.552	4.582e-51	cpxQ:::hisQ
G6258.EST3UTR.23	G0-8883	ybaP.EST3UTR	sdsR	TraB family protein YbaP	small regulatory RNA SdsR	3UTR	sRNA	507241	507288	-	1923104	1923158	-	175	6225	51874	6984539	3.78518	2.56451e-40	sdsR:::ybaP.EST3UTR
EG10670.5UTR	G0-17104	ompC.5UTR	uhpU	outer membrane porin C	-	5UTR	sRNA	2312402	2312870	-	3845729	3845778	-	174	23471	19458	6999710	2.66686	2.67662e-22	ompC.5UTR:::uhpU
EG11516.5UTR	G0-8883	ycgB.5UTR	sdsR	PF04293 family protein YcgB	small regulatory RNA SdsR	5UTR	sRNA	1237217	1237288	-	1923102	1923127	-	173	569	51876	6990195	40.9691	1.87083e-191	sdsR:::ycgB.5UTR
G6833	G0-8883	flxA	sdsR	Qin prophage; protein FlxA	small regulatory RNA SdsR	CDS	sRNA	1646363	1646735	+	1923103	1923172	-	172	10763	51877	6980001	2.15018	1.33524e-12	flxA:::sdsR
EG10388.EG10386.IGT	EG10383.3UTR	glnP.glnH.IGT	glnA.3UTR	L-glutamine ABC transporter membrane subunit : L-glutamine ABC transporter periplasmic binding protein	glutamine synthetase	IGT	3UTR	847102	847200	-	4056424	4056543	-	170	460	380144	6662039	6.47665	9.24973e-63	glnA.3UTR:::glnP.glnH.IGT
EG30111	G0-8871	valV	arcZ	tRNA-Val	small regulatory RNA ArcZ	tRNA	sRNA	1746435	1746566	+	3350679	3350698	+	169	5187	131262	6906195	1.71423	0.000311566	arcZ:::valV
G6944	G0-16649	astC	cpxQ	succinylornithine transaminase	small regulatory RNA CpxQ	CDS	sRNA	1831813	1832044	-	4106349	4106387	+	169	8161	53448	6981035	2.70478	4.55253e-22	astC:::cpxQ
G7611	G0-17104	yqjC	uhpU	DUF1090 domain-containing protein YqjC	-	CDS	sRNA	3248887	3249292	+	3845731	3845761	-	168	305	19464	7022876	198.743	5.56512e-292	uhpU:::yqjC
EG11821	G0-16649	amtB	cpxQ	ammonia/ammonium transporter	small regulatory RNA CpxQ	CDS	sRNA	473801	474254	+	4106349	4106388	+	167	11716	53450	6977480	1.86075	7.26778e-07	amtB:::cpxQ
G0-8882	G0-8899	omrB	mcaS	small regulatory RNA OmrB	small regulatory RNA McaS	sRNA	sRNA	2976345	2976386	-	1405657	1405686	-	164	861	19891	7021897	67.2417	6.90053e-219	mcaS:::omrB
G6258.EST3UTR.22	G0-8866	ybaP.EST3UTR	micA	TraB family protein YbaP	small regulatory RNA MicA	3UTR	sRNA	507238	507289	-	2814859	2814879	+	163	6237	58631	6977782	3.1103	1.6977e-27	micA:::ybaP.EST3UTR
EG12111	G0-10694	nlpD	arrS	murein hydrolase activator NlpD	small regulatory RNA ArrS	CDS	sRNA	2867527	2867799	-	3657983	3658004	-	163	24797	402	7017451	114.747	1.29287e-248	arrS:::nlpD
G7572	G0-16649	mqsR	cpxQ	mRNA interferase toxin MqsR	small regulatory RNA CpxQ	CDS	sRNA	3168210	3168563	-	4106368	4106388	+	162	7040	53455	6982156	3.00569	9.85919e-26	cpxQ:::mqsR
EG12191	G0-8899	glnK	mcaS	nitrogen regulator GlnK	small regulatory RNA McaS	CDS	sRNA	472703	472994	+	1405656	1405698	-	161	8537	19894	7014221	6.64933	3.81315e-68	glnK:::mcaS
G7572.5UTR	G0-8866	mqsR.5UTR	micA	mRNA interferase toxin MqsR	small regulatory RNA MicA	5UTR	sRNA	3168515	3168565	-	2814860	2814879	+	161	4425	58633	6979594	4.33112	1.23971e-43	micA:::mqsR.5UTR
G6944	EG30098	astC	spf	succinylornithine transaminase	small regulatory RNA Spot 42	CDS	sRNA	1831901	1832044	-	4049939	4050008	+	160	4613	108590	6929450	2.21333	2.58351e-12	astC:::spf
EG11612	G0-16649	proP	cpxQ	osmolyte:H(+) symporter ProP	small regulatory RNA CpxQ	CDS	sRNA	4330407	4330679	+	4106352	4106388	+	158	9770	53459	6979426	2.11136	1.55604e-10	cpxQ:::proP
EG30047	G0-17102	leuP	fliX	tRNA-Leu	-	tRNA	sRNA	4606219	4606363	-	2001910	2001926	-	158	2021	146475	6894159	3.67967	1.01921e-33	fliX:::leuP
G0-8888	G0-8871	ypfM	arcZ	uncharacterized protein YpfM	small regulatory RNA ArcZ	CDS	sRNA	2590819	2590924	-	3350662	3350698	+	157	135	131274	6911247	61.2271	1.01995e-180	arcZ:::ypfM
EG10670.5UTR	EG31115	ompC.5UTR	dicF	outer membrane porin C	Qin prophage; small regulatory RNA DicF	5UTR	sRNA	2312717	2312830	-	1649281	1649441	+	157	19925	5487	7017244	10.077	6.98013e-91	dicF:::ompC.5UTR
EG10467.5UTR	G0-16649	hupB.5UTR	cpxQ	DNA-binding protein HU-beta	small regulatory RNA CpxQ	5UTR	sRNA	461291	461485	+	4106367	4106388	+	155	2027	53462	6987169	9.99388	4.83653e-88	cpxQ:::hupB.5UTR
G0-16649	G6083.AS	cpxQ	insL1.AS	small regulatory RNA CpxQ	IS186/IS421 transposase	sRNA	AS	4106321	4106354	+	16146	16152	-	152	37524	3515	7001622	8.06878	1.39948e-74	cpxQ:::insL1.AS
EG30066	G0-17102	proK	fliX	tRNA-Pro	-	tRNA	sRNA	3708635	3708693	-	2001910	2001915	-	151	2969	146482	6893211	2.39334	4.52678e-14	fliX:::proK
EG10670.5UTR	G0-17107	ompC.5UTR	bhsB	outer membrane porin C	-	5UTR	sRNA	2312515	2312869	-	1169110	1169403	+	147	22361	545	7019760	84.6744	4.02967e-208	bhsB:::ompC.5UTR
G7162	G0-17104	yfaY	uhpU	IPR008135 CinA family protein YfaY	-	CDS	sRNA	2363506	2363591	-	3845731	3845750	-	146	245	19486	7022936	214.775	4.88881e-257	uhpU:::yfaY
EG11821	G7400.EST3UTR.35	amtB	ygaM.EST3UTR	ammonia/ammonium transporter	DUF883 domain-containing protein YgaM	CDS	3UTR	474112	474302	+	2800515	2800536	+	143	3457	10060	7029153	28.9029	3.74713e-143	amtB:::ygaM.EST3UTR
G7443	G0-8871	queE	arcZ	putative 7-carboxy-7-deazaguanine synthase QueE	small regulatory RNA ArcZ	CDS	sRNA	2905101	2905300	-	3350676	3350698	+	140	2731	131291	6908651	2.69752	4.67459e-17	arcZ:::queE
G0-10592	G0-8871	rydC	arcZ	small regulatory RNA RydC	small regulatory RNA ArcZ	sRNA	sRNA	1491465	1491531	-	3350694	3350698	+	140	4213	131291	6907169	1.74824	0.00341745	arcZ:::rydC
EG30098	G0-16601	spf	micL	small regulatory RNA Spot 42	small regulatory RNA MicL-S	sRNA	sRNA	4049897	4049900	+	1958440	1958464	-	140	54835	10088	6977750	1.76596	0.00146847	micL:::spf
EG11531.5UTR	G0-17089	cfa.5UTR	zbiJ	cyclopropane fatty acyl phospholipid synthase	-	5UTR	sRNA	1741200	1741271	+	837434	837455	-	140	6454	3464	7032755	44.0399	1.02109e-164	cfa.5UTR:::zbiJ
EG12125	G0-8883	hisQ	sdsR	lysine/arginine/ornithine ABC transporter/histidine ABC transporter, membrane subunit HisQ	small regulatory RNA SdsR	CDS	sRNA	2425805	2425995	-	1923101	1923172	-	138	2889	51911	6987875	6.43009	1.3895e-55	hisQ:::sdsR
EG12111	G0-17089	nlpD	zbiJ	murein hydrolase activator NlpD	-	CDS	sRNA	2867508	2867799	-	837434	837475	-	138	24822	3466	7014387	11.2513	4.24106e-85	nlpD:::zbiJ
EG10060	G0-16649	araJ	cpxQ	putative transport protein AraJ	small regulatory RNA CpxQ	CDS	sRNA	412405	412531	-	4106314	4106387	+	137	578	53480	6988618	30.9737	2.98891e-136	araJ:::cpxQ
G6258.EST3UTR.23	G0-17101	ybaP.EST3UTR	flgO	TraB family protein YbaP	-	3UTR	sRNA	507046	507288	-	1141007	1141064	+	136	6289	53831	6982557	2.80504	3.1764e-18	flgO:::ybaP.EST3UTR
G6834.G6833.IGR	G0-8871	ydfW.flxA.IGR	arcZ	Qin prophage; uncharacterized protein YdfW : Qin prophage; protein FlxA	small regulatory RNA ArcZ	IGR	sRNA	1647076	1647121	-	3350677	3350698	+	135	484	131296	6910898	14.6815	4.01071e-92	arcZ:::ydfW.flxA.IGR
G7323.5UTR	G0-16649	yfhM.5UTR	cpxQ	alpha2-macroglobulin	small regulatory RNA CpxQ	5UTR	sRNA	2652304	2652340	-	4106369	4106387	+	135	269	53482	6988927	65.582	7.09822e-171	cpxQ:::yfhM.5UTR
EG11415	G0-17104	dps	uhpU	DNA protection during starvation protein	-	CDS	sRNA	848810	848945	-	3845731	3845733	-	134	2126	19498	7021055	22.6962	5.24509e-120	dps:::uhpU
EG12111	G0-10671	nlpD	mgrR	murein hydrolase activator NlpD	small regulatory RNA MgrR	CDS	sRNA	2867309	2867700	-	1622817	1622856	-	126	19413	8427	7014847	5.40285	1.69722e-43	mgrR:::nlpD
G0-10671	G0-17102	mgrR	fliX	small regulatory RNA MgrR	-	sRNA	sRNA	1622846	1622900	-	2001910	2001914	-	123	3187	146510	6892993	1.81578	0.00434805	fliX:::mgrR
EG12191	G0-8866	glnK	micA	nitrogen regulator GlnK	small regulatory RNA MicA	CDS	sRNA	472705	472900	+	2814835	2814877	+	123	4130	58671	6979889	3.54307	1.98951e-24	glnK:::micA
G0-8882	G6546.5UTR	omrB	csgD.5UTR	small regulatory RNA OmrB	DNA-binding transcriptional dual regulator CsgD	sRNA	5UTR	2976370	2976386	-	1103219	1103301	-	123	902	755	7041033	1271.71	0	csgD.5UTR:::omrB
G7572.5UTR	G0-17101	mqsR.5UTR	flgO	mRNA interferase toxin MqsR	-	5UTR	sRNA	3168524	3168563	-	1141062	1141064	+	122	4464	53845	6984382	3.54502	3.04232e-24	flgO:::mqsR.5UTR
EG10679.5UTR	G0-8863	osmB.5UTR	rprA	osmotically-inducible lipoprotein OsmB	small regulatory RNA RprA	5UTR	sRNA	1343043	1343471	-	1770475	1770478	+	119	139	11336	7031219	531.01	1.56902e-250	osmB.5UTR:::rprA
EG12834	G0-17102	yhdW	fliX	-	-	pseudogene	sRNA	3419009	3419183	+	2001911	2002241	-	119	1256	149981	6891457	4.35344	1.89935e-30	fliX:::yhdW
EG10510	G0-8866	rpoS	micA	RNA polymerase, sigma S (sigma 38) factor	small regulatory RNA MicA	CDS	sRNA	2867159	2867397	-	2814855	2814878	+	117	4464	58677	6979555	3.11761	1.56745e-18	micA:::rpoS
EG30100	EG30090.AS	ssrA	rrsH.AS	tmRNA	16S ribosomal RNA	ncRNA	AS	2755714	2755932	+	224417	224696	-	117	89700	836	6952160	10.8469	6.8269e-68	rrsH.AS:::ssrA
G6969.5UTR	G0-8883	yeaG.5UTR	sdsR	protein kinase YeaG	small regulatory RNA SdsR	5UTR	sRNA	1866746	1866891	+	1923103	1923154	-	115	756	51934	6990008	20.474	1.10162e-95	sdsR:::yeaG.5UTR
G0-8871	G6834.G6833.IGR	arcZ	ydfW.flxA.IGR	small regulatory RNA ArcZ	Qin prophage; uncharacterized protein YdfW : Qin prophage; protein FlxA	sRNA	IGR	3350641	3350664	+	1647051	1647063	-	114	93704	322	6948673	26.2538	1.39103e-102	arcZ:::ydfW.flxA.IGR
G7546.5UTR	EG30098	glcC.5UTR	spf	DNA-binding transcriptional dual regulator GlcC	small regulatory RNA Spot 42	5UTR	sRNA	3128202	3128295	+	4049939	4050008	+	114	132	108636	6933931	55.1235	2.95064e-129	glcC.5UTR:::spf
G7047	EG12111	dsrA	nlpD	small regulatory RNA DsrA	murein hydrolase activator NlpD	sRNA	CDS	2025301	2025314	-	2867320	2867684	-	113	1625	17006	7024069	28.7218	1.95454e-111	dsrA:::nlpD
G0-16649	G7071.5UTR	cpxQ	cbl.5UTR	small regulatory RNA CpxQ	DNA-binding transcriptional activator Cbl	sRNA	5UTR	4106290	4106359	+	2060905	2060999	-	113	37709	3373	7001618	6.22036	1.43932e-43	cbl.5UTR:::cpxQ
EG11410.EST5UTR.61	G0-8866	yjgA.EST5UTR	micA	DUF615 domain-containing protein YjgA	small regulatory RNA MicA	5UTR	sRNA	4457903	4457969	-	2814839	2814878	+	112	40	58682	6983979	333.239	2.15318e-190	micA:::yjgA.EST5UTR
G7189	G0-8871	yfbV	arcZ	UPF0208 membrane protein YfbV	small regulatory RNA ArcZ	CDS	sRNA	2413101	2413562	-	3350663	3350697	+	111	643	131320	6910739	9.0846	4.82935e-56	arcZ:::yfbV
G7062.EG30094.IGR	G0-17102	yodB.serU.IGR	fliX	putative cytochrome b561 YodB : tRNA-Ser	-	IGR	sRNA	2043112	2043157	+	2001911	2001914	-	111	2289	146522	6893891	2.2816	8.03883e-08	fliX:::yodB.serU.IGR
G7572.5UTR	EG30098	mqsR.5UTR	spf	mRNA interferase toxin MqsR	small regulatory RNA Spot 42	5UTR	sRNA	3168545	3168563	-	4050006	4050008	+	110	4476	91805	6946422	1.85951	0.00763231	mqsR.5UTR:::spf
G0-17093	EG10383.3UTR	yoeJ	glnA.3UTR	-	glutamine synthetase	CDS	3UTR	2079409	2079479	-	4056425	4056534	-	110	95	380204	6662404	20.2901	7.99396e-76	glnA.3UTR:::yoeJ
G0-17033	G0-17104	yqiM	uhpU	protein YqiM	-	CDS	sRNA	3247579	3247793	+	3845731	3845733	-	109	697	19523	7022484	56.252	1.85008e-136	uhpU:::yqiM
G0-8871	EG10523	arcZ	rsmA	small regulatory RNA ArcZ	16S rRNA m(6)2A1518,m(6)2A1519 dimethyltransferase	sRNA	CDS	3350639	3350660	+	52370	52546	-	108	93710	279	6948716	28.7037	2.37742e-100	arcZ:::rsmA
G6668	G0-17102	ynaJ	fliX	DUF2534 domain-containing protein YnaJ	-	CDS	sRNA	1397506	1397600	+	2001911	2001929	-	108	76	146525	6896104	66.8809	1.08902e-123	fliX:::ynaJ
EG11821	G0-10671	amtB	mgrR	ammonia/ammonium transporter	small regulatory RNA MgrR	CDS	sRNA	473611	473900	+	1622817	1622835	-	106	8592	8447	7025668	10.2612	7.20658e-61	amtB:::mgrR
EG30024	EG30087.AS	aspU	rrsD.AS	tRNA-Asp	16S ribosomal RNA	tRNA	AS	228928	228977	+	3428682	3428704	+	104	108332	86	6934291	77.407	7.6047e-128	aspU:::rrsD.AS
G6258	G0-16649	ybaP	cpxQ	TraB family protein YbaP	small regulatory RNA CpxQ	CDS	sRNA	507110	507533	-	4106357	4106388	+	104	6346	53513	6982850	2.13849	1.22571e-05	cpxQ:::ybaP
G7055.5UTR	G0-8871	hchA.5UTR	arcZ	protein/nucleic acid deglycase 1	small regulatory RNA ArcZ	5UTR	sRNA	2035630	2035780	+	3350678	3350698	+	103	123	131328	6911259	44.0689	4.61045e-107	arcZ:::hchA.5UTR
EG11516.5UTR	G0-8866	ycgB.5UTR	micA	PF04293 family protein YcgB	small regulatory RNA MicA	5UTR	sRNA	1236827	1237287	-	2814876	2814877	+	103	899	58691	6983120	13.6319	6.01809e-69	micA:::ycgB.5UTR
EG10386	G0-8863	glnH	rprA	L-glutamine ABC transporter periplasmic binding protein	small regulatory RNA RprA	CDS	sRNA	847233	847451	-	1770475	1770478	+	103	2110	11352	7029248	30.2267	9.5434e-104	glnH:::rprA
G7443	G0-17102	queE	fliX	putative 7-carboxy-7-deazaguanine synthase QueE	-	CDS	sRNA	2905202	2905300	-	2001910	2002199	-	103	2337	149714	6890659	2.02851	0.000377235	fliX:::queE
G0-8871	G0-10580.EG10318.IGT	arcZ	uof.fldA.IGT	small regulatory RNA ArcZ	RyhB-regulated fur leader peptide : flavodoxin 1	sRNA	IGT	3350641	3350660	+	710721	710755	-	101	93717	175	6948820	42.7933	2.30083e-107	arcZ:::uof.fldA.IGT
EG10952	G0-8871	bamE	arcZ	outer membrane protein assembly factor BamE	small regulatory RNA ArcZ	CDS	sRNA	2753613	2753687	+	3350677	3350697	+	100	41	131331	6911341	128.355	8.42467e-132	arcZ:::bamE
G6944	G0-16649	astC	cpxQ	succinylornithine transaminase	small regulatory RNA CpxQ	CDS	sRNA	1831405	1831592	-	4106340	4106387	+	99	5256	53518	6983940	2.45799	1.52739e-08	astC:::cpxQ
EG30103	G0-17102	thrV	fliX	tRNA-Thr	-	tRNA	sRNA	3423603	3423642	-	2001910	2001914	-	99	2220	146534	6893960	2.09803	0.000152156	fliX:::thrV
G6833	G0-17104	flxA	uhpU	Qin prophage; protein FlxA	-	CDS	sRNA	1646404	1646762	+	3845731	3845749	-	99	10088	19533	7013093	3.52347	8.88592e-19	flxA:::uhpU
G6258	EG30108	ybaP	tyrV	TraB family protein YbaP	tRNA-Tyr	CDS	tRNA	507241	507289	-	1287242	1287254	-	99	6301	9612	7026801	11.486	6.31323e-61	tyrV:::ybaP
EG30016	G0-8871	argW	arcZ	tRNA-Arg	small regulatory RNA ArcZ	tRNA	sRNA	2466329	2466349	+	3350678	3350697	+	98	1884	131333	6909498	2.73664	6.3737e-11	arcZ:::argW
EG30017	G0-8871	argX	arcZ	tRNA-Arg	small regulatory RNA ArcZ	tRNA	sRNA	3982407	3982426	+	3350695	3350698	+	97	1818	131334	6909564	2.80706	1.98427e-11	arcZ:::argX
G7609.5UTR	G0-8871	yqjA.5UTR	arcZ	DedA family protein YqjA	small regulatory RNA ArcZ	5UTR	sRNA	3247494	3247768	+	3350680	3350698	+	95	729	131336	6910653	6.85696	5.99554e-38	arcZ:::yqjA.5UTR
EG30017	G0-17102	argX	fliX	tRNA-Arg	-	tRNA	sRNA	3982412	3982425	+	2001911	2001915	-	94	1821	146539	6894359	2.42861	1.9772e-07	argX:::fliX
G6258.EST3UTR.23	EG30083.AS	ybaP.EST3UTR	rrlH.AS	TraB family protein YbaP	23S ribosomal RNA	3UTR	AS	507239	507288	-	228427	228847	-	92	6308	1618	7034795	63.4117	8.32652e-121	rrlH.AS:::ybaP.EST3UTR
G6944	G0-17104	astC	uhpU	succinylornithine transaminase	-	CDS	sRNA	1831508	1831999	-	3845731	3845779	-	92	13241	19540	7009940	2.49262	5.61815e-08	astC:::uhpU
G6541	G0-17102	ycdY	fliX	chaperone protein YcdY	-	CDS	sRNA	1099513	1099843	+	2001911	2001913	-	92	644	146541	6895536	6.72219	8.89944e-36	fliX:::ycdY
G7062.EG30094.IGR	G0-8871	yodB.serU.IGR	arcZ	putative cytochrome b561 YodB : tRNA-Ser	small regulatory RNA ArcZ	IGR	sRNA	2043110	2043567	+	3350695	3350698	+	90	2340	131341	6909042	2.02322	0.00534277	arcZ:::yodB.serU.IGR
EG10386	G0-8883	glnH	sdsR	L-glutamine ABC transporter periplasmic binding protein	small regulatory RNA SdsR	CDS	sRNA	847618	848048	-	1923102	1923171	-	90	5733	51959	6985031	2.11042	0.000573544	glnH:::sdsR
G6463	G0-16649	clpS	cpxQ	specificity factor for ClpA-ClpP chaperone-protease complex	small regulatory RNA CpxQ	CDS	sRNA	923201	923273	+	4106370	4106387	+	90	212	53527	6988984	55.4304	4.02561e-107	clpS:::cpxQ
EG11428	EG30098	sthA	spf	soluble pyridine nucleotide transhydrogenase	small regulatory RNA Spot 42	CDS	sRNA	4160604	4160915	-	4049963	4050008	+	89	196	108661	6933867	28.9758	2.64958e-81	spf:::sthA
G6546.5UTR	G7400.EST3UTR.35	csgD.5UTR	ygaM.EST3UTR	DNA-binding transcriptional dual regulator CsgD	DUF883 domain-containing protein YgaM	5UTR	3UTR	1103259	1103332	-	2800533	2800536	+	89	3715	10114	7028895	16.6493	1.71882e-67	csgD.5UTR:::ygaM.EST3UTR
G0-10671	EG12111	mgrR	nlpD	small regulatory RNA MgrR	murein hydrolase activator NlpD	sRNA	CDS	1622853	1622896	-	2867630	2867765	-	87	3223	10499	7029004	18.0719	9.55468e-69	mgrR:::nlpD
G6881.5UTR	EG30098	slyB.5UTR	spf	outer membrane lipoprotein SlyB	small regulatory RNA Spot 42	5UTR	sRNA	1719749	1719785	+	4049927	4050007	+	87	30	108663	6934033	185.056	2.79331e-124	slyB.5UTR:::spf
EG11859.EG11858.IGR	G0-17009	fdhD.fdoG.IGR	sdhX	sulfurtransferase for molybdenum cofactor sulfuration : formate dehydrogenase O subunit alpha	small regulatory RNA SdhX	IGR	sRNA	4085697	4085965	-	765132	765150	+	87	390	1896	7040440	828.354	5.07594e-207	fdhD.fdoG.IGR:::sdhX
EG30103	G0-8871	thrV	arcZ	tRNA-Thr	small regulatory RNA ArcZ	tRNA	sRNA	3423602	3423642	-	3350695	3350698	+	86	2233	131345	6909149	2.02591	0.0112027	arcZ:::thrV
EG12427	G0-17102	modA	fliX	molybdate ABC transporter periplasmic binding protein	-	CDS	sRNA	795006	795196	+	2001911	2001927	-	86	115	146547	6896065	35.1905	1.21706e-81	fliX:::modA
EG12111	G0-17104	nlpD	uhpU	murein hydrolase activator NlpD	-	CDS	sRNA	2868103	2868518	-	3845731	3845783	-	86	7318	19546	7015863	4.21822	1.13532e-20	nlpD:::uhpU
EG30102	G0-17104	thrU	uhpU	tRNA-Thr	-	tRNA	sRNA	4175104	4175521	+	3845731	3845739	-	85	12867	19547	7010314	2.36919	6.67601e-06	thrU:::uhpU
EG11448.G0-17099.IGR	G0-16649	acs.ytcB.IGR	cpxQ	acetyl-CoA synthetase (AMP-forming) : -	small regulatory RNA CpxQ	IGR	sRNA	4287281	4287556	+	4106368	4106387	+	84	382	53533	6988814	28.7077	2.12831e-79	acs.ytcB.IGR:::cpxQ
G0-8899	G6546.5UTR	mcaS	csgD.5UTR	small regulatory RNA McaS	DNA-binding transcriptional dual regulator CsgD	sRNA	5UTR	1405704	1405752	-	1103159	1103283	-	83	22657	1000	7019073	25.7132	1.18868e-76	csgD.5UTR:::mcaS
EG30098	G0-17089	spf	zbiJ	small regulatory RNA Spot 42	-	sRNA	sRNA	4049901	4049967	+	837434	837499	-	83	50577	3521	6988632	3.25725	2.23075e-13	spf:::zbiJ
EG10378	G0-8883	glgB	sdsR	1,4-alpha-glucan branching enzyme	small regulatory RNA SdsR	CDS	sRNA	3573204	3573658	-	1923102	1923172	-	82	940	51967	6989824	11.7334	1.8179e-49	glgB:::sdsR
EG10386	EG30098	glnH	spf	L-glutamine ABC transporter periplasmic binding protein	small regulatory RNA Spot 42	CDS	sRNA	847411	847700	-	4049923	4050008	+	82	2079	108668	6931984	2.51603	1.30074e-06	glnH:::spf
EG30076.AS	EG30099	rrfH.AS	ssrS	5S ribosomal RNA	6S RNA	AS	ncRNA	228873	228876	-	3056022	3056169	+	81	2501	38835	7001396	5.83892	4.1602e-28	rrfH.AS:::ssrS
G0-16649	G7240	cpxQ	yfdY	small regulatory RNA CpxQ	DUF2545 domain-containing protein YfdY	sRNA	CDS	4106327	4106347	+	2494803	2495287	-	80	37596	2223	7002914	6.70328	1.12248e-31	cpxQ:::yfdY
EG50004	G0-16649	rmf	cpxQ	ribosome modulation factor	small regulatory RNA CpxQ	CDS	sRNA	1015674	1015893	+	4106385	4106387	+	79	1796	53538	6987400	5.74082	1.07922e-26	cpxQ:::rmf
G0-8899	G0-17102	mcaS	fliX	small regulatory RNA McaS	-	sRNA	sRNA	1405679	1405700	-	2001911	2002019	-	78	1413	149288	6892034	2.54844	3.17476e-06	fliX:::mcaS
EG11210.5UTR	G0-8863	rdcA.5UTR	rprA	regulator of diguanylate cyclase RdcA	small regulatory RNA RprA	5UTR	sRNA	4327007	4327166	+	1770475	1770478	+	78	1213	11377	7030145	39.7347	3.04925e-86	rdcA.5UTR:::rprA
EG10510	G7047	rpoS	dsrA	RNA polymerase, sigma S (sigma 38) factor	small regulatory RNA DsrA	CDS	sRNA	2866904	2867398	-	2025222	2025280	-	77	5185	13534	7024017	7.70728	5.09715e-35	dsrA:::rpoS
G6180.EST3UTR.57	G0-8871	ykgH.EST3UTR	arcZ	uncharacterized protein YkgH	small regulatory RNA ArcZ	3UTR	sRNA	324628	324679	-	3350695	3350698	+	76	1907	131355	6909475	2.09634	0.0220572	arcZ:::ykgH.EST3UTR
EG10522	G0-8883	kgtP	sdsR	alpha-ketoglutarate:H(+) symporter	small regulatory RNA SdsR	CDS	sRNA	2725302	2725398	-	1923102	1923172	-	76	876	51973	6989888	11.6681	2.36936e-45	kgtP:::sdsR
EG10777	G0-8863	pspB	rprA	phage shock protein B	small regulatory RNA RprA	CDS	sRNA	1368814	1368862	+	1770458	1770478	+	75	56	11380	7031302	827.498	5.96266e-166	pspB:::rprA
EG30104	EG30083.AS	thrW	rrlH.AS	tRNA-Thr	23S ribosomal RNA	tRNA	AS	262875	262925	+	227303	227419	-	75	5145	468	7037125	219.192	4.43726e-136	rrlH.AS:::thrW
EG11850	G0-8883	yihX	sdsR	alpha-D-glucose-1-phosphate phosphatase YihX	small regulatory RNA SdsR	CDS	sRNA	4075527	4075600	+	1923102	1923157	-	74	191	51975	6990573	52.1095	8.78277e-86	sdsR:::yihX
EG10674	G0-16649	oppA	cpxQ	oligopeptide ABC transporter periplasmic binding protein	small regulatory RNA CpxQ	CDS	sRNA	1301102	1301277	+	4106370	4106388	+	74	553	53543	6988643	17.4661	2.13695e-55	cpxQ:::oppA
EG10383	G0-17102	glnA	fliX	glutamine synthetase	-	CDS	sRNA	4056916	4057089	-	2001911	2002021	-	73	1193	149293	6892254	2.82491	1.63183e-07	fliX:::glnA
G6969.5UTR	EG30098	yeaG.5UTR	spf	protein kinase YeaG	small regulatory RNA Spot 42	5UTR	sRNA	1866731	1866880	+	4049923	4050008	+	71	800	108679	6933263	5.66188	9.95684e-23	spf:::yeaG.5UTR
EG11447	G0-17104	csrA	uhpU	carbon storage regulator	-	CDS	sRNA	2818941	2819219	-	3845731	3845751	-	71	1245	19561	7021936	20.4717	1.47841e-58	csrA:::uhpU
EG11826	G0-17104	etk	uhpU	protein-tyrosine kinase Etk	-	CDS	sRNA	1041972	1042055	-	3845731	3845748	-	71	350	19561	7022831	72.8302	1.61282e-94	etk:::uhpU
EG11390.5UTR	G0-8871	uspA.5UTR	arcZ	universal stress global stress response regulator	small regulatory RNA ArcZ	5UTR	sRNA	3640001	3640298	+	3350677	3350697	+	70	432	131361	6910950	8.52483	4.4846e-32	arcZ:::uspA.5UTR
EG10670	EG30098	ompC	spf	outer membrane porin C	small regulatory RNA Spot 42	CDS	sRNA	2311917	2312200	-	4049923	4050010	+	70	781	108680	6933282	5.7179	1.40798e-22	ompC:::spf
G7683	EG30098	yhcN	spf	DUF1471 domain-containing stress-induced protein YhcN	small regulatory RNA Spot 42	CDS	sRNA	3385481	3385697	+	4049923	4050008	+	70	448	108680	6933615	9.96851	2.59822e-36	spf:::yhcN
G7046	G0-8871	yodD	arcZ	stress-induced protein	small regulatory RNA ArcZ	CDS	sRNA	2024939	2025297	+	3350694	3350700	+	69	749	131362	6910633	4.84636	3.31641e-18	arcZ:::yodD
G7047.G7048.IGR	G0-17102	dsrA.yedP.IGR	fliX	small regulatory RNA DsrA : putative mannosyl-3-phosphoglycerate phosphatase	-	IGR	sRNA	2025214	2025490	+	2001911	2002032	-	69	372	149297	6893075	8.56383	1.99795e-31	dsrA.yedP.IGR:::fliX
G6855.G6854.IGR	G0-8883	asr.ynfM.IGR	sdsR	acid shock protein : putative transporter YnfM	small regulatory RNA SdsR	IGR	sRNA	1670985	1671097	-	1923103	1923157	-	69	287	51980	6990477	32.3324	1.42623e-67	asr.ynfM.IGR:::sdsR
G0-16649	EG11110.EG12395.IGR	cpxQ	ybgC.ybgE.IGR	small regulatory RNA CpxQ	esterase/thioesterase : PF09600 family protein YbgE	sRNA	IGR	4106319	4106343	+	774616	774620	-	69	37607	579	7004558	22.1964	2.68716e-58	cpxQ:::ybgC.ybgE.IGR
G6194	EG10383.3UTR	yahO	glnA.3UTR	DUF1471 domain-containing protein YahO	glutamine synthetase	CDS	3UTR	346619	346742	+	4056425	4056580	-	68	210	380246	6662289	5.67347	1.34292e-19	glnA.3UTR:::yahO
G6302	EG10383.3UTR	ybcM	glnA.3UTR	DLP12 prophage; putative DNA-binding transcriptional regulator	glutamine synthetase	CDS	3UTR	572212	572309	+	4056425	4056553	-	68	134	380246	6662365	8.89135	6.71621e-29	glnA.3UTR:::ybcM
EG10454	G0-16649	truA	cpxQ	tRNA pseudouridine(38-40) synthase	small regulatory RNA CpxQ	CDS	sRNA	2435013	2435313	-	4106357	4106387	+	68	417	53549	6988779	21.2825	1.13365e-55	cpxQ:::truA
EG11415	G0-17101	dps	flgO	DNA protection during starvation protein	-	CDS	sRNA	848809	848945	-	1141040	1141064	+	68	2192	53899	6986654	4.02121	3.66091e-14	dps:::flgO
G0-10671	G7047	mgrR	dsrA	small regulatory RNA MgrR	small regulatory RNA DsrA	sRNA	sRNA	1622847	1622915	-	2025222	2025280	-	67	9604	13544	7019598	3.61566	9.19283e-12	dsrA:::mgrR
EG10386	G0-17104	glnH	uhpU	L-glutamine ABC transporter periplasmic binding protein	-	CDS	sRNA	847242	847598	-	3845731	3845750	-	67	2763	19565	7020418	8.70116	1.79552e-32	glnH:::uhpU
EG10673	G0-8871	ompT	arcZ	DLP12 prophage; protease 7	small regulatory RNA ArcZ	CDS	sRNA	584911	585068	-	3350662	3350697	+	66	214	131365	6911168	16.2256	5.03687e-45	arcZ:::ompT
EG12231.5UTR	G0-8871	uspB.5UTR	arcZ	putative universal stress (ethanol tolerance) protein B	small regulatory RNA ArcZ	5UTR	sRNA	3639703	3639847	-	3350678	3350698	+	66	934	131365	6910448	3.71727	1.19285e-11	arcZ:::uspB.5UTR
EG30098	G0-17014	spf	ybgV	small regulatory RNA Spot 42	protein YbgV	sRNA	CDS	4049898	4049958	+	754514	754674	-	66	105569	489	6936689	8.86851	3.07561e-31	spf:::ybgV
EG30035	G0-10699	gltW	sdsN	tRNA-Glu	small regulatory RNA SdsN	tRNA	sRNA	2729399	2729445	-	1997056	1997058	+	66	115088	1173	6926486	3.38633	7.49743e-10	gltW:::sdsN
G7443	G0-17104	queE	uhpU	putative 7-carboxy-7-deazaguanine synthase QueE	-	CDS	sRNA	2905035	2905400	-	3845731	3845751	-	66	5977	19566	7017204	3.96025	2.00616e-13	queE:::uhpU
EG10079	G0-8880	aroG	rybB	3-deoxy-7-phosphoheptulonate synthase, Phe-sensitive	small regulatory RNA RybB	CDS	sRNA	785592	785653	+	887976	888008	-	65	130	190789	6851829	17.9566	4.92408e-45	aroG:::rybB
EG11987.EST3UTR.31	G0-16649	yehA.EST3UTR	cpxQ	putative fimbrial adhesin YehA	small regulatory RNA CpxQ	3UTR	sRNA	2187338	2187387	-	4106357	4106388	+	65	926	53552	6988270	9.16002	3.58714e-32	cpxQ:::yehA.EST3UTR
EG11151	G0-17102	raiA	fliX	ribosome-associated inhibitor A	-	CDS	sRNA	2737221	2737383	+	2001911	2001913	-	65	447	146568	6895733	6.84143	2.61283e-24	fliX:::raiA
G7001	G0-8878	yebO	cyaR	uncharacterized protein YebO	small regulatory RNA CyaR	CDS	sRNA	1908501	1908588	-	2167095	2167201	+	64	486	553	7041710	1676.86	7.13072e-171	cyaR:::yebO
EG10817	G0-8871	rbsD	arcZ	D-ribose pyranase	small regulatory RNA ArcZ	CDS	sRNA	3933309	3933682	+	3350679	3350697	+	63	41	131368	6911341	80.8406	2.08525e-74	arcZ:::rbsD
EG11256	EG30098	iraP	spf	anti-adaptor protein for sigma(S) stabilization	small regulatory RNA Spot 42	CDS	sRNA	401518	401799	+	4049930	4050007	+	63	259	108687	6933804	15.518	2.67369e-42	iraP:::spf
EG11008	G0-16649	tolB	cpxQ	Tol-Pal system periplasmic protein TolB	small regulatory RNA CpxQ	CDS	sRNA	778823	779061	+	4106367	4106387	+	63	1325	53554	6987871	6.20408	4.482e-22	cpxQ:::tolB
EG12231	G0-8883	uspB	sdsR	putative universal stress (ethanol tolerance) protein B	small regulatory RNA SdsR	CDS	sRNA	3639342	3639495	-	1923103	1923155	-	62	332	51987	6990432	25.1109	2.54524e-54	sdsR:::uspB
G6969	G0-8883	yeaG	sdsR	protein kinase YeaG	small regulatory RNA SdsR	CDS	sRNA	1867103	1867391	+	1923103	1923128	-	62	1739	51987	6989025	4.79307	3.90663e-16	sdsR:::yeaG
EG10025.EG10543.IGT	EG30098	aceF.lpd.IGT	spf	pyruvate dehydrogenase, E2 subunit : lipoamide dehydrogenase	small regulatory RNA Spot 42	IGT	sRNA	127716	128035	+	4049939	4050007	+	61	353	108689	6933710	11.0239	2.90885e-33	aceF.lpd.IGT:::spf
EG11028	G0-17104	trpE	uhpU	anthranilate synthase subunit TrpE	-	CDS	sRNA	1322808	1322961	-	3845731	3845749	-	61	1340	19571	7021841	16.3329	3.7259e-44	trpE:::uhpU
EG10187.5UTR	EG30098	cysE.5UTR	spf	serine acetyltransferase	small regulatory RNA Spot 42	5UTR	sRNA	3782511	3782856	-	4049923	4050007	+	60	309	108690	6933754	12.3872	3.57478e-35	cysE.5UTR:::spf
EG30083.AS	G0-8871	rrlH.AS	arcZ	23S ribosomal RNA	small regulatory RNA ArcZ	AS	sRNA	225937	226381	-	3350679	3350698	+	59	1096	131372	6910286	2.83162	3.09478e-05	arcZ:::rrlH.AS
EG11217	G0-17104	creA	uhpU	PF05981 family protein CreA	-	CDS	sRNA	4635555	4635699	+	3845731	3845733	-	59	40	19573	7023141	529.256	3.1136e-117	creA:::uhpU
EG12124	G0-8866	hisJ	micA	histidine ABC transporter periplasmic binding protein	small regulatory RNA MicA	CDS	sRNA	2426113	2426198	-	2814876	2814880	+	58	512	58736	6983507	13.4687	1.48029e-36	hisJ:::micA
EG11883	G0-16649	tehA	cpxQ	tellurite resistance protein	small regulatory RNA CpxQ	CDS	sRNA	1500483	1500869	+	4106384	4106387	+	58	253	53559	6988943	29.9148	2.69508e-54	cpxQ:::tehA
G7872	G0-17104	ytfK	uhpU	stringent response modulator YtfK	-	CDS	sRNA	4439463	4439782	+	3845731	3845751	-	58	1169	19574	7022012	17.799	9.53771e-44	uhpU:::ytfK
G0-8866	EG10669.5UTR	micA	ompA.5UTR	small regulatory RNA MicA	outer membrane protein A	sRNA	5UTR	2814800	2814838	+	1020001	1020083	-	57	47321	2004	6993431	4.20352	5.86176e-12	micA:::ompA.5UTR
G6833	G7400.EST3UTR.35	flxA	ygaM.EST3UTR	Qin prophage; protein FlxA	DUF883 domain-containing protein YgaM	CDS	3UTR	1646502	1646920	+	2800529	2800536	+	57	9162	10146	7023448	4.30665	1.5065e-12	flxA:::ygaM.EST3UTR
G6833	G0-8863	flxA	rprA	Qin prophage; protein FlxA	small regulatory RNA RprA	CDS	sRNA	1646402	1646669	+	1770475	1770478	+	56	9882	11399	7021476	3.49064	1.90978e-08	flxA:::rprA
EG10402.5UTR	EG30098	gltA.5UTR	spf	citrate synthase	small regulatory RNA Spot 42	5UTR	sRNA	754502	754692	-	4049923	4050007	+	56	643	108694	6933420	5.55545	1.415e-16	gltA.5UTR:::spf
EG10334	EG10383.3UTR	fre	glnA.3UTR	NAD(P)H-flavin reductase	glutamine synthetase	CDS	3UTR	4027210	4027292	+	4056425	4056428	-	56	73	373425	6669259	13.7006	2.92081e-30	fre:::glnA.3UTR
EG10206	G0-16649	dapB	cpxQ	4-hydroxy-tetrahydrodipicolinate reductase	small regulatory RNA CpxQ	CDS	sRNA	29095	29127	+	4106368	4106387	+	56	72	53561	6989124	101.491	2.89694e-76	cpxQ:::dapB
EG30102	EG30083.AS	thrU	rrlH.AS	tRNA-Thr	23S ribosomal RNA	tRNA	AS	4175401	4175441	+	227328	227412	-	56	9291	487	7032979	87.0434	8.98073e-79	rrlH.AS:::thrU
EG10674	G0-8871	oppA	arcZ	oligopeptide ABC transporter periplasmic binding protein	small regulatory RNA ArcZ	CDS	sRNA	1301114	1301296	+	3350677	3350698	+	55	572	131376	6910810	5.05801	2.47465e-14	arcZ:::oppA
EG12262	G0-16649	yhjR	cpxQ	PF10945 family protein YhjR	small regulatory RNA CpxQ	CDS	sRNA	3695894	3696251	-	4106370	4106387	+	55	633	53562	6988563	11.3368	6.44133e-31	cpxQ:::yhjR
G6833.5UTR	G0-8871	flxA.5UTR	arcZ	Qin prophage; protein FlxA	small regulatory RNA ArcZ	5UTR	sRNA	1646384	1646397	+	3350678	3350697	+	54	694	131377	6910688	4.09295	2.75184e-10	arcZ:::flxA.5UTR
G7460	G0-10671	ygdQ	mgrR	UPF0053 inner membrane protein YgdQ	small regulatory RNA MgrR	CDS	sRNA	2970331	2970477	+	1622818	1622839	-	54	210	8499	7034050	212.82	4.37971e-95	mgrR:::ygdQ
EG12124	G0-16649	hisJ	cpxQ	histidine ABC transporter periplasmic binding protein	small regulatory RNA CpxQ	CDS	sRNA	2426007	2426460	-	4106370	4106387	+	54	2522	53563	6986674	2.79289	8.26088e-05	cpxQ:::hisJ
EG10386.5UTR	G0-17104	glnH.5UTR	uhpU	L-glutamine ABC transporter periplasmic binding protein	-	5UTR	sRNA	847827	848234	-	3845731	3845780	-	54	4162	19578	7019019	4.65157	5.09381e-13	glnH.5UTR:::uhpU
EG11415	G0-8899	dps	mcaS	DNA protection during starvation protein	small regulatory RNA McaS	CDS	sRNA	848531	848919	-	1405657	1405681	-	53	5340	20002	7017418	3.48208	1.0985e-07	dps:::mcaS
EG10674	G0-17104	oppA	uhpU	oligopeptide ABC transporter periplasmic binding protein	-	CDS	sRNA	1301124	1301599	+	3845731	3845733	-	53	989	19579	7022192	19.2204	3.30577e-41	oppA:::uhpU
EG30095	EG30090.AS	serV	rrsH.AS	tRNA-Ser	16S ribosomal RNA	tRNA	AS	2818587	2818596	-	223772	224071	-	53	17882	1181	7023697	17.6269	2.06182e-39	rrsH.AS:::serV
G372	G0-8871	yaeP	arcZ	UPF0253 family protein YaeP	small regulatory RNA ArcZ	CDS	sRNA	214011	214165	-	3350680	3350698	+	52	155	131379	6911227	17.6482	5.17594e-36	arcZ:::yaeP
G0-16731.EG12117.IGT	G0-8878	yliM.ompX.IGT	cyaR	protein YliM : outer membrane protein X	small regulatory RNA CyaR	IGT	sRNA	850416	850476	+	2167198	2167200	+	52	1655	551	7040555	401.477	4.76681e-107	cyaR:::yliM.ompX.IGT
G0-10671	EG11612	mgrR	proP	small regulatory RNA MgrR	osmolyte:H(+) symporter ProP	sRNA	CDS	1622860	1622915	-	4330638	4330759	+	52	9619	8772	7024370	4.32895	3.98122e-11	mgrR:::proP
EG11085	G0-8883	rsmH	sdsR	16S rRNA m(4)C1402 methyltransferase	small regulatory RNA SdsR	CDS	sRNA	90703	90997	+	1923103	1923105	-	52	515	51997	6990249	13.5741	1.44828e-32	rsmH:::sdsR
EG10674	EG30098	oppA	spf	oligopeptide ABC transporter periplasmic binding protein	small regulatory RNA Spot 42	CDS	sRNA	1301407	1301776	+	4049922	4050008	+	52	867	108698	6933196	3.82557	1.04322e-08	oppA:::spf
EG30024	EG30090.AS	aspU	rrsH.AS	tRNA-Asp	16S ribosomal RNA	tRNA	AS	228928	228982	+	224416	224494	-	52	108384	476	6933901	6.9889	2.75451e-19	aspU:::rrsH.AS
EG10438	G0-16649	hfq	cpxQ	RNA-binding protein Hfq	small regulatory RNA CpxQ	CDS	sRNA	4400212	4400463	+	4106369	4106387	+	52	1683	53565	6987513	4.03052	9.23794e-10	cpxQ:::hfq
EG10544	G0-16649	lpp	cpxQ	murein lipoprotein	small regulatory RNA CpxQ	CDS	sRNA	1757401	1757466	+	4106333	4106387	+	52	2339	53565	6986857	2.89984	0.000152071	cpxQ:::lpp
EG30100	EG30083.AS	ssrA	rrlH.AS	tmRNA	23S ribosomal RNA	ncRNA	AS	2755708	2755923	+	227813	228299	-	52	89765	622	6952374	6.47499	6.1985e-18	rrlH.AS:::ssrA
EG10510	EG31115	rpoS	dicF	RNA polymerase, sigma S (sigma 38) factor	Qin prophage; small regulatory RNA DicF	CDS	sRNA	2867501	2867595	-	1649300	1649440	+	51	2528	5593	7034641	25.3741	1.29983e-45	dicF:::rpoS
EG11030	G0-17102	trpS	fliX	tryptophan--tRNA ligase	-	CDS	sRNA	3512549	3512754	-	2001911	2001928	-	51	33	146582	6896147	72.708	5.35723e-57	fliX:::trpS
EG12111	EG12400.EST5UTR.58	nlpD	mdtK.EST5UTR	murein hydrolase activator NlpD	multidrug efflux pump MdtK	CDS	5UTR	2867454	2867806	-	1743405	1743424	+	51	34430	84	7008248	123.584	1.26874e-74	mdtK.EST5UTR:::nlpD
EG12402	G0-8866	chaB	micA	putative cation transport regulator ChaB	small regulatory RNA MicA	CDS	sRNA	1272058	1272350	+	2814859	2814879	+	50	195	58744	6983824	30.4835	2.57177e-46	chaB:::micA
EG10731.5UTR	G0-8866	phoP.5UTR	micA	DNA-binding transcriptional dual regulator PhoP	small regulatory RNA MicA	5UTR	sRNA	1190253	1190483	-	2814859	2814878	+	50	301	58744	6983718	19.7482	3.81677e-38	micA:::phoP.5UTR
EG10671	EG30063	ompF	micF	outer membrane porin F	small regulatory RNA MicF	CDS	sRNA	986801	987093	-	2313122	2313178	+	50	351	12869	7029543	77.8117	3.49338e-67	micF:::ompF
EG10522	G0-8883	kgtP	sdsR	alpha-ketoglutarate:H(+) symporter	small regulatory RNA SdsR	CDS	sRNA	2725704	2725798	-	1923104	1923155	-	50	2204	51999	6988560	3.04896	6.11663e-05	kgtP:::sdsR
G6942	G0-16649	astD	cpxQ	aldehyde dehydrogenase	small regulatory RNA CpxQ	CDS	sRNA	1829504	1829853	-	4106358	4106387	+	50	1946	53567	6987250	3.35148	2.59325e-06	astD:::cpxQ
G7321	G0-17102	yfgM	fliX	ancillary SecYEG translocon subunit	-	CDS	sRNA	2638875	2639196	-	2001911	2002021	-	50	145	149316	6893302	15.9193	2.62481e-32	fliX:::yfgM
EG30035	EG30083.AS	gltW	rrlH.AS	tRNA-Glu	23S ribosomal RNA	tRNA	AS	2729411	2729445	-	227037	227189	-	50	112420	524	6929819	5.88189	3.01197e-15	gltW:::rrlH.AS
G6557.5UTR	EG30098	bssS.5UTR	spf	regulator of biofilm formation	small regulatory RNA Spot 42	5UTR	sRNA	1120924	1121021	-	4049928	4050007	+	49	380	108701	6933683	8.22513	1.23377e-20	bssS.5UTR:::spf
EG30098	EG11249	spf	mazF	small regulatory RNA Spot 42	endoribonuclease toxin MazF	sRNA	CDS	4049897	4049900	+	2910932	2911260	-	49	54926	1068	6986770	5.83611	4.65429e-15	mazF:::spf
G0-8785	G0-16649	csrB	cpxQ	small regulatory RNA CsrB	small regulatory RNA CpxQ	sRNA	sRNA	2924307	2924526	-	4106370	4106387	+	49	1737	53568	6987459	3.67968	1.67336e-07	cpxQ:::csrB
EG10988	G0-8871	tar	arcZ	methyl-accepting chemotaxis protein Tar	small regulatory RNA ArcZ	CDS	sRNA	1972210	1972300	-	3350680	3350697	+	48	171	131383	6911211	14.7659	7.18116e-30	arcZ:::tar
EG11210.5UTR	G0-8899	rdcA.5UTR	mcaS	regulator of diguanylate cyclase RdcA	small regulatory RNA McaS	5UTR	sRNA	4327041	4327190	+	1405657	1405659	-	48	1243	20007	7021515	13.5525	3.37196e-30	mcaS:::rdcA.5UTR
EG10670	EG30098	ompC	spf	outer membrane porin C	small regulatory RNA Spot 42	CDS	sRNA	2312439	2312799	-	4049923	4049987	+	48	7099	16787	7018879	2.82708	0.00154267	ompC:::spf
G6258.EST3UTR.23	EG30063	ybaP.EST3UTR	micF	TraB family protein YbaP	small regulatory RNA MicF	3UTR	sRNA	507242	507288	-	2312775	2313177	+	47	6353	12888	7023525	4.0317	1.7192e-08	micF:::ybaP.EST3UTR
EG10022	EG30098	aceA	spf	isocitrate lyase	small regulatory RNA Spot 42	CDS	sRNA	4216945	4217190	+	4049923	4050007	+	47	616	108703	6933447	4.86659	4.64343e-11	aceA:::spf
G6942	G0-17102	astD	fliX	aldehyde dehydrogenase	-	CDS	sRNA	1828715	1828796	-	2001911	2001927	-	47	300	146586	6895880	7.37011	1.76316e-17	astD:::fliX
EG11394	G0-16649	fabR	cpxQ	DNA-binding transcriptional repressor FabR	small regulatory RNA CpxQ	CDS	sRNA	4161077	4161191	+	4106370	4106387	+	47	601	53570	6988595	10.2021	7.21761e-24	cpxQ:::fabR
EG11545	G0-16649	flgL	cpxQ	flagellar hook-filament junction protein 2	small regulatory RNA CpxQ	CDS	sRNA	1140434	1140855	+	4106385	4106387	+	47	2071	53570	6987125	2.96002	0.000638522	cpxQ:::flgL
G0-16740	G0-17102	yddY	fliX	protein YddY	-	CDS	sRNA	1567208	1567269	-	2001911	2002021	-	47	97	149319	6893350	22.3687	1.59294e-35	fliX:::yddY
EG30049	EG30083.AS	leuT	rrlH.AS	tRNA-Leu	23S ribosomal RNA	tRNA	AS	3982641	3982645	+	228307	228400	-	47	147320	228	6895218	9.64827	6.89536e-22	leuT:::rrlH.AS
EG30049	EG30090.AS	leuT	rrsH.AS	tRNA-Leu	16S ribosomal RNA	tRNA	AS	3982606	3982645	+	223812	223882	-	47	147320	790	6894656	2.78434	0.00599929	leuT:::rrsH.AS
G7139	G0-8871	rcnB	arcZ	periplasmic protein involved in nickel/cobalt export	small regulatory RNA ArcZ	CDS	sRNA	2187024	2187124	+	3350678	3350698	+	46	44	131385	6911338	54.9948	3.23215e-48	arcZ:::rcnB
G7039	G0-8883	tcyJ	sdsR	cystine ABC transporter periplasmic binding protein	small regulatory RNA SdsR	CDS	sRNA	2000223	2000398	-	1923103	1923105	-	46	401	52003	6990363	15.42	1.63745e-30	sdsR:::tcyJ
EG10061.5UTR	G0-17102	arcA.5UTR	fliX	DNA-binding transcriptional dual regulator ArcA	-	5UTR	sRNA	4640504	4640606	-	2001911	2001930	-	46	263	146587	6895917	8.22808	9.11378e-19	arcA.5UTR:::fliX
EG10988	G0-16649	tar	cpxQ	methyl-accepting chemotaxis protein Tar	small regulatory RNA CpxQ	CDS	sRNA	1972228	1972476	-	4106385	4106387	+	46	1027	53571	6988169	5.8428	7.12931e-14	cpxQ:::tar
EG12220	G0-16649	yhhT	cpxQ	putative transporter YhhT	small regulatory RNA CpxQ	CDS	sRNA	3612680	3613045	+	4106340	4106387	+	46	180	53571	6989016	33.3405	5.81267e-44	cpxQ:::yhhT
EG10308.EG11974.IGT	G0-17102	fimA.fimI.IGT	fliX	type 1 fimbriae major subunit : putative fimbrial protein FimI	-	IGT	sRNA	4543543	4543773	+	2001911	2001913	-	46	481	146587	6895699	4.49879	2.17601e-09	fimA.fimI.IGT:::fliX
EG30083.AS	EG30035	rrlH.AS	gltW	23S ribosomal RNA	tRNA-Glu	AS	tRNA	226110	226499	-	2729369	2729372	-	46	1025	96313	6945429	3.2363	7.60423e-05	gltW:::rrlH.AS
G6823	G0-8871	gnsB	arcZ	Qin prophage; protein GnsB	small regulatory RNA ArcZ	CDS	sRNA	1637663	1637826	-	3350695	3350698	+	45	388	131386	6910994	6.1006	1.05069e-13	arcZ:::gnsB
EG30076.AS	G0-8914	rrfH.AS	gadY	5S ribosomal RNA	small regulatory RNA GadY	AS	sRNA	228791	228876	-	3664948	3664969	+	45	2554	31921	7008293	3.86836	2.82709e-07	gadY:::rrfH.AS
G0-10671	EG12111	mgrR	nlpD	small regulatory RNA MgrR	murein hydrolase activator NlpD	sRNA	CDS	1622901	1622916	-	2867415	2867683	-	45	6316	11545	7024907	4.33528	1.72375e-09	mgrR:::nlpD
G0-8899	EG12191.EG11821.IGT	mcaS	glnK.amtB.IGT	small regulatory RNA McaS	nitrogen regulator GlnK : ammonia/ammonium transporter	sRNA	IGT	1405707	1405752	-	472903	473000	+	44	22696	2476	7017597	5.49466	2.8873e-12	glnK.amtB.IGT:::mcaS
G0-16635	G0-8883	ryeG	sdsR	-	small regulatory RNA SdsR	sRNA	sRNA	2470498	2470578	-	1923104	1923155	-	44	117	52005	6990647	50.5521	1.24915e-48	ryeG:::sdsR
G0-8865	G0-8871	ryeA	arcZ	small antisense RNA RyeA	small regulatory RNA ArcZ	ncRNA	sRNA	1923103	1923196	+	3350695	3350697	+	43	453	131388	6910929	4.99288	5.51591e-10	arcZ:::ryeA
G6725.EG11309.IGR	G0-8871	insI2.pdxI.IGR	arcZ	IS30 transposase : pyridoxine 4-dehydrogenase	small regulatory RNA ArcZ	IGR	sRNA	1471302	1471364	+	3350695	3350697	+	43	93	131388	6911289	24.3214	1.04352e-33	arcZ:::insI2.pdxI.IGR
EG10345.EST3UTR.48	G0-8866	ftsX.EST3UTR	micA	cell division protein FtsX	small regulatory RNA MicA	3UTR	sRNA	3600932	3601084	-	2814876	2814879	+	43	219	58751	6983800	23.34	7.22023e-35	ftsX.EST3UTR:::micA
G6869.G0-9561.IGR	G0-8883	cnu.blr.IGR	sdsR	H-NS- and StpA-binding protein : beta-lactam resistance protein	small regulatory RNA SdsR	IGR	sRNA	1704848	1704870	-	1923103	1923154	-	43	6	52006	6990758	963.359	7.34995e-79	cnu.blr.IGR:::sdsR
EG10595.EG10438.IGT	G0-8883	miaA.hfq.IGT	sdsR	tRNA dimethylallyltransferase : RNA-binding protein Hfq	small regulatory RNA SdsR	IGT	sRNA	4400140	4400390	+	1923103	1923128	-	43	1990	52006	6988774	2.90377	0.00607258	miaA.hfq.IGT:::sdsR
G6969.G6970.IGT	G0-8883	yeaG.yeaH.IGT	sdsR	protein kinase YeaG : DUF444 domain-containing protein YeaH	small regulatory RNA SdsR	IGT	sRNA	1868803	1868944	+	1923104	1923104	-	43	379	52006	6990385	15.2502	4.93596e-28	sdsR:::yeaG.yeaH.IGT
EG11659	G0-17102	yedD	fliX	lipoprotein YedD	-	CDS	sRNA	2008023	2008178	-	2001911	2001913	-	43	141	146590	6896039	14.3465	1.31122e-25	fliX:::yedD
EG11209	G0-17104	psiE	uhpU	putative phosphate starvation-inducible protein PsiE	-	CDS	sRNA	4240300	4240619	+	3845731	3845917	-	43	545	20489	7021736	27.0393	2.0025e-38	psiE:::uhpU
EG30095	EG30090.AS	serV	rrsH.AS	tRNA-Ser	16S ribosomal RNA	tRNA	AS	2818586	2818597	-	224218	224474	-	43	17892	983	7023895	17.1725	1.11844e-30	rrsH.AS:::serV
EG11821	G0-8878	amtB	cyaR	ammonia/ammonium transporter	small regulatory RNA CyaR	CDS	sRNA	473024	473485	+	2167173	2167200	+	42	24635	561	7017575	21.3266	2.55609e-33	amtB:::cyaR
G6854	G0-8866	ynfM	micA	putative transporter YnfM	small regulatory RNA MicA	CDS	sRNA	1669712	1669799	+	2814876	2814878	+	42	374	58752	6983645	13.3486	4.90717e-25	micA:::ynfM
EG11274.5UTR	EG31116	trpL.5UTR	oxyS	trp operon leader peptide	small regulatory RNA OxyS	5UTR	sRNA	1323012	1323157	-	4158278	4158298	-	42	368	582	7041821	1380.9	1.60597e-107	oxyS:::trpL.5UTR
EG11859.EG11858.IGR	G0-8863	fdhD.fdoG.IGR	rprA	sulfurtransferase for molybdenum cofactor sulfuration : formate dehydrogenase O subunit alpha	small regulatory RNA RprA	IGR	sRNA	4085908	4085965	-	1770458	1770478	+	42	138	11413	7031220	187.5	2.84827e-70	fdhD.fdoG.IGR:::rprA
G0-16649	G6093.EG10455.IGT	cpxQ	bamA.skp.IGT	small regulatory RNA CpxQ	outer membrane protein assembly factor BamA : periplasmic chaperone Skp	sRNA	IGT	4106325	4106343	+	200478	200584	+	42	37634	638	7004499	12.2525	6.0462e-24	bamA.skp.IGT:::cpxQ
EG10670	G0-17104	ompC	uhpU	outer membrane porin C	-	CDS	sRNA	2311639	2311989	-	3845731	3845737	-	42	532	19590	7022649	28.3012	3.19939e-38	ompC:::uhpU
G7609.5UTR	G0-8883	yqjA.5UTR	sdsR	DedA family protein YqjA	small regulatory RNA SdsR	5UTR	sRNA	3247608	3247699	+	1923103	1923106	-	41	457	52008	6990307	12.0585	7.85228e-23	sdsR:::yqjA.5UTR
EG10383.3UTR	G7012.AS	glnA.3UTR	yebY.AS	glutamine synthetase	DUF2511 domain-containing protein YebY	3UTR	AS	4056607	4056622	-	1923427	1923494	+	41	250370	201	6792201	5.53371	3.58759e-10	glnA.3UTR:::yebY.AS
G0-10475	G0-16649	ytjA	cpxQ	DUF1328 domain-containing protein YtjA	small regulatory RNA CpxQ	CDS	sRNA	4611924	4612397	+	4106370	4106387	+	41	745	53576	6988451	7.17857	7.09203e-15	cpxQ:::ytjA
EG10439	G0-17102	hha	fliX	hemolysin expression-modulating protein Hha	-	CDS	sRNA	480204	480340	-	2001911	2001929	-	41	323	146592	6895857	5.97117	1.09706e-11	fliX:::hha
EG30083.AS	EG30035	rrlH.AS	gltW	23S ribosomal RNA	tRNA-Glu	AS	tRNA	227209	227678	-	2729369	2729410	-	41	653	96914	6945205	4.49955	5.0823e-08	gltW:::rrlH.AS
G6823	G0-17104	gnsB	uhpU	Qin prophage; protein GnsB	-	CDS	sRNA	1637702	1637776	-	3845731	3845733	-	41	237	19591	7022944	62.0152	4.82617e-50	gnsB:::uhpU
G6523	G0-17104	rutA	uhpU	pyrimidine monooxygenase RutA	-	CDS	sRNA	1073510	1073988	-	3845731	3845755	-	41	4386	19591	7018795	3.34905	0.000226928	rutA:::uhpU
EG11111	G0-8883	cspD	sdsR	DNA replication inhibitor CspD	small regulatory RNA SdsR	CDS	sRNA	922344	922597	-	1923104	1923157	-	40	170	52009	6990594	31.6262	7.12947e-37	cspD:::sdsR
EG11210	EG30098	rdcA	spf	regulator of diguanylate cyclase RdcA	small regulatory RNA Spot 42	CDS	sRNA	4327105	4327265	+	4049923	4050007	+	40	412	108710	6933651	6.19235	5.63352e-12	rdcA:::spf
EG12037	EG30098	yejA	spf	putative oligopeptide ABC transporter periplasmic binding protein YejA	small regulatory RNA Spot 42	CDS	sRNA	2272312	2272565	+	4049987	4050007	+	40	93	108710	6933970	27.434	3.33826e-33	spf:::yejA
EG10383.3UTR	EG10387.EG10383.IGT_AS	glnA.3UTR	glnL.glnA.IGT_AS	glutamine synthetase	sensory histidine kinase NtrB : glutamine synthetase	3UTR	IGT	4056452	4056484	-	4056487	4056596	+	40	9421	78	7033274	382.848	1.4027e-77	glnA.3UTR:::glnL.glnA.IGT_AS
EG12042.5UTR	G0-8871	yejG.5UTR	arcZ	protein YejG	small regulatory RNA ArcZ	5UTR	sRNA	2278209	2278467	-	3350679	3350698	+	39	262	131392	6911120	7.82966	1.28917e-14	arcZ:::yejG.5UTR
EG10184.5UTR	G0-8866	cysB.5UTR	micA	DNA-binding transcriptional dual regulator CysB	small regulatory RNA MicA	5UTR	sRNA	1333760	1333850	+	2814876	2814878	+	39	478	58755	6983541	9.69767	3.27751e-18	cysB.5UTR:::micA
EG11390	EG30098	uspA	spf	universal stress global stress response regulator	small regulatory RNA Spot 42	CDS	sRNA	3640127	3640530	+	4049929	4050007	+	39	602	108711	6933461	4.13185	2.7806e-06	spf:::uspA
EG11390.5UTR	G0-16649	uspA.5UTR	cpxQ	universal stress global stress response regulator	small regulatory RNA CpxQ	5UTR	sRNA	3640001	3640094	+	4106357	4106387	+	39	212	53578	6988984	23.997	1.01966e-31	cpxQ:::uspA.5UTR
G6134	G0-17104	insH1	uhpU	CP4-6 prophage; IS5 transposase and trans-activator	-	CDS	sRNA	274807	275125	-	3845731	3845779	-	39	1613	19593	7021568	8.6649	6.88478e-17	insH1:::uhpU
G6207	G0-17104	yaiL	uhpU	DUF2058 domain-containing protein YaiL	-	CDS	sRNA	376729	377166	+	3845731	3845780	-	39	243	19593	7022938	57.5276	3.22174e-46	uhpU:::yaiL
G0-8871	G7047.G7048.IGR	arcZ	dsrA.yedP.IGR	small regulatory RNA ArcZ	small regulatory RNA DsrA : putative mannosyl-3-phosphoglycerate phosphatase	sRNA	IGR	3350641	3350643	+	2025304	2025381	+	38	93780	189	6948806	14.8978	2.737e-23	arcZ:::dsrA.yedP.IGR
G7162	G0-8871	yfaY	arcZ	IPR008135 CinA family protein YfaY	small regulatory RNA ArcZ	CDS	sRNA	2363610	2363656	-	3350695	3350698	+	38	142	131393	6911240	14.076	5.14921e-22	arcZ:::yfaY
EG10457.5UTR	G7047	hns.5UTR	dsrA	DNA-binding transcriptional dual regulator H-NS	small regulatory RNA DsrA	5UTR	sRNA	1292904	1292958	-	2025222	2025261	-	38	160	13573	7029042	122.994	1.04678e-56	dsrA:::hns.5UTR
G0-10677	G0-17102	fnrS	fliX	small regulatory RNA FnrS	-	sRNA	sRNA	1409128	1409211	+	2001911	2001913	-	38	538	146595	6895642	3.32244	0.00231347	fliX:::fnrS
EG10386.5UTR	G0-10671	glnH.5UTR	mgrR	L-glutamine ABC transporter periplasmic binding protein	small regulatory RNA MgrR	5UTR	sRNA	848021	848049	-	1622817	1622853	-	38	2096	8515	7032164	14.9726	1.3789e-24	glnH.5UTR:::mgrR
EG11784	EG30098	grcA	spf	stress-induced alternate pyruvate formate-lyase subunit	small regulatory RNA Spot 42	CDS	sRNA	2716116	2716480	-	4049927	4050008	+	38	462	108712	6933601	5.24594	5.55473e-09	grcA:::spf
G0-16656	EG10383.3UTR	yoeH	glnA.3UTR	-	glutamine synthetase	pseudogene	3UTR	2068433	2068448	-	4056425	4056539	-	38	49	380276	6662450	13.587	7.88544e-19	glnA.3UTR:::yoeH
G7089	G0-16649	yeeZ	cpxQ	putative epimerase YeeZ	small regulatory RNA CpxQ	CDS	sRNA	2088712	2089196	-	4106370	4106387	+	38	1025	53579	6988171	4.83536	3.83899e-08	cpxQ:::yeeZ
G0-17029	G0-16649	yfiS	cpxQ	protein YfiS	small regulatory RNA CpxQ	CDS	sRNA	2725867	2725974	+	4106386	4106387	+	38	125	53579	6989071	39.655	6.20525e-38	cpxQ:::yfiS
EG30110	G0-17102	valU	fliX	tRNA-Val	-	tRNA	sRNA	2520930	2521288	+	2001911	2001915	-	38	450	146595	6895730	3.97221	2.01346e-05	fliX:::valU
EG50004	G0-17104	rmf	uhpU	ribosome modulation factor	-	CDS	sRNA	1015660	1016029	+	3845731	3845749	-	38	1948	19594	7021233	6.99012	2.84919e-13	rmf:::uhpU
G6674.AS	G0-8871	zntB.AS	arcZ	Zn(2(+)):H(+) symporter	small regulatory RNA ArcZ	AS	sRNA	1408950	1409177	-	3350678	3350698	+	37	25	131394	6911357	77.8484	2.43734e-41	arcZ:::zntB.AS
EG10704	G0-8866	pgpA	micA	phosphatidylglycerophosphatase A	small regulatory RNA MicA	CDS	sRNA	436748	436774	+	2814875	2814878	+	37	42	58757	6983977	104.712	1.01079e-48	micA:::pgpA
EG12834.5UTR	G0-8866	yhdW.5UTR	micA	-	small regulatory RNA MicA	5UTR	sRNA	3418972	3419048	+	2814875	2814877	+	37	1391	58757	6982628	3.16107	0.0092526	micA:::yhdW.5UTR
EG30098	EG10632.EG10633.IGT	spf	nagA.nagB.IGT	small regulatory RNA Spot 42	N-acetylglucosamine-6-phosphate deacetylase : glucosamine-6-phosphate deaminase	sRNA	IGT	4049898	4049941	+	702767	702770	-	37	105598	73	6937105	33.2967	7.10766e-33	nagA.nagB.IGT:::spf
EG30098	EG10674	spf	oppA	small regulatory RNA Spot 42	oligopeptide ABC transporter periplasmic binding protein	sRNA	CDS	4049898	4049956	+	1301523	1301926	+	37	105598	809	6936369	3.00421	0.0391208	oppA:::spf
EG11531.5UTR	G0-10592	cfa.5UTR	rydC	cyclopropane fatty acyl phospholipid synthase	small regulatory RNA RydC	5UTR	sRNA	1741200	1741452	+	1491441	1491448	-	37	6951	4939	7030886	7.57749	5.6968e-14	cfa.5UTR:::rydC
G7138	G0-16649	rcnA	cpxQ	Ni(2(+))/Co(2(+)) exporter	small regulatory RNA CpxQ	CDS	sRNA	2185866	2186188	+	4106382	4106387	+	37	270	53580	6988926	17.875	1.09362e-25	cpxQ:::rcnA
EG11833.5UTR	G0-16649	yihG.5UTR	cpxQ	1-acylglycerol-3-phosphate O-acyltransferase YihG	small regulatory RNA CpxQ	5UTR	sRNA	4046614	4046655	-	4106357	4106387	+	37	82	53580	6989114	58.8582	4.70236e-42	cpxQ:::yihG.5UTR
EG10949	G0-17104	sfsA	uhpU	putative DNA-binding transcriptional regulator of maltose metabolism	-	CDS	sRNA	160719	161142	-	3845731	3845750	-	37	228	19595	7022953	58.1623	9.12422e-44	sfsA:::uhpU
EG11784	G0-8871	grcA	arcZ	stress-induced alternate pyruvate formate-lyase subunit	small regulatory RNA ArcZ	CDS	sRNA	2716262	2716509	-	3350680	3350698	+	36	376	131395	6911006	5.0359	1.11033e-07	arcZ:::grcA
G0-16744	G0-8871	ynfS	arcZ	Qin prophage; protein YnfS	small regulatory RNA ArcZ	CDS	sRNA	1642192	1642288	+	3350680	3350698	+	36	213	131395	6911169	8.88987	9.81952e-15	arcZ:::ynfS
G6969	G0-10671	yeaG	mgrR	protein kinase YeaG	small regulatory RNA MgrR	CDS	sRNA	1867734	1867898	+	1622817	1622838	-	36	887	8517	7033373	33.5163	6.64982e-35	mgrR:::yeaG
EG10386	G0-8863	glnH	rprA	L-glutamine ABC transporter periplasmic binding protein	small regulatory RNA RprA	CDS	sRNA	847630	848048	-	1770475	1770478	+	36	5787	11419	7025571	3.82739	8.89791e-05	glnH:::rprA
G6718	EG30098	paaJ	spf	beta-ketoadipyl-CoA thiolase	small regulatory RNA Spot 42	CDS	sRNA	1461405	1461494	+	4049939	4050008	+	36	84	108714	6933979	27.3351	2.3289e-29	paaJ:::spf
EG30109	EG30083.AS	valT	rrlH.AS	tRNA-Val	23S ribosomal RNA	tRNA	AS	780574	780816	+	227819	227958	-	36	65652	316	6976809	12.1067	2.24907e-19	rrlH.AS:::valT
EG10988	G0-17104	tar	uhpU	methyl-accepting chemotaxis protein Tar	-	CDS	sRNA	1972269	1972586	-	3845731	3845780	-	36	1264	19596	7021917	10.2057	1.742e-17	tar:::uhpU
EG11277.5UTR	G0-8863	thrL.5UTR	rprA	thr operon leader peptide	small regulatory RNA RprA	5UTR	sRNA	8	237	+	1770475	1770478	+	35	408	11420	7030950	52.8148	3.13953e-40	rprA:::thrL.5UTR
EG10141.EG10140.IGT	G0-16649	chbC.chbB.IGT	cpxQ	N,N'-diacetylchitobiose-specific PTS enzyme IIC component : N,N'-diacetylchitobiose-specific PTS enzyme IIB component	small regulatory RNA CpxQ	IGT	sRNA	1821218	1821300	-	4106363	4106387	+	35	1219	53582	6987977	3.74453	0.000353086	chbC.chbB.IGT:::cpxQ
G7039	G0-16649	tcyJ	cpxQ	cystine ABC transporter periplasmic binding protein	small regulatory RNA CpxQ	CDS	sRNA	1999947	2000398	-	4106367	4106387	+	35	616	53582	6988580	7.41067	2.08251e-12	cpxQ:::tcyJ
G7667.EG12147.IGR	G0-16649	yrbL.npr.IGR	cpxQ	protein kinase-like domain-containing protein YrbL : phosphorelay protein NPr	small regulatory RNA CpxQ	IGR	sRNA	3348076	3348306	-	4106368	4106387	+	35	190	53582	6989006	24.0276	5.39259e-28	cpxQ:::yrbL.npr.IGR
EG11277.5UTR	G0-8871	thrL.5UTR	arcZ	thr operon leader peptide	small regulatory RNA ArcZ	5UTR	sRNA	147	190	+	3350695	3350698	+	34	329	131397	6911053	5.43553	7.45776e-08	arcZ:::thrL.5UTR
EG10670	G0-8863	ompC	rprA	outer membrane porin C	small regulatory RNA RprA	CDS	sRNA	2312228	2312686	-	1770475	1770478	+	34	5154	11421	7026204	4.05837	6.79014e-05	ompC:::rprA
G0-8880	EG30090.AS	rybB	rrsH.AS	small regulatory RNA RybB	16S ribosomal RNA	sRNA	AS	888002	888058	-	224908	224990	-	34	201096	244	6841439	4.7406	4.26928e-06	rrsH.AS:::rybB
G0-16639.EG10674.IGR	EG10383.3UTR	insH21.oppA.IGR	glnA.3UTR	IS5 transposase and trans-activator : oligopeptide ABC transporter periplasmic binding protein	glutamine synthetase	IGR	3UTR	1300851	1300995	+	4056425	4056542	-	34	144	380280	6662355	4.13657	0.000330412	glnA.3UTR:::insH21.oppA.IGR
EG11531.5UTR	G7683.EST3UTR.26	cfa.5UTR	yhcN.EST3UTR	cyclopropane fatty acyl phospholipid synthase	DUF1471 domain-containing stress-induced protein YhcN	5UTR	3UTR	1741201	1741597	+	3385837	3385853	+	34	6993	3324	7032462	10.2864	1.90007e-16	cfa.5UTR:::yhcN.EST3UTR
G6720	G0-16649	paaX	cpxQ	DNA-binding transcriptional repressor PaaX	small regulatory RNA CpxQ	CDS	sRNA	1463724	1463900	+	4106369	4106387	+	34	173	53583	6989023	25.6343	6.79737e-28	cpxQ:::paaX
EG12111.5UTR	G0-17104	nlpD.5UTR	uhpU	murein hydrolase activator NlpD	-	5UTR	sRNA	2868703	2868977	-	3845731	3845753	-	34	186	19598	7022995	65.5053	1.20997e-41	nlpD.5UTR:::uhpU
EG10674	G0-17104	oppA	uhpU	oligopeptide ABC transporter periplasmic binding protein	-	CDS	sRNA	1301604	1302041	+	3845731	3845747	-	34	941	19598	7022240	12.9465	6.92465e-20	oppA:::uhpU
EG11111	G0-8871	cspD	arcZ	DNA replication inhibitor CspD	small regulatory RNA ArcZ	CDS	sRNA	922445	922593	-	3350695	3350698	+	33	157	131398	6911225	11.0556	1.16841e-15	arcZ:::cspD
G6964	G0-8871	yeaC	arcZ	DUF1315 domain-containing protein YeaC	small regulatory RNA ArcZ	CDS	sRNA	1861751	1862080	-	3350694	3350697	+	33	245	131398	6911137	7.08449	1.77637e-10	arcZ:::yeaC
G0-8882	EG11821	omrB	amtB	small regulatory RNA OmrB	ammonia/ammonium transporter	sRNA	CDS	2976343	2976386	-	472904	473317	+	33	992	15850	7025938	14.7461	1.91847e-20	amtB:::omrB
G6486	G0-8883	zapC	sdsR	cell division protein ZapC	small regulatory RNA SdsR	CDS	sRNA	1005862	1005989	+	1923102	1923172	-	33	323	52016	6990441	13.7303	4.38848e-19	sdsR:::zapC
EG10383	EG30098	glnA	spf	glutamine synthetase	small regulatory RNA Spot 42	CDS	sRNA	4057614	4057693	-	4049923	4050008	+	33	314	108717	6933749	6.70278	5.95038e-10	glnA:::spf
G7899.G7900.IGR	G0-9383	yjgZ.insG.IGR	sroC	KpLE2 phage-like element; uncharacterized protein YjgZ : KpLE2 phage-like element; IS4 putative transposase	small regulatory RNA SroC	IGR	sRNA	4502044	4502088	+	686681	686683	-	33	2257	15167	7025356	6.77253	1.55986e-10	sroC:::yjgZ.insG.IGR
G6865	EG10383.3UTR	ydgA	glnA.3UTR	DUF945 domain-containing protein YdgA	glutamine synthetase	CDS	3UTR	1691310	1691389	+	4056425	4056428	-	33	69	373448	6669263	8.54108	3.41485e-11	glnA.3UTR:::ydgA
EG10044.5UTR	G0-16649	osmE.5UTR	cpxQ	osmotically-inducible lipoprotein OsmE	small regulatory RNA CpxQ	5UTR	sRNA	1822215	1822285	-	4106385	4106387	+	33	465	53584	6988731	9.25602	3.85537e-14	cpxQ:::osmE.5UTR
EG11319	G0-17102	galU	fliX	UTP--glucose-1-phosphate uridylyltransferase	-	CDS	sRNA	1291902	1292153	+	2001911	2001913	-	33	117	146600	6896063	13.2677	1.21985e-17	fliX:::galU
EG10395	G0-17102	glpE	fliX	thiosulfate sulfurtransferase GlpE	-	CDS	sRNA	3561729	3561857	-	2001911	2001913	-	33	270	146600	6895910	5.7492	4.78057e-08	fliX:::glpE
EG30110	G0-8871	valU	arcZ	tRNA-Val	small regulatory RNA ArcZ	tRNA	sRNA	2520920	2521288	+	3350695	3350697	+	32	456	131399	6910926	3.69087	0.00418871	arcZ:::valU
G7005	G0-8866	msrC	micA	free methionine-(R)-sulfoxide reductase	small regulatory RNA MicA	CDS	sRNA	1916035	1916120	-	2814854	2814877	+	32	134	58762	6983885	28.3822	4.40292e-27	micA:::msrC
EG11821	G0-8868	amtB	omrA	ammonia/ammonium transporter	small regulatory RNA OmrA	CDS	sRNA	473104	473200	+	2976101	2976304	-	32	4380	7128	7031273	7.20679	7.73537e-11	amtB:::omrA
EG10539	G0-8883	livJ	sdsR	branched chain amino acid/phenylalanine ABC transporter periplasmic binding protein	small regulatory RNA SdsR	CDS	sRNA	3599505	3599679	-	1923102	1923156	-	32	281	52017	6990483	15.304	1.08628e-19	livJ:::sdsR
EG10072	G0-17089	argT	zbiJ	lysine/arginine/ornithine ABC transporter periplasmic binding protein	-	CDS	sRNA	2427623	2427838	-	837434	837885	-	32	1244	3676	7037861	49.2487	8.79221e-36	argT:::zbiJ
EG11410	G0-8871	yjgA	arcZ	DUF615 domain-containing protein YjgA	small regulatory RNA ArcZ	CDS	sRNA	4457725	4457776	-	3350679	3350698	+	31	47	131400	6911335	34.6921	1.4013e-26	arcZ:::yjgA
EG11277.5UTR	G0-8899	thrL.5UTR	mcaS	thr operon leader peptide	small regulatory RNA McaS	5UTR	sRNA	146	241	+	1405657	1405679	-	31	393	20024	7022365	27.6632	1.11624e-26	mcaS:::thrL.5UTR
EG11821	G0-10671	amtB	mgrR	ammonia/ammonium transporter	small regulatory RNA MgrR	CDS	sRNA	473901	474197	+	1622817	1622836	-	31	7721	8522	7026539	3.31046	0.0302848	amtB:::mgrR
G0-10671	EG10321	mgrR	fliC	small regulatory RNA MgrR	flagellar filament structural protein	sRNA	CDS	1622855	1622917	-	2003432	2003602	-	31	9640	4500	7028642	5.02277	2.75354e-06	fliC:::mgrR
EG10394.G7752.IGR	G0-8883	glpD.yzgL.IGR	sdsR	aerobic glycerol 3-phosphate dehydrogenase : putative uncharacterized protein YzgL	small regulatory RNA SdsR	IGR	sRNA	3563711	3563845	+	1923103	1923172	-	31	264	52018	6990500	15.7802	2.73293e-19	glpD.yzgL.IGR:::sdsR
EG10489	EG30098	icd	spf	isocitrate dehydrogenase	small regulatory RNA Spot 42	CDS	sRNA	1195017	1195383	+	4050006	4050008	+	31	500	91884	6950398	4.68988	2.51155e-05	icd:::spf
EG10505	G0-17102	infB	fliX	translation initiation factor IF-2	-	CDS	sRNA	3315418	3315571	-	2001911	2001914	-	31	121	146602	6896059	12.0514	3.10045e-15	fliX:::infB
EG30090.AS	EG30049	rrsH.AS	leuT	16S ribosomal RNA	tRNA-Leu	AS	tRNA	223882	223992	-	3982689	3982692	+	31	285	125616	6916881	5.98938	8.90092e-08	leuT:::rrsH.AS
EG20091	G0-8871	gpsA	arcZ	glycerol-3-phosphate dehydrogenase	small regulatory RNA ArcZ	CDS	sRNA	3782625	3782682	-	3350695	3350698	+	30	259	131401	6911123	6.09216	1.59854e-07	arcZ:::gpsA
EG10928.5UTR	G0-8899	sbmA.5UTR	mcaS	peptide antibiotic/peptide nucleic acid transporter	small regulatory RNA McaS	5UTR	sRNA	396432	396629	+	1405657	1405678	-	30	698	20025	7022060	15.0715	2.30157e-18	mcaS:::sbmA.5UTR
EG12267.5UTR	G0-10671	eptB.5UTR	mgrR	Kdo2-lipid A phosphoethanolamine 7''-transferase	small regulatory RNA MgrR	5UTR	sRNA	3710459	3710573	-	1622817	1622836	-	30	155	8523	7034105	159.737	2.16678e-47	eptB.5UTR:::mgrR
G6904	G0-8866	ldtE	micA	L,D-transpeptidase LdtE	small regulatory RNA MicA	CDS	sRNA	1758608	1758864	-	2814876	2814877	+	30	132	58764	6983887	27.0105	1.55548e-24	ldtE:::micA
EG30098	G6969.5UTR	spf	yeaG.5UTR	small regulatory RNA Spot 42	protein kinase YeaG	sRNA	5UTR	4049898	4049900	+	1866850	1866956	+	30	54945	414	6987424	9.21531	2.32192e-12	spf:::yeaG.5UTR
G6258.EST3UTR.23	EG30090.AS	ybaP.EST3UTR	rrsH.AS	TraB family protein YbaP	16S ribosomal RNA	3UTR	AS	507240	507288	-	224215	224696	-	30	6370	1421	7034992	23.3159	7.46467e-24	rrsH.AS:::ybaP.EST3UTR
G6104	G0-16649	ivy	cpxQ	periplasmic chaperone, inhibitor of vertebrate C-type lysozyme	small regulatory RNA CpxQ	CDS	sRNA	240329	240581	+	4106370	4106387	+	30	269	53587	6988927	14.5452	1.47178e-17	cpxQ:::ivy
EG10572	G0-16649	mazG	cpxQ	nucleoside triphosphate pyrophosphohydrolase	small regulatory RNA CpxQ	CDS	sRNA	2909756	2910183	-	4106368	4106387	+	30	511	53587	6988685	7.65661	2.61446e-10	cpxQ:::mazG
EG10383	G0-17102	glnA	fliX	glutamine synthetase	-	CDS	sRNA	4057601	4057663	-	2001911	2001913	-	30	317	146603	6895863	4.45151	0.000241327	fliX:::glnA
EG11249	G0-16601	mazF	micL	endoribonuclease toxin MazF	small regulatory RNA MicL-S	CDS	sRNA	2910928	2911086	-	1958440	1958442	-	30	639	10198	7031946	32.3728	7.95691e-28	mazF:::micL
EG11305	G0-17104	tatE	uhpU	twin arginine protein translocation system - TatE protein	-	CDS	sRNA	658819	658978	+	3845731	3845749	-	30	163	19602	7023018	65.9412	4.57682e-36	tatE:::uhpU

## Sheet: Hfq_N-_R2
RNA1 EcoCyc ID	RNA2 EcoCyc ID	RNA1 name	RNA2 name	RNA1 description	RNA2 description	RNA1 Type	RNA2 Type	Start of RNA1 first read	Start of RNA1 last read	RNA1 strand	Start of RNA2 last read	Start of RNA2 first read	RNA2 strand	Number of interactions	Other interactions of RNA1	Other interactions of RNA2	Total other interactions	Odds ratio	Fisher's exact test p-value	Interaction ID
EG10669.5UTR	G0-8866	ompA.5UTR	micA	outer membrane protein A	small regulatory RNA MicA	5UTR	sRNA	1019802	1020254	-	2814826	2814880	+	4221	5918	40036	6162966	109.794	0	micA:::ompA.5UTR
G0-8880	G0-8871	rybB	arcZ	small regulatory RNA RybB	small regulatory RNA ArcZ	sRNA	sRNA	887996	888091	-	3350676	3350698	+	3632	182763	106446	5920300	1.10528	0.009068	arcZ:::rybB
EG12111	G7047	nlpD	dsrA	murein hydrolase activator NlpD	small regulatory RNA DsrA	CDS	sRNA	2867405	2867900	-	2025218	2025287	-	3383	29722	9643	6170393	72.8324	0	dsrA:::nlpD
EG10670.5UTR	G7683.EST3UTR.27	ompC.5UTR	yhcN.EST3UTR	outer membrane porin C	DUF1471 domain-containing stress-induced protein YhcN	5UTR	3UTR	2312505	2312883	-	3385738	3385854	+	1928	26603	1554	6183056	288.356	0	ompC.5UTR:::yhcN.EST3UTR
EG10670.5UTR	G0-16649	ompC.5UTR	cpxQ	outer membrane porin C	small regulatory RNA CpxQ	5UTR	sRNA	2312453	2312889	-	4106299	4106388	+	1676	28009	42924	6140532	8.56017	0	cpxQ:::ompC.5UTR
G6546.5UTR	G0-8899	csgD.5UTR	mcaS	DNA-binding transcriptional dual regulator CsgD	small regulatory RNA McaS	5UTR	sRNA	1103211	1103565	-	1405656	1405705	-	1560	2120	22410	6187051	203.156	0	csgD.5UTR:::mcaS
EG10544.5UTR	G0-16601	lpp.5UTR	micL	murein lipoprotein	small regulatory RNA MicL-S	5UTR	sRNA	1757381	1757622	+	1958440	1958496	-	1436	3022	6024	6202659	489.275	0	lpp.5UTR:::micL
EG11531.5UTR	G0-16649	cfa.5UTR	cpxQ	cyclopropane fatty acyl phospholipid synthase	small regulatory RNA CpxQ	5UTR	sRNA	1741197	1741586	+	4106349	4106387	+	1375	6924	43204	6161638	28.3216	0	cfa.5UTR:::cpxQ
G7572	G0-8871	mqsR	arcZ	mRNA interferase toxin MqsR	small regulatory RNA ArcZ	CDS	sRNA	3168106	3168564	-	3350662	3350698	+	1276	7551	108802	6095512	9.46716	0	arcZ:::mqsR
EG12111	G0-10671	nlpD	mgrR	murein hydrolase activator NlpD	small regulatory RNA MgrR	CDS	sRNA	2867703	2868120	-	1622816	1622867	-	1183	31731	8795	6171432	26.1608	0	mgrR:::nlpD
EG10141.EG10140.IGT	G0-9382	chbC.chbB.IGT	chiX	N,N'-diacetylchitobiose-specific PTS enzyme IIC component : N,N'-diacetylchitobiose-specific PTS enzyme IIB component	small regulatory RNA ChiX	IGT	sRNA	1821202	1821397	-	507240	507288	+	1165	667	3477585	2733724	1.37302	5.58e-05	chbC.chbB.IGT:::chiX
EG12111	G0-8871	nlpD	arcZ	murein hydrolase activator NlpD	small regulatory RNA ArcZ	CDS	sRNA	2867612	2867800	-	3350662	3350698	+	784	20429	109294	6082634	2.13582	4.54e-71	arcZ:::nlpD
EG10670	G0-8883	ompC	sdsR	outer membrane porin C	small regulatory RNA SdsR	CDS	sRNA	2312312	2312796	-	1923102	1923172	-	725	7898	43866	6160652	12.892	0	ompC:::sdsR
G0-16649	EG11531.5UTR	cpxQ	cfa.5UTR	small regulatory RNA CpxQ	cyclopropane fatty acyl phospholipid synthase	sRNA	5UTR	4106316	4106351	+	1741226	1741640	+	717	32890	6034	6173500	22.3039	0	cfa.5UTR:::cpxQ
G6546.5UTR	G0-8863	csgD.5UTR	rprA	DNA-binding transcriptional dual regulator CsgD	small regulatory RNA RprA	5UTR	sRNA	1103231	1103367	-	1770458	1770478	+	639	3040	7822	6201640	166.654	0	csgD.5UTR:::rprA
EG10369.5UTR	G0-16649	gcd.5UTR	cpxQ	quinoprotein glucose dehydrogenase	small regulatory RNA CpxQ	5UTR	sRNA	140997	141264	-	4106355	4106388	+	569	406	44010	6168156	196.422	0	cpxQ:::gcd.5UTR
G6944	G0-8871	astC	arcZ	succinylornithine transaminase	small regulatory RNA ArcZ	CDS	sRNA	1831801	1832044	-	3350678	3350698	+	519	8901	109559	6094162	3.24336	6.3e-102	arcZ:::astC
EG10382.EG11198.IGT	G0-8873.EG10434.IGR	glmS.glmU.IGT	glmZ.hemY.IGR	L-glutamine--D-fructose-6-phosphate aminotransferase : fused N-acetylglucosamine-1-phosphate uridyltransferase and glucosamine-1-phosphate acetyltransferase	small regulatory RNA GlmZ : protein HemY	IGT	IGR	3913450	3913839	-	3986500	3986640	+	491	668	1558	6210424	2929.94	0	glmS.glmU.IGT:::glmZ.hemY.IGR
G0-10671	G0-17101	mgrR	flgO	small regulatory RNA MgrR	-	sRNA	sRNA	1622845	1622916	-	1141032	1141064	+	471	11083	42581	6159006	6.14693	2.2e-192	flgO:::mgrR
EG10670.5UTR	G0-17089	ompC.5UTR	zbiJ	outer membrane porin C	-	5UTR	sRNA	2312406	2312882	-	837434	837506	-	444	29241	2176	6181280	43.1331	0	ompC.5UTR:::zbiJ
G0-8899	G7400.EST3UTR.36	mcaS	ygaM.EST3UTR	small regulatory RNA McaS	DUF883 domain-containing protein YgaM	sRNA	3UTR	1405685	1405759	-	2800533	2800537	+	433	29188	9882	6173638	9.26787	1.3e-242	mcaS:::ygaM.EST3UTR
G0-8914	EG30083.AS	gadY	rrlH.AS	small regulatory RNA GadY	23S ribosomal RNA	sRNA	AS	3664863	3664942	+	225801	226297	-	424	27687	1103	6183927	85.8576	0	gadY:::rrlH.AS
G7240	G0-16649	yfdY	cpxQ	DUF2545 domain-containing protein YfdY	small regulatory RNA CpxQ	CDS	sRNA	2494917	2495313	-	4106353	4106387	+	403	2126	44176	6166436	26.46	0	cpxQ:::yfdY
EG12191	G0-8863	glnK	rprA	nitrogen regulator GlnK	small regulatory RNA RprA	CDS	sRNA	472652	473098	+	1770456	1770478	+	401	14669	8060	6190011	20.9942	0	glnK:::rprA
G7072	G0-16649	nac	cpxQ	DNA-binding transcriptional dual regulator Nac	small regulatory RNA CpxQ	CDS	sRNA	2060717	2061197	-	4106364	4106388	+	398	7025	44181	6161537	7.90115	4.9e-198	cpxQ:::nac
G6944	G0-8871	astC	arcZ	succinylornithine transaminase	small regulatory RNA ArcZ	CDS	sRNA	1831301	1831700	-	3350662	3350698	+	391	9372	109687	6093691	2.31777	8.54e-41	arcZ:::astC
EG10710	G0-16649	pheT	cpxQ	phenylalanine--tRNA ligase subunit beta	small regulatory RNA CpxQ	CDS	sRNA	1795359	1795763	-	4106357	4106388	+	381	1693	44198	6166869	31.4	0	cpxQ:::pheT
G0-16649	G0-17101	cpxQ	flgO	small regulatory RNA CpxQ	-	sRNA	sRNA	4106308	4106355	+	1141040	1141110	+	360	33247	42707	6136827	1.55595	1.24e-08	cpxQ:::flgO
G0-16649	EG11612	cpxQ	proP	small regulatory RNA CpxQ	osmolyte:H(+) symporter ProP	sRNA	CDS	4106327	4106349	+	4330637	4330696	+	358	33249	3519	6176015	18.897	4.4e-298	cpxQ:::proP
EG12111	G7047	nlpD	dsrA	murein hydrolase activator NlpD	small regulatory RNA DsrA	CDS	sRNA	2867901	2868121	-	2025220	2025281	-	356	15224	12670	6184891	11.415	3.5e-228	dsrA:::nlpD
G7072	EG10383.3UTR	nac	glnA.3UTR	DNA-binding transcriptional dual regulator Nac	glutamine synthetase	CDS	3UTR	2061312	2061399	-	4056425	4056597	-	322	1416	419290	5792113	3.14134	6.36e-54	glnA.3UTR:::nac
EG11821	G0-16649	amtB	cpxQ	ammonia/ammonium transporter	small regulatory RNA CpxQ	CDS	sRNA	473105	473495	+	4106352	4106388	+	307	21644	44272	6146918	1.96938	4.59e-20	amtB:::cpxQ
G7572.5UTR	G0-17104	mqsR.5UTR	uhpU	mRNA interferase toxin MqsR	-	5UTR	sRNA	3168406	3168563	-	3845731	3845767	-	301	6245	18731	6187864	15.9226	1.4e-231	mqsR.5UTR:::uhpU
EG12111	G0-8863	nlpD	rprA	murein hydrolase activator NlpD	small regulatory RNA RprA	CDS	sRNA	2867611	2867800	-	1770418	1770479	+	274	20939	8187	6183741	9.88374	2.4e-159	nlpD:::rprA
EG11516.5UTR	G0-8883	ycgB.5UTR	sdsR	PF04293 family protein YcgB	small regulatory RNA SdsR	5UTR	sRNA	1237208	1237286	-	1923101	1923157	-	248	631	44343	6167919	54.6683	1e-302	sdsR:::ycgB.5UTR
G6606.G6607.IGT	G0-8863	ariR.ymgC.IGT	rprA	putative two-component system connector protein AriR : protein YmgC	small regulatory RNA RprA	IGT	sRNA	1216243	1216693	+	1770459	1770478	+	238	377	8223	6204303	476.32	0	ariR.ymgC.IGT:::rprA
EG10670.5UTR	G0-8883	ompC.5UTR	sdsR	outer membrane porin C	small regulatory RNA SdsR	5UTR	sRNA	2312803	2313210	-	1923103	1923172	-	236	22065	44355	6146485	1.48215	0.008001	ompC.5UTR:::sdsR
EG10932.EG10979.IGT	EG10383.3UTR	sdhB.sucA.IGT	glnA.3UTR	succinate:quinone oxidoreductase, iron-sulfur cluster binding protein : subunit of E1(0) component of 2-oxoglutarate dehydrogenase	glutamine synthetase	IGT	3UTR	758569	758695	+	4056425	4056590	-	232	104	419380	5793425	30.8164	4.3e-180	glnA.3UTR:::sdhB.sucA.IGT
EG30024	EG30090.AS	aspU	rrsH.AS	tRNA-Asp	16S ribosomal RNA	tRNA	AS	228928	228983	+	223770	223850	-	230	57735	332	6154844	73.8529	3.9e-299	aspU:::rrsH.AS
EG10670.5UTR	G0-17107	ompC.5UTR	bhsB	outer membrane porin C	-	5UTR	sRNA	2312511	2312830	-	1169110	1169404	+	220	28311	563	6184047	85.3556	0	bhsB:::ompC.5UTR
EG30098	G0-17089	spf	zbiJ	small regulatory RNA Spot 42	-	sRNA	sRNA	4049897	4049900	+	837434	837481	-	217	66585	2387	6143952	8.38839	6.1e-110	spf:::zbiJ
EG10522	G0-16649	kgtP	cpxQ	alpha-ketoglutarate:H(+) symporter	small regulatory RNA CpxQ	CDS	sRNA	2725304	2725800	-	4106349	4106387	+	216	5097	44363	6163465	5.88767	9.55e-83	cpxQ:::kgtP
G0-8871	G6834.G6833.IGR	arcZ	ydfW.flxA.IGR	small regulatory RNA ArcZ	Qin prophage; uncharacterized protein YdfW : Qin prophage; protein FlxA	sRNA	IGR	3350640	3350665	+	1647051	1647068	-	214	87091	329	6125507	45.7495	3.6e-236	arcZ:::ydfW.flxA.IGR
EG11008	G0-8866	tolB	micA	Tol-Pal system periplasmic protein TolB	small regulatory RNA MicA	CDS	sRNA	778823	778992	+	2814832	2814879	+	214	1168	44043	6167716	25.6577	1.7e-200	micA:::tolB
EG30098	EG12444.EST3UTR.31	spf	ycfJ.EST3UTR	small regulatory RNA Spot 42	PF05433 family protein YcfJ	sRNA	3UTR	4049897	4049958	+	1167751	1168196	+	211	123310	657	6088963	15.8585	1.4e-151	spf:::ycfJ.EST3UTR
G6093.EG10455.IGT	G0-16649	bamA.skp.IGT	cpxQ	outer membrane protein assembly factor BamA : periplasmic chaperone Skp	small regulatory RNA CpxQ	IGT	sRNA	200217	200689	+	4106339	4106388	+	211	1260	44368	6167302	23.2776	9.7e-190	bamA.skp.IGT:::cpxQ
EG10467.5UTR	G0-8866	hupB.5UTR	micA	DNA-binding protein HU-beta	small regulatory RNA MicA	5UTR	sRNA	461302	461397	+	2814825	2814878	+	208	1697	44049	6167187	17.1606	1.1e-162	hupB.5UTR:::micA
G6944	G0-8883	astC	sdsR	succinylornithine transaminase	small regulatory RNA SdsR	CDS	sRNA	1831802	1832027	-	1923103	1923172	-	208	9212	44383	6159338	3.13348	7.89e-37	astC:::sdsR
G7572.5UTR	G0-17102	mqsR.5UTR	fliX	mRNA interferase toxin MqsR	-	5UTR	sRNA	3168506	3168563	-	2001910	2002090	-	206	5800	114261	6092874	1.89393	4.12e-10	fliX:::mqsR.5UTR
EG11648.EG30024.IGR	G0-8871	dkgB.aspU.IGR	arcZ	methylglyoxal reductase DkgB : tRNA-Asp	small regulatory RNA ArcZ	IGR	sRNA	228835	229157	-	3350679	3350698	+	204	1088	109874	6101975	10.413	6.4e-117	arcZ:::dkgB.aspU.IGR
EG11415	EG30098	dps	spf	DNA protection during starvation protein	small regulatory RNA Spot 42	CDS	sRNA	848369	848800	-	4049923	4050008	+	201	3724	124300	6084916	2.64222	2.53e-25	dps:::spf
EG30055	G0-8871	lysT	arcZ	tRNA-Lys	small regulatory RNA ArcZ	tRNA	sRNA	780553	780608	+	3350679	3350698	+	198	6003	109880	6097060	1.8302	3.3e-08	arcZ:::lysT
G6258.EST3UTR.23	G0-8871	ybaP.EST3UTR	arcZ	TraB family protein YbaP	small regulatory RNA ArcZ	3UTR	sRNA	507234	507288	-	3350677	3350698	+	194	3824	109884	6099239	2.81595	1.11e-27	arcZ:::ybaP.EST3UTR
EG11821	G7400.EST3UTR.35	amtB	ygaM.EST3UTR	ammonia/ammonium transporter	DUF883 domain-containing protein YgaM	CDS	3UTR	474106	474272	+	2800508	2800536	+	193	3649	10122	6199177	32.393	2.4e-203	amtB:::ygaM.EST3UTR
EG10670.5UTR	G0-17104	ompC.5UTR	uhpU	outer membrane porin C	-	5UTR	sRNA	2312506	2312867	-	3845731	3845779	-	192	28339	18840	6165770	2.21729	5.01e-16	ompC.5UTR:::uhpU
G7443	G0-8871	queE	arcZ	putative 7-carboxy-7-deazaguanine synthase QueE	small regulatory RNA ArcZ	CDS	sRNA	2905019	2905442	-	3350678	3350698	+	191	4745	109887	6098318	2.23388	5.99e-16	arcZ:::queE
G6833	G0-16649	flxA	cpxQ	Qin prophage; protein FlxA	small regulatory RNA CpxQ	CDS	sRNA	1646384	1646761	+	4106369	4106388	+	190	8363	44389	6160199	3.15291	1.33e-33	cpxQ:::flxA
G7572.5UTR	EG30098	mqsR.5UTR	spf	mRNA interferase toxin MqsR	small regulatory RNA Spot 42	5UTR	sRNA	3168523	3168563	-	4050006	4050007	+	187	5819	94708	6112427	2.07405	2.08e-12	mqsR.5UTR:::spf
G0-8882	G0-8899	omrB	mcaS	small regulatory RNA OmrB	small regulatory RNA McaS	sRNA	sRNA	2976371	2976386	-	1405656	1405680	-	180	901	22532	6189528	54.8789	8.3e-225	mcaS:::omrB
G0-8866	G7400.EST3UTR.35	micA	ygaM.EST3UTR	small regulatory RNA MicA	DUF883 domain-containing protein YgaM	sRNA	3UTR	2814800	2814851	+	2800507	2800536	+	178	35347	10137	6167479	3.06384	8.9e-30	micA:::ygaM.EST3UTR
EG10388.EG10386.IGT	EG10383.3UTR	glnP.glnH.IGT	glnA.3UTR	L-glutamine ABC transporter membrane subunit : L-glutamine ABC transporter periplasmic binding protein	glutamine synthetase	IGT	3UTR	847112	847200	-	4056425	4056538	-	176	472	419436	5793057	5.15007	1.88e-51	glnA.3UTR:::glnP.glnH.IGT
EG12120.5UTR	G0-8883	rssA.5UTR	sdsR	putative patatin-like phospholipase RssA	small regulatory RNA SdsR	5UTR	sRNA	1289106	1289280	+	1923103	1923172	-	175	391	44416	6168159	62.1552	2.5e-220	rssA.5UTR:::sdsR
EG30013	G0-8871	argQ	arcZ	tRNA-Arg	small regulatory RNA ArcZ	tRNA	sRNA	2817805	2817860	-	3350679	3350698	+	172	5069	109906	6097994	1.88266	1.77e-07	arcZ:::argQ
G6258.EST3UTR.23	G0-17102	ybaP.EST3UTR	fliX	TraB family protein YbaP	-	3UTR	sRNA	507241	507288	-	2001911	2001915	-	171	3847	112182	6096941	2.41581	5.04e-17	fliX:::ybaP.EST3UTR
EG12191	G0-8899	glnK	mcaS	nitrogen regulator GlnK	small regulatory RNA McaS	CDS	sRNA	472713	472999	+	1405656	1405700	-	169	9115	22543	6181314	5.08392	1.58e-55	glnK:::mcaS
EG30102	G0-8871	thrU	arcZ	tRNA-Thr	small regulatory RNA ArcZ	tRNA	sRNA	4175401	4175522	+	3350679	3350698	+	166	5032	109912	6098031	1.83026	3.98e-06	arcZ:::thrU
EG10670.5UTR	EG11302.EG31115.IGR	ompC.5UTR	ydfC.dicF.IGR	outer membrane porin C	Qin prophage; uncharacterized protein YdfC : Qin prophage; small regulatory RNA DicF	5UTR	IGR	2312727	2312849	-	1649281	1649440	+	164	25651	4719	6182607	8.37647	2.55e-83	ompC.5UTR:::ydfC.dicF.IGR
EG11821	G0-16649	amtB	cpxQ	ammonia/ammonium transporter	small regulatory RNA CpxQ	CDS	sRNA	473803	474256	+	4105927	4106387	+	159	13112	44476	6155394	1.67826	0.003081	amtB:::cpxQ
EG11859.EG11858.IGR	G0-17009	fdhD.fdoG.IGR	sdhX	sulfurtransferase for molybdenum cofactor sulfuration : formate dehydrogenase O subunit alpha	small regulatory RNA SdhX	IGR	sRNA	4085550	4085965	-	765132	765150	+	159	404	1625	6210953	1504.25	0	fdhD.fdoG.IGR:::sdhX
EG10670	G0-8871	ompC	arcZ	outer membrane porin C	small regulatory RNA ArcZ	CDS	sRNA	2312202	2312395	-	3350662	3350698	+	157	1742	109921	6101321	5.00259	5.08e-49	arcZ:::ompC
EG10467.5UTR	G0-16649	hupB.5UTR	cpxQ	DNA-binding protein HU-beta	small regulatory RNA CpxQ	5UTR	sRNA	461328	461582	+	4106364	4106388	+	157	2456	44422	6166106	8.87328	2.37e-82	cpxQ:::hupB.5UTR
G0-8888	G0-8871	ypfM	arcZ	uncharacterized protein YpfM	small regulatory RNA ArcZ	CDS	sRNA	2590819	2590900	-	3350677	3350698	+	156	170	109922	6102893	50.948	2.7e-172	arcZ:::ypfM
EG10321	G0-10671	fliC	mgrR	flagellar filament structural protein	small regulatory RNA MgrR	CDS	sRNA	2003433	2003676	-	1622817	1622879	-	155	5419	9823	6197744	18.0469	1.2e-125	fliC:::mgrR
G7162	G0-17104	yfaY	uhpU	IPR008135 CinA family protein YfaY	-	CDS	sRNA	2363424	2363591	-	3845731	3845750	-	151	309	18881	6193800	160.306	1.5e-249	uhpU:::yfaY
G0-8871	EG10523	arcZ	rsmA	small regulatory RNA ArcZ	16S rRNA m(6)2A1518,m(6)2A1519 dimethyltransferase	sRNA	CDS	3350629	3350665	+	52368	52395	-	147	87158	204	6125632	50.6443	1.2e-165	arcZ:::rsmA
EG10321	G0-17104	fliC	uhpU	flagellar filament structural protein	-	CDS	sRNA	2003210	2003677	-	3845731	3845750	-	147	7486	18885	6186623	6.43286	4.85e-60	fliC:::uhpU
G0-16649	G6083.AS	cpxQ	insL1.AS	small regulatory RNA CpxQ	IS186/IS421 transposase	sRNA	AS	4106325	4106350	+	16147	16151	-	146	33461	2758	6176776	9.77196	6.05e-82	cpxQ:::insL1.AS
EG12111	G0-10694	nlpD	arrS	murein hydrolase activator NlpD	small regulatory RNA ArrS	CDS	sRNA	2867578	2867885	-	3657983	3658004	-	144	28346	344	6184307	91.3279	9.1e-205	arrS:::nlpD
G7611	G0-17104	yqjC	uhpU	DUF1090 domain-containing protein YqjC	-	CDS	sRNA	3248887	3249294	+	3845731	3845779	-	143	365	18889	6193744	128.466	8.4e-225	uhpU:::yqjC
G7572.5UTR	G0-8866	mqsR.5UTR	micA	mRNA interferase toxin MqsR	small regulatory RNA MicA	5UTR	sRNA	3168506	3168563	-	2814860	2814879	+	141	5865	44116	6163019	3.35852	1.97e-26	micA:::mqsR.5UTR
G6833	G0-8883	flxA	sdsR	Qin prophage; protein FlxA	small regulatory RNA SdsR	CDS	sRNA	1646382	1646723	+	1923102	1923172	-	141	8412	44450	6160138	2.32294	4.15e-12	flxA:::sdsR
EG10184.5UTR	G0-16649	cysB.5UTR	cpxQ	DNA-binding transcriptional dual regulator CysB	small regulatory RNA CpxQ	5UTR	sRNA	1333761	1333854	+	4106355	4106387	+	141	343	44438	6168219	57.0598	2.1e-172	cpxQ:::cysB.5UTR
EG10952	G0-8871	bamE	arcZ	outer membrane protein assembly factor BamE	small regulatory RNA ArcZ	CDS	sRNA	2753520	2753692	+	3350679	3350698	+	138	59	109940	6103004	129.842	1.6e-185	arcZ:::bamE
G0-17093	EG10383.3UTR	yoeJ	glnA.3UTR	-	glutamine synthetase	CDS	3UTR	2079425	2079500	-	4056425	4056561	-	138	93	419474	5793436	20.494	2.54e-92	glnA.3UTR:::yoeJ
G0-8899	G6546.5UTR	mcaS	csgD.5UTR	small regulatory RNA McaS	DNA-binding transcriptional dual regulator CsgD	sRNA	5UTR	1405704	1405753	-	1103089	1103289	-	136	27596	1010	6184399	30.1765	3.3e-136	csgD.5UTR:::mcaS
G0-16649	G7071.5UTR	cpxQ	cbl.5UTR	small regulatory RNA CpxQ	DNA-binding transcriptional activator Cbl	sRNA	5UTR	4106316	4106343	+	2060905	2060998	-	136	33471	2966	6176568	8.46148	1.16e-68	cbl.5UTR:::cpxQ
EG12125	G0-16649	hisQ	cpxQ	lysine/arginine/ornithine ABC transporter/histidine ABC transporter, membrane subunit HisQ	small regulatory RNA CpxQ	CDS	sRNA	2425510	2426000	-	4106339	4106387	+	136	5364	44443	6163198	3.51603	3.15e-27	cpxQ:::hisQ
G7323.5UTR	G0-16649	yfhM.5UTR	cpxQ	alpha2-macroglobulin	small regulatory RNA CpxQ	5UTR	sRNA	2652302	2652335	-	4106369	4106387	+	135	227	44444	6168335	82.5397	4.1e-182	cpxQ:::yfhM.5UTR
EG11821	G0-10671	amtB	mgrR	ammonia/ammonium transporter	small regulatory RNA MgrR	CDS	sRNA	473610	473990	+	1622817	1622835	-	133	12191	9845	6190972	6.8605	4.15e-57	amtB:::mgrR
G6834.G6833.IGR	G0-8871	ydfW.flxA.IGR	arcZ	Qin prophage; uncharacterized protein YdfW : Qin prophage; protein FlxA	small regulatory RNA ArcZ	IGR	sRNA	1647076	1647120	-	3350678	3350698	+	130	606	109948	6102457	11.9066	4e-79	arcZ:::ydfW.flxA.IGR
G7546.5UTR	EG30098	glcC.5UTR	spf	DNA-binding transcriptional dual regulator GlcC	small regulatory RNA Spot 42	5UTR	sRNA	3128202	3128291	+	4049939	4050008	+	129	151	124372	6088489	41.8215	3.8e-132	glcC.5UTR:::spf
G7572.5UTR	G0-17101	mqsR.5UTR	flgO	mRNA interferase toxin MqsR	-	5UTR	sRNA	3168520	3168564	-	1141042	1141064	+	129	5877	42923	6164212	3.15226	2.26e-21	flgO:::mqsR.5UTR
G7609.5UTR	G0-8871	yqjA.5UTR	arcZ	DedA family protein YqjA	small regulatory RNA ArcZ	5UTR	sRNA	3247607	3247783	+	3350662	3350698	+	128	699	109950	6102364	10.1633	1.33e-70	arcZ:::yqjA.5UTR
EG12125	G0-8883	hisQ	sdsR	lysine/arginine/ornithine ABC transporter/histidine ABC transporter, membrane subunit HisQ	small regulatory RNA SdsR	CDS	sRNA	2425805	2425992	-	1923103	1923125	-	128	2987	44463	6165563	5.94222	1.14e-47	hisQ:::sdsR
G0-8882	G6546.5UTR	omrB	csgD.5UTR	small regulatory RNA OmrB	DNA-binding transcriptional dual regulator CsgD	sRNA	5UTR	2976370	2976386	-	1102951	1103256	-	126	955	1032	6211028	794.056	8.3e-300	csgD.5UTR:::omrB
G7572	G0-16649	mqsR	cpxQ	mRNA interferase toxin MqsR	small regulatory RNA CpxQ	CDS	sRNA	3168316	3168563	-	4106368	4106387	+	124	6857	44455	6161705	2.5065	1.77e-12	cpxQ:::mqsR
EG12111	G0-17089	nlpD	zbiJ	murein hydrolase activator NlpD	-	CDS	sRNA	2867520	2867800	-	837434	837471	-	122	23694	2482	6186843	12.8348	6.71e-81	nlpD:::zbiJ
EG12191	G0-8866	glnK	micA	nitrogen regulator GlnK	small regulatory RNA MicA	CDS	sRNA	472713	472887	+	2814861	2814880	+	120	4461	44137	6164423	3.75698	5.78e-26	glnK:::micA
G6258.EST3UTR.23	G0-8883	ybaP.EST3UTR	sdsR	TraB family protein YbaP	small regulatory RNA SdsR	3UTR	sRNA	507240	507288	-	1923103	1923172	-	118	3900	44473	6164650	4.19401	1.31e-29	sdsR:::ybaP.EST3UTR
G6546.5UTR	G7400.EST3UTR.35	csgD.5UTR	ygaM.EST3UTR	DNA-binding transcriptional dual regulator CsgD	DUF883 domain-containing protein YgaM	5UTR	3UTR	1103259	1103329	-	2800530	2800536	+	118	3561	10197	6199265	20.1455	6.6e-100	csgD.5UTR:::ygaM.EST3UTR
G6833	G0-17101	flxA	flgO	Qin prophage; protein FlxA	-	CDS	sRNA	1646501	1646847	+	1141040	1141064	+	117	7132	42935	6162957	2.35479	1.17e-09	flgO:::flxA
EG12834	G0-17102	yhdW	fliX	-	-	pseudogene	sRNA	3419010	3419185	+	2001911	2002021	-	117	1321	114350	6097353	4.72268	4.05e-33	fliX:::yhdW
G6668	G0-17102	ynaJ	fliX	DUF2534 domain-containing protein YnaJ	-	CDS	sRNA	1397504	1397596	+	2001911	2001929	-	117	81	112236	6100707	78.5143	5.8e-142	fliX:::ynaJ
G0-10671	G0-17102	mgrR	fliX	small regulatory RNA MgrR	-	sRNA	sRNA	1622850	1622900	-	2001911	2001913	-	116	3527	112237	6097261	1.7867	0.026079	fliX:::mgrR
G6944	G0-16649	astC	cpxQ	succinylornithine transaminase	small regulatory RNA CpxQ	CDS	sRNA	1831903	1832044	-	4106367	4106387	+	114	4917	44465	6163645	3.21384	5.35e-19	astC:::cpxQ
G0-16649	EG11110.EG12395.IGR	cpxQ	ybgC.ybgE.IGR	small regulatory RNA CpxQ	esterase/thioesterase : PF09600 family protein YbgE	sRNA	IGR	4106319	4106354	+	774616	774620	-	114	33493	613	6178921	34.3086	1.6e-118	cpxQ:::ybgC.ybgE.IGR
EG11531.5UTR	G0-17089	cfa.5UTR	zbiJ	cyclopropane fatty acyl phospholipid synthase	-	5UTR	sRNA	1741200	1741269	+	837434	837455	-	112	7543	2492	6202994	36.9596	1.2e-122	cfa.5UTR:::zbiJ
EG11516.5UTR	G0-8866	ycgB.5UTR	micA	PF04293 family protein YcgB	small regulatory RNA MicA	5UTR	sRNA	1237023	1237287	-	2814830	2814879	+	110	935	44147	6167949	16.4369	3.75e-82	micA:::ycgB.5UTR
G6881.5UTR	EG30098	slyB.5UTR	spf	outer membrane lipoprotein SlyB	small regulatory RNA Spot 42	5UTR	sRNA	1719726	1719785	+	4049939	4050008	+	108	54	124393	6088586	97.8927	1.3e-134	slyB.5UTR:::spf
G0-8871	G0-10580.EG10318.IGT	arcZ	uof.fldA.IGT	small regulatory RNA ArcZ	RyhB-regulated fur leader peptide : flavodoxin 1	sRNA	IGT	3350640	3350663	+	710711	710778	-	104	87201	170	6125666	42.975	2.4e-110	arcZ:::uof.fldA.IGT
EG10060	G0-16649	araJ	cpxQ	putative transport protein AraJ	small regulatory RNA CpxQ	CDS	sRNA	412402	412531	-	4106333	4106387	+	104	590	44475	6167972	24.446	2.99e-93	araJ:::cpxQ
G7055.5UTR	G0-8871	hchA.5UTR	arcZ	protein/nucleic acid deglycase 1	small regulatory RNA ArcZ	5UTR	sRNA	2035630	2035785	+	3350679	3350698	+	103	115	109975	6102948	49.7033	1.9e-111	arcZ:::hchA.5UTR
G0-10671	EG12111	mgrR	nlpD	small regulatory RNA MgrR	murein hydrolase activator NlpD	sRNA	CDS	1622854	1622899	-	2867430	2867769	-	101	3542	15740	6193758	11.2208	3.68e-61	mgrR:::nlpD
G0-8866	EG10669.5UTR	micA	ompA.5UTR	small regulatory RNA MicA	outer membrane protein A	sRNA	5UTR	2814800	2814835	+	1020003	1020083	-	101	35424	2839	6174777	6.20126	2.54e-38	micA:::ompA.5UTR
G6969.5UTR	G0-8883	yeaG.5UTR	sdsR	protein kinase YeaG	small regulatory RNA SdsR	5UTR	sRNA	1866814	1866891	+	1923103	1923156	-	101	780	44490	6167770	17.9512	1.81e-78	sdsR:::yeaG.5UTR
G6944	G0-17104	astC	uhpU	succinylornithine transaminase	-	CDS	sRNA	1831605	1832097	-	3845731	3845779	-	100	13318	18932	6180791	2.45137	1.21e-08	astC:::uhpU
EG11410.EST5UTR.62	G0-8866	yjgA.EST5UTR	micA	DUF615 domain-containing protein YjgA	small regulatory RNA MicA	5UTR	sRNA	4457911	4457970	-	2814860	2814879	+	99	48	44158	6168836	288.13	6.1e-168	micA:::yjgA.EST5UTR
G7189	G0-8871	yfbV	arcZ	UPF0208 membrane protein YfbV	small regulatory RNA ArcZ	CDS	sRNA	2413034	2413499	-	3350678	3350698	+	97	800	109981	6102263	6.72752	2.67e-38	arcZ:::yfbV
EG11850	G0-8883	yihX	sdsR	alpha-D-glucose-1-phosphate phosphatase YihX	small regulatory RNA SdsR	CDS	sRNA	4075527	4075699	+	1923103	1923160	-	97	295	44494	6168255	45.5838	2.4e-109	sdsR:::yihX
EG12111	G0-10671	nlpD	mgrR	murein hydrolase activator NlpD	small regulatory RNA MgrR	CDS	sRNA	2867510	2867698	-	1622817	1622869	-	96	11060	9882	6192103	5.43888	1.92e-32	mgrR:::nlpD
EG10378	G0-8883	glgB	sdsR	1,4-alpha-glucan branching enzyme	small regulatory RNA SdsR	CDS	sRNA	3573202	3573685	-	1923103	1923155	-	96	890	44495	6167660	14.9517	1.27e-67	glgB:::sdsR
EG11415	G0-17104	dps	uhpU	DNA protection during starvation protein	-	CDS	sRNA	848813	848945	-	3845731	3845748	-	94	1985	18938	6192124	15.4836	2e-68	dps:::uhpU
G6944	G0-16649	astC	cpxQ	succinylornithine transaminase	small regulatory RNA CpxQ	CDS	sRNA	1831402	1831561	-	4106354	4106387	+	93	5894	44486	6162668	2.18584	5.01e-05	astC:::cpxQ
G6833	G0-17104	flxA	uhpU	Qin prophage; protein FlxA	-	CDS	sRNA	1646604	1647086	+	3845731	3845749	-	93	4687	18939	6189422	6.48457	1.24e-36	flxA:::uhpU
EG10679	G0-8863	osmB	rprA	osmotically-inducible lipoprotein OsmB	small regulatory RNA RprA	CDS	sRNA	1343042	1343381	-	1770475	1770479	+	92	145	8369	6204535	470.387	8e-191	osmB:::rprA
EG11447	G0-17104	csrA	uhpU	carbon storage regulator	-	CDS	sRNA	2818917	2819274	-	3845731	3845749	-	92	1198	18940	6192911	25.11	1.22e-84	csrA:::uhpU
EG10386	G0-8863	glnH	rprA	L-glutamine ABC transporter periplasmic binding protein	small regulatory RNA RprA	CDS	sRNA	847206	847425	-	1770471	1770478	+	91	2178	8370	6202502	30.9617	3.77e-92	glnH:::rprA
EG11028	G0-17104	trpE	uhpU	anthranilate synthase subunit TrpE	-	CDS	sRNA	1322617	1322977	-	3845731	3845752	-	91	1551	18941	6192558	19.1821	7.37e-74	trpE:::uhpU
G7047	EG12111	dsrA	nlpD	small regulatory RNA DsrA	murein hydrolase activator NlpD	sRNA	CDS	2025301	2025313	-	2867227	2867661	-	90	1464	18697	6192890	20.3621	3.7e-75	dsrA:::nlpD
G6463	G0-16649	clpS	cpxQ	specificity factor for ClpA-ClpP chaperone-protease complex	small regulatory RNA CpxQ	CDS	sRNA	923202	923249	+	4106385	4106387	+	89	263	44490	6168299	46.9178	6.8e-101	clpS:::cpxQ
EG30100	EG30090.AS	ssrA	rrsH.AS	tmRNA	16S ribosomal RNA	ncRNA	AS	2755601	2755922	+	224420	224694	-	87	108789	717	6103548	6.80765	2.97e-34	rrsH.AS:::ssrA
EG10510	G0-8866	rpoS	micA	RNA polymerase, sigma S (sigma 38) factor	small regulatory RNA MicA	CDS	sRNA	2867149	2867390	-	2814828	2814877	+	86	4548	44171	6164336	2.63892	2.14e-08	micA:::rpoS
G6302	EG10383.3UTR	ybcM	glnA.3UTR	DLP12 prophage; putative DNA-binding transcriptional regulator	glutamine synthetase	CDS	3UTR	572158	572299	+	4056425	4056591	-	85	117	419527	5793412	10.0325	7e-39	glnA.3UTR:::ybcM
EG10438	G0-16649	hfq	cpxQ	RNA-binding protein Hfq	small regulatory RNA CpxQ	CDS	sRNA	4400102	4400493	+	4106369	4106387	+	82	2612	44497	6165950	4.35021	3.67e-20	cpxQ:::hfq
G6833	G0-8871	flxA	arcZ	Qin prophage; protein FlxA	small regulatory RNA ArcZ	CDS	sRNA	1646380	1646499	+	3350679	3350698	+	81	1233	109997	6101830	3.64419	6.54e-15	arcZ:::flxA
EG30024	EG30087.AS	aspU	rrsD.AS	tRNA-Asp	16S ribosomal RNA	tRNA	AS	228928	228969	+	3428687	3428696	+	81	57884	67	6155109	128.554	5.4e-116	aspU:::rrsD.AS
EG11390.5UTR	G0-8871	uspA.5UTR	arcZ	universal stress global stress response regulator	small regulatory RNA ArcZ	5UTR	sRNA	3639983	3640297	+	3350680	3350697	+	80	602	109998	6102461	7.37248	2.47e-33	arcZ:::uspA.5UTR
G0-8871	G7047.G7048.IGR	arcZ	dsrA.yedP.IGR	small regulatory RNA ArcZ	small regulatory RNA DsrA : putative mannosyl-3-phosphoglycerate phosphatase	sRNA	IGR	3350640	3350663	+	2025304	2025381	+	79	87226	200	6125636	27.7397	5.76e-71	arcZ:::dsrA.yedP.IGR
G0-10671	G7047	mgrR	dsrA	small regulatory RNA MgrR	small regulatory RNA DsrA	sRNA	sRNA	1622855	1622949	-	2025222	2025281	-	78	11476	12948	6188639	3.2486	6.93e-12	dsrA:::mgrR
EG12231.5UTR	G0-8871	uspB.5UTR	arcZ	putative universal stress (ethanol tolerance) protein B	small regulatory RNA ArcZ	5UTR	sRNA	3639724	3639847	-	3350679	3350697	+	78	901	110000	6102162	4.80243	5.23e-21	arcZ:::uspB.5UTR
G6969.5UTR	EG30098	yeaG.5UTR	spf	protein kinase YeaG	small regulatory RNA Spot 42	5UTR	sRNA	1866811	1866887	+	4049923	4050007	+	78	803	124423	6087837	4.75271	1.25e-20	spf:::yeaG.5UTR
EG10334	EG10383.3UTR	fre	glnA.3UTR	NAD(P)H-flavin reductase	glutamine synthetase	CDS	3UTR	4027217	4027285	+	4056425	4056514	-	78	86	419534	5793443	12.5246	3.91e-40	fre:::glnA.3UTR
EG11612.5UTR	G0-16649	proP.5UTR	cpxQ	osmolyte:H(+) symporter ProP	small regulatory RNA CpxQ	5UTR	sRNA	4330405	4330600	+	4106368	4106387	+	78	4941	44501	6163621	2.18648	0.001874	cpxQ:::proP.5UTR
EG11428	EG30098	sthA	spf	soluble pyridine nucleotide transhydrogenase	small regulatory RNA Spot 42	CDS	sRNA	4160743	4160824	-	4049966	4050007	+	77	202	124424	6088438	18.6527	9.57e-57	spf:::sthA
EG10025.EG10543.IGT	EG30098	aceF.lpd.IGT	spf	pyruvate dehydrogenase, E2 subunit : lipoamide dehydrogenase	small regulatory RNA Spot 42	IGT	sRNA	127715	128038	+	4049939	4050008	+	76	459	124425	6088181	8.10179	9.83e-34	aceF.lpd.IGT:::spf
G6194	EG10383.3UTR	yahO	glnA.3UTR	DUF1471 domain-containing protein YahO	glutamine synthetase	CDS	3UTR	346603	346757	+	4056425	4056540	-	76	217	419536	5793312	4.83628	3.19e-18	glnA.3UTR:::yahO
EG10510	G7047	rpoS	dsrA	RNA polymerase, sigma S (sigma 38) factor	small regulatory RNA DsrA	CDS	sRNA	2866905	2867400	-	2025222	2025280	-	75	5253	12951	6194862	6.82939	1.28e-30	dsrA:::rpoS
EG10671.5UTR	EG30063	ompF.5UTR	micF	outer membrane porin F	small regulatory RNA MicF	5UTR	sRNA	986757	987093	-	2313118	2313177	+	75	411	13646	6199009	82.8965	1.6e-104	micF:::ompF.5UTR
G6258.EST3UTR.23	G0-16649	ybaP.EST3UTR	cpxQ	TraB family protein YbaP	small regulatory RNA CpxQ	3UTR	sRNA	507110	507288	-	4106370	4106387	+	75	3969	44504	6164593	2.61749	1.49e-06	cpxQ:::ybaP.EST3UTR
EG11826	G0-17104	etk	uhpU	protein-tyrosine kinase Etk	-	CDS	sRNA	1041970	1042042	-	3845731	3845749	-	75	390	18957	6193719	62.8317	1.58e-95	etk:::uhpU
G6258	EG30108	ybaP	tyrV	TraB family protein YbaP	tRNA-Tyr	CDS	tRNA	507242	507288	-	1287242	1287249	-	75	3943	5779	6203344	20.4177	1.88e-62	tyrV:::ybaP
EG10454	G0-16649	truA	cpxQ	tRNA pseudouridine(38-40) synthase	small regulatory RNA CpxQ	CDS	sRNA	2434817	2435198	-	4106368	4106388	+	74	739	44505	6167823	13.8775	5.71e-49	cpxQ:::truA
EG11612	G0-17104	proP	uhpU	osmolyte:H(+) symporter ProP	-	CDS	sRNA	4330217	4330698	+	3845731	3845772	-	74	10336	18958	6183773	2.33529	0.000294	proP:::uhpU
EG30049	EG30083.AS	leuT	rrlH.AS	tRNA-Leu	23S ribosomal RNA	tRNA	AS	3982618	3982662	+	227012	227188	-	73	57121	297	6155650	26.4877	1.23e-65	leuT:::rrlH.AS
G6134	EG30098	insH1	spf	CP4-6 prophage; IS5 transposase and trans-activator	small regulatory RNA Spot 42	CDS	sRNA	275039	275136	-	4049923	4050008	+	72	873	124429	6087767	4.0351	6.36e-15	insH1:::spf
G0-16649	G6093.EG10455.IGT	cpxQ	bamA.skp.IGT	small regulatory RNA CpxQ	outer membrane protein assembly factor BamA : periplasmic chaperone Skp	sRNA	IGT	4106311	4106343	+	200415	200498	+	72	33535	669	6178865	19.8297	7.61e-58	bamA.skp.IGT:::cpxQ
G6180.EST3UTR.56	G0-8871	ykgH.EST3UTR	arcZ	uncharacterized protein YkgH	small regulatory RNA ArcZ	3UTR	sRNA	324626	324665	-	3350678	3350697	+	71	1309	110007	6101754	3.00852	1.72e-08	arcZ:::ykgH.EST3UTR
EG11448.G0-17099.IGR	G0-16649	acs.ytcB.IGR	cpxQ	acetyl-CoA synthetase (AMP-forming) : -	small regulatory RNA CpxQ	IGR	sRNA	4287281	4287484	+	4106355	4106387	+	71	343	44508	6168219	28.687	1.52e-66	acs.ytcB.IGR:::cpxQ
G7046	G0-8871	yodD	arcZ	stress-induced protein	small regulatory RNA ArcZ	CDS	sRNA	2024941	2025297	+	3350663	3350698	+	70	750	110008	6102313	5.17734	4.08e-20	arcZ:::yodD
G0-8899	EG12191	mcaS	glnK	small regulatory RNA McaS	nitrogen regulator GlnK	sRNA	CDS	1405707	1405752	-	472903	473000	+	70	27662	2911	6182498	5.37448	1.11e-21	glnK:::mcaS
G6258.EST3UTR.23	G0-8866	ybaP.EST3UTR	micA	TraB family protein YbaP	small regulatory RNA MicA	3UTR	sRNA	507021	507288	-	2814876	2814879	+	70	3977	44187	6164907	2.45569	0.000126	micA:::ybaP.EST3UTR
EG11210.5UTR	G0-8863	rdcA.5UTR	rprA	regulator of diguanylate cyclase RdcA	small regulatory RNA RprA	5UTR	sRNA	4327008	4327192	+	1770474	1770478	+	70	1120	8391	6203560	46.2069	2.07e-81	rdcA.5UTR:::rprA
G7321	G0-17102	yfgM	fliX	ancillary SecYEG translocon subunit	-	CDS	sRNA	2639002	2639173	-	2001910	2002021	-	70	104	114397	6098570	35.8821	7e-67	fliX:::yfgM
G7683	EG30098	yhcN	spf	DUF1471 domain-containing stress-induced protein YhcN	small regulatory RNA Spot 42	CDS	sRNA	3385479	3385667	+	4049923	4050008	+	69	368	124432	6088272	9.17409	3.32e-33	spf:::yhcN
EG30066	G0-17102	proK	fliX	tRNA-Pro	-	tRNA	sRNA	3708636	3708693	-	2001910	2001913	-	69	1272	112284	6099516	2.94672	1.04e-07	fliX:::proK
EG12111	G0-17104	nlpD	uhpU	murein hydrolase activator NlpD	-	CDS	sRNA	2868107	2868518	-	3845731	3845780	-	68	9388	18964	6184721	2.36225	0.001009	nlpD:::uhpU
G0-17033	G0-17104	yqiM	uhpU	protein YqiM	-	CDS	sRNA	3247592	3247749	+	3845731	3845749	-	68	800	18964	6193309	27.7595	4.02e-64	uhpU:::yqiM
EG11111	G0-8871	cspD	arcZ	DNA replication inhibitor CspD	small regulatory RNA ArcZ	CDS	sRNA	922441	922594	-	3350680	3350698	+	67	193	110011	6102870	19.2582	5.41e-50	arcZ:::cspD
EG10673	G0-8871	ompT	arcZ	DLP12 prophage; protease 7	small regulatory RNA ArcZ	CDS	sRNA	584912	585095	-	3350662	3350698	+	67	198	110011	6102865	18.7719	2.15e-49	arcZ:::ompT
G6258.EST3UTR.23	EG30035	ybaP.EST3UTR	gltW	TraB family protein YbaP	tRNA-Glu	3UTR	tRNA	507254	507288	-	2729367	2729431	-	67	3951	32329	6176794	3.23995	1.9e-09	gltW:::ybaP.EST3UTR
EG11085	G0-8883	rsmH	sdsR	16S rRNA m(4)C1402 methyltransferase	small regulatory RNA SdsR	CDS	sRNA	90681	90945	+	1923103	1923157	-	66	779	44525	6167771	11.7363	5.87e-39	rsmH:::sdsR
G6969	G0-8883	yeaG	sdsR	protein kinase YeaG	small regulatory RNA SdsR	CDS	sRNA	1867114	1867497	+	1923103	1923179	-	66	2260	44525	6166290	4.04441	8.83e-14	sdsR:::yeaG
EG10522	G0-8883	kgtP	sdsR	alpha-ketoglutarate:H(+) symporter	small regulatory RNA SdsR	CDS	sRNA	2725301	2725400	-	1923103	1923172	-	65	801	44526	6167749	11.2407	3.12e-37	kgtP:::sdsR
G6258	G0-17101	ybaP	flgO	TraB family protein YbaP	-	CDS	sRNA	507191	507513	-	1141062	1141064	+	65	4008	42987	6166081	2.32626	0.004614	flgO:::ybaP
G0-16649	G7240	cpxQ	yfdY	small regulatory RNA CpxQ	DUF2545 domain-containing protein YfdY	sRNA	CDS	4106329	4106335	+	2494915	2495170	-	64	33543	1672	6177862	7.04985	1.36e-25	cpxQ:::yfdY
EG30102	G0-17104	thrU	uhpU	tRNA-Thr	-	tRNA	sRNA	4175401	4175522	+	3845731	3845779	-	64	5134	18968	6188975	4.06744	1.99e-13	thrU:::uhpU
EG12111	G0-8863	nlpD	rprA	murein hydrolase activator NlpD	small regulatory RNA RprA	CDS	sRNA	2867801	2868119	-	1770438	1770479	+	63	20191	8398	6184489	2.29779	0.010911	nlpD:::rprA
EG12231	G0-8883	uspB	sdsR	putative universal stress (ethanol tolerance) protein B	small regulatory RNA SdsR	CDS	sRNA	3639275	3639484	-	1923103	1923172	-	63	465	44528	6168085	18.7674	2.63e-48	sdsR:::uspB
EG10402.5UTR	EG30098	gltA.5UTR	spf	citrate synthase	small regulatory RNA Spot 42	5UTR	sRNA	754502	754795	-	4049925	4050007	+	63	732	124438	6087908	4.21061	2.58e-13	gltA.5UTR:::spf
EG11256	EG30098	iraP	spf	anti-adaptor protein for sigma(S) stabilization	small regulatory RNA Spot 42	CDS	sRNA	401502	401887	+	4049923	4050009	+	63	325	124438	6088315	9.48421	1.19e-30	iraP:::spf
G6258	EG30024.EG30076.IGR	ybaP	aspU.rrfH.IGR	TraB family protein YbaP	tRNA-Asp : 5S ribosomal RNA	CDS	IGR	507238	507288	-	228402	228854	-	63	3955	1034	6208089	95.6382	2.61e-92	aspU.rrfH.IGR:::ybaP
EG30047	G0-17102	leuP	fliX	tRNA-Leu	-	tRNA	sRNA	4606219	4606434	-	2001911	2002026	-	63	820	114404	6097854	4.09508	8.2e-13	fliX:::leuP
EG10988	G0-8871	tar	arcZ	methyl-accepting chemotaxis protein Tar	small regulatory RNA ArcZ	CDS	sRNA	1972213	1972396	-	3350677	3350698	+	62	470	110016	6102593	7.31733	1.26e-24	arcZ:::tar
G7443	G0-17104	queE	uhpU	putative 7-carboxy-7-deazaguanine synthase QueE	-	CDS	sRNA	2905014	2905443	-	3845731	3845748	-	62	4874	18970	6189235	4.15027	2.85e-13	queE:::uhpU
EG10817	G0-8871	rbsD	arcZ	D-ribose pyranase	small regulatory RNA ArcZ	CDS	sRNA	3933310	3933614	+	3350678	3350698	+	61	48	110017	6103015	70.4974	3.37e-70	arcZ:::rbsD
G0-10671	EG11612	mgrR	proP	small regulatory RNA MgrR	osmolyte:H(+) symporter ProP	sRNA	CDS	1622851	1622915	-	4330631	4330762	+	61	11493	8180	6193407	4.01858	2.33e-12	mgrR:::proP
EG10383	G0-17102	glnA	fliX	glutamine synthetase	-	CDS	sRNA	4056918	4057080	-	2001910	2002023	-	61	1402	114406	6097272	2.31883	0.020488	fliX:::glnA
EG30098	EG10674	spf	oppA	small regulatory RNA Spot 42	oligopeptide ABC transporter periplasmic binding protein	sRNA	CDS	4049898	4049955	+	1301602	1301762	+	60	123461	639	6088981	4.6309	2.74e-14	oppA:::spf
EG12427	G0-17102	modA	fliX	molybdate ABC transporter periplasmic binding protein	-	CDS	sRNA	795101	795195	+	2001911	2001913	-	60	58	112293	6100730	56.2021	5.57e-65	fliX:::modA
EG10187.5UTR	EG30098	cysE.5UTR	spf	serine acetyltransferase	small regulatory RNA Spot 42	5UTR	sRNA	3782624	3782681	-	4049923	4050007	+	59	257	124442	6088383	11.2319	6.34e-32	cysE.5UTR:::spf
EG30098	EG10402.5UTR	spf	gltA.5UTR	small regulatory RNA Spot 42	citrate synthase	sRNA	5UTR	4049898	4049958	+	754512	754738	-	59	123462	484	6089136	6.01214	4.36e-19	gltA.5UTR:::spf
EG10674	G0-16649	oppA	cpxQ	oligopeptide ABC transporter periplasmic binding protein	small regulatory RNA CpxQ	CDS	sRNA	1301146	1301279	+	4106349	4106387	+	59	497	44520	6168065	16.4471	5.91e-42	cpxQ:::oppA
G6969	G0-10671	yeaG	mgrR	protein kinase YeaG	small regulatory RNA MgrR	CDS	sRNA	1867715	1867888	+	1622817	1622833	-	58	1041	9920	6202122	34.8342	7.6e-60	mgrR:::yeaG
EG30098	EG11249	spf	mazF	small regulatory RNA Spot 42	endoribonuclease toxin MazF	sRNA	CDS	4049898	4049900	+	2910977	2911093	-	58	66744	953	6145386	5.60366	9.94e-18	mazF:::spf
EG30098	G0-17089	spf	zbiJ	small regulatory RNA Spot 42	-	sRNA	sRNA	4049901	4049967	+	837434	837475	-	58	56661	2546	6153876	2.4742	0.001401	spf:::zbiJ
EG10544	G0-16649	lpp	cpxQ	murein lipoprotein	small regulatory RNA CpxQ	CDS	sRNA	1757404	1757477	+	4106321	4106387	+	58	2362	44521	6166200	3.40095	2.34e-08	cpxQ:::lpp
G7872	G0-17104	ytfK	uhpU	stringent response modulator YtfK	-	CDS	sRNA	4439436	4439781	+	3845731	3845749	-	58	1365	18974	6192744	13.8682	5.9e-38	uhpU:::ytfK
EG11008	G0-16649	tolB	cpxQ	Tol-Pal system periplasmic protein TolB	small regulatory RNA CpxQ	CDS	sRNA	778717	779193	+	4106357	4106387	+	57	1593	44522	6166969	4.95628	4.35e-15	cpxQ:::tolB
EG10386	G0-17104	glnH	uhpU	L-glutamine ABC transporter periplasmic binding protein	-	CDS	sRNA	847214	847599	-	3845731	3845750	-	56	2852	18976	6191257	6.40638	5.49e-20	glnH:::uhpU
G372	G0-8871	yaeP	arcZ	UPF0253 family protein YaeP	small regulatory RNA ArcZ	CDS	sRNA	214013	214197	-	3350679	3350698	+	55	158	110023	6102905	19.3089	2.97e-40	arcZ:::yaeP
G7047.G7048.IGR	G0-17102	dsrA.yedP.IGR	fliX	small regulatory RNA DsrA : putative mannosyl-3-phosphoglycerate phosphatase	-	IGR	sRNA	2025217	2025473	+	2001911	2001927	-	55	373	112298	6100415	8.01016	4.85e-23	dsrA.yedP.IGR:::fliX
G6855.G6854.IGR	G0-8883	asr.ynfM.IGR	sdsR	acid shock protein : putative transporter YnfM	small regulatory RNA SdsR	IGR	sRNA	1670975	1671099	-	1923103	1923155	-	55	235	44536	6168315	32.4153	4.79e-53	asr.ynfM.IGR:::sdsR
G0-8785	G0-16649	csrB	cpxQ	small regulatory RNA CsrB	small regulatory RNA CpxQ	sRNA	sRNA	2924301	2924526	-	4106385	4106387	+	55	2473	44524	6166089	3.08003	4.74e-06	cpxQ:::csrB
G0-8865	G0-8871	ryeA	arcZ	small antisense RNA RyeA	small regulatory RNA ArcZ	ncRNA	sRNA	1923065	1923176	+	3350679	3350698	+	54	670	110024	6102393	4.47025	7.7e-12	arcZ:::ryeA
G7139	G0-8871	rcnB	arcZ	periplasmic protein involved in nickel/cobalt export	small regulatory RNA ArcZ	CDS	sRNA	2186902	2187098	+	3350679	3350698	+	54	60	110024	6103003	49.9228	2.89e-56	arcZ:::rcnB
EG11415	G0-8883	dps	sdsR	DNA protection during starvation protein	small regulatory RNA SdsR	CDS	sRNA	848620	848796	-	1923103	1923172	-	54	2373	44537	6166177	3.15058	3.26e-06	dps:::sdsR
EG30098	EG11531.5UTR	spf	cfa.5UTR	small regulatory RNA Spot 42	cyclopropane fatty acyl phospholipid synthase	sRNA	5UTR	4049896	4049900	+	1741305	1741378	+	54	66748	1551	6144788	3.20517	2e-06	cfa.5UTR:::spf
G6083.AS	G0-16649	insL1.AS	cpxQ	IS186/IS421 transposase	small regulatory RNA CpxQ	AS	sRNA	16186	16543	-	4106368	4106388	+	54	2726	44525	6165836	2.74319	0.00045	cpxQ:::insL1.AS
EG30102	EG30083.AS	thrU	rrlH.AS	tRNA-Thr	23S ribosomal RNA	tRNA	AS	4175388	4175440	+	227302	227456	-	54	5545	488	6207054	123.868	5.46e-84	rrlH.AS:::thrU
EG20091	G0-8871	gpsA	arcZ	glycerol-3-phosphate dehydrogenase	small regulatory RNA ArcZ	CDS	sRNA	3782618	3782877	-	3350662	3350698	+	53	308	110025	6102755	9.54464	2.38e-25	arcZ:::gpsA
EG10674	EG30098	oppA	spf	oligopeptide ABC transporter periplasmic binding protein	small regulatory RNA Spot 42	CDS	sRNA	1301426	1301877	+	4050005	4050008	+	52	944	94843	6117302	3.55293	1.56e-07	oppA:::spf
G0-16639.EG10674.IGR	EG10383.3UTR	insH21.oppA.IGR	glnA.3UTR	IS5 transposase and trans-activator : oligopeptide ABC transporter periplasmic binding protein	glutamine synthetase	IGR	3UTR	1300865	1300994	+	4056425	4056553	-	52	177	419560	5793352	4.05663	2.21e-08	glnA.3UTR:::insH21.oppA.IGR
EG11415	G0-8899	dps	mcaS	DNA protection during starvation protein	small regulatory RNA McaS	CDS	sRNA	848612	848896	-	1405657	1405679	-	51	3953	22661	6186476	3.52215	2.18e-07	dps:::mcaS
EG10544.5UTR	G0-10671	lpp.5UTR	mgrR	murein lipoprotein	small regulatory RNA MgrR	5UTR	sRNA	1757382	1757495	+	1622817	1622862	-	51	3631	9927	6199532	8.77172	7.64e-24	lpp.5UTR:::mgrR
EG11217	G0-17104	creA	uhpU	PF05981 family protein CreA	-	CDS	sRNA	4635244	4635699	+	3845731	3845749	-	51	53	18981	6194056	314.015	1.89e-92	creA:::uhpU
EG10674	G0-17104	oppA	uhpU	oligopeptide ABC transporter periplasmic binding protein	-	CDS	sRNA	1301145	1301525	+	3845731	3845751	-	51	889	18981	6193220	18.7183	6.85e-39	oppA:::uhpU
EG10079	G0-8880	aroG	rybB	3-deoxy-7-phosphoheptulonate synthase, Phe-sensitive	small regulatory RNA RybB	CDS	sRNA	785604	785653	+	887976	888003	-	50	109	172210	6040772	16.0908	1.13e-31	aroG:::rybB
EG11394	G0-16649	fabR	cpxQ	DNA-binding transcriptional repressor FabR	small regulatory RNA CpxQ	CDS	sRNA	4161078	4161271	+	4106368	4106387	+	50	705	44529	6167857	9.82364	5.07e-25	cpxQ:::fabR
EG12267.5UTR	G0-10671	eptB.5UTR	mgrR	Kdo2-lipid A phosphoethanolamine 7''-transferase	small regulatory RNA MgrR	5UTR	sRNA	3710503	3710580	-	1622817	1622835	-	49	85	9929	6203078	360.146	2.67e-94	eptB.5UTR:::mgrR
EG10670	EG30098	ompC	spf	outer membrane porin C	small regulatory RNA Spot 42	CDS	sRNA	2311929	2312093	-	4049923	4050007	+	49	466	124452	6088174	5.14393	1.75e-12	ompC:::spf
EG12111	EG12400.EST5UTR.58	nlpD	mdtK.EST5UTR	murein hydrolase activator NlpD	multidrug efflux pump MdtK	CDS	5UTR	2867408	2867851	-	1743407	1743424	+	49	33056	81	6179955	113.096	1.14e-69	mdtK.EST5UTR:::nlpD
EG10522	G0-8883	kgtP	sdsR	alpha-ketoglutarate:H(+) symporter	small regulatory RNA SdsR	CDS	sRNA	2725723	2725839	-	1923103	1923172	-	48	1864	44543	6166686	3.56507	8.03e-07	kgtP:::sdsR
G0-16656	EG10383.3UTR	yoeH	glnA.3UTR	-	glutamine synthetase	pseudogene	3UTR	2068433	2068476	-	4056425	4056518	-	48	59	419564	5793470	11.2339	2.02e-21	glnA.3UTR:::yoeH
G0-17029	G0-16649	yfiS	cpxQ	protein YfiS	small regulatory RNA CpxQ	CDS	sRNA	2725833	2725974	+	4106370	4106387	+	48	180	44531	6168382	36.9383	4.76e-48	cpxQ:::yfiS
EG11151	G0-17102	raiA	fliX	ribosome-associated inhibitor A	-	CDS	sRNA	2737209	2737292	+	2001911	2001913	-	48	144	112305	6100644	18.1074	2.13e-33	fliX:::raiA
G0-16740	G0-17102	yddY	fliX	protein YddY	-	CDS	sRNA	1567126	1567295	-	2001911	2002018	-	48	225	114419	6098449	11.3705	1.9e-25	fliX:::yddY
G6463	G0-8871	clpS	arcZ	specificity factor for ClpA-ClpP chaperone-protease complex	small regulatory RNA ArcZ	CDS	sRNA	923064	923195	+	3350677	3350697	+	47	702	110031	6102361	3.71316	6.17e-07	arcZ:::clpS
G6725.EG11309.IGR	G0-8871	insI2.pdxI.IGR	arcZ	IS30 transposase : pyridoxine 4-dehydrogenase	small regulatory RNA ArcZ	IGR	sRNA	1471313	1471668	+	3350678	3350698	+	47	172	110031	6102891	15.1562	1.06e-29	arcZ:::insI2.pdxI.IGR
EG30047	G0-8871	leuP	arcZ	tRNA-Leu	small regulatory RNA ArcZ	tRNA	sRNA	4606234	4606252	-	3350695	3350698	+	47	742	110031	6102321	3.51297	3.84e-06	arcZ:::leuP
G6258	EG30063	ybaP	micF	TraB family protein YbaP	small regulatory RNA MicF	CDS	sRNA	507241	507288	-	2312746	2313177	+	47	3971	13688	6195435	5.3571	4.87e-13	micF:::ybaP
G7039	G0-8883	tcyJ	sdsR	cystine ABC transporter periplasmic binding protein	small regulatory RNA SdsR	CDS	sRNA	2000223	2000398	-	1923103	1923157	-	47	337	44544	6168213	19.3125	2.25e-35	sdsR:::tcyJ
EG10061.5UTR	G0-17102	arcA.5UTR	fliX	DNA-binding transcriptional dual regulator ArcA	-	5UTR	sRNA	4640504	4640749	-	2001911	2001914	-	47	305	112306	6100483	8.37065	9.82e-20	arcA.5UTR:::fliX
EG12124	G0-8866	hisJ	micA	histidine ABC transporter periplasmic binding protein	small regulatory RNA MicA	CDS	sRNA	2426114	2426190	-	2814876	2814877	+	46	546	44211	6168338	11.7545	8.96e-26	hisJ:::micA
EG11274.5UTR	EG31116	trpL.5UTR	oxyS	trp operon leader peptide	small regulatory RNA OxyS	5UTR	sRNA	1323011	1323110	-	4158278	4158373	-	46	380	622	6212093	1208.99	1.8e-115	oxyS:::trpL.5UTR
EG11987.EST3UTR.30	G0-16649	yehA.EST3UTR	cpxQ	putative fimbrial adhesin YehA	small regulatory RNA CpxQ	3UTR	sRNA	2187338	2187388	-	4106355	4106387	+	46	1005	44533	6167557	6.33903	3.15e-15	cpxQ:::yehA.EST3UTR
EG12042.5UTR	G0-8871	yejG.5UTR	arcZ	protein YejG	small regulatory RNA ArcZ	5UTR	sRNA	2278228	2278373	-	3350662	3350697	+	45	226	110033	6102837	11.0437	3.74e-23	arcZ:::yejG.5UTR
G0-10671	EG12111	mgrR	nlpD	small regulatory RNA MgrR	murein hydrolase activator NlpD	sRNA	CDS	1622901	1622915	-	2867520	2867687	-	45	7866	10437	6194793	3.39555	6.01e-06	mgrR:::nlpD
EG11883	G0-16649	tehA	cpxQ	tellurite resistance protein	small regulatory RNA CpxQ	CDS	sRNA	1500483	1500881	+	4106369	4106387	+	45	241	44534	6168321	25.8625	1.06e-38	cpxQ:::tehA
EG11415	G0-17101	dps	flgO	DNA protection during starvation protein	-	CDS	sRNA	848822	848948	-	1141062	1141064	+	45	2034	43007	6168055	3.173	0.000177	dps:::flgO
G7460	G0-10671	ygdQ	mgrR	UPF0053 inner membrane protein YgdQ	small regulatory RNA MgrR	CDS	sRNA	2970331	2970470	+	1622818	1622835	-	44	246	9934	6202917	111.684	4.57e-65	mgrR:::ygdQ
EG11556.5UTR	EG30098	talB.5UTR	spf	transaldolase B	small regulatory RNA Spot 42	5UTR	sRNA	8190	8522	+	4049987	4050007	+	44	119	124457	6088521	18.0883	5.98e-30	spf:::talB.5UTR
EG50004	G0-16649	rmf	cpxQ	ribosome modulation factor	small regulatory RNA CpxQ	CDS	sRNA	1015401	1015894	+	4106385	4106387	+	44	1765	44535	6166797	3.45196	2.18e-05	cpxQ:::rmf
EG11390.5UTR	G0-16649	uspA.5UTR	cpxQ	universal stress global stress response regulator	small regulatory RNA CpxQ	5UTR	sRNA	3640001	3640091	+	4106369	4106387	+	44	268	44535	6168294	22.7395	1.42e-35	cpxQ:::uspA.5UTR
EG10539	G0-8883	livJ	sdsR	branched chain amino acid/phenylalanine ABC transporter periplasmic binding protein	small regulatory RNA SdsR	CDS	sRNA	3599420	3599692	-	1923104	1923127	-	43	333	44548	6168217	17.8795	1.09e-30	livJ:::sdsR
EG11605	G0-16649	smg	cpxQ	DUF494 domain-containing protein Smg	small regulatory RNA CpxQ	CDS	sRNA	3431975	3432394	-	4106370	4106387	+	43	619	44536	6167943	9.62071	1.6e-20	cpxQ:::smg
EG10308.EG11974.IGT	G0-17102	fimA.fimI.IGT	fliX	type 1 fimbriae major subunit : putative fimbrial protein FimI	-	IGT	sRNA	4543645	4543800	+	2001911	2001913	-	43	322	112310	6100466	7.25366	1.73e-15	fimA.fimI.IGT:::fliX
G0-16731.EG12117.IGT	G0-8866	yliM.ompX.IGT	micA	protein YliM : outer membrane protein X	small regulatory RNA MicA	IGT	sRNA	850211	850460	+	2814836	2814877	+	42	1880	44215	6167004	3.11599	0.001247	micA:::yliM.ompX.IGT
EG11390	EG30098	uspA	spf	universal stress global stress response regulator	small regulatory RNA Spot 42	CDS	sRNA	3640102	3640555	+	4049924	4050008	+	42	599	124459	6088041	3.42984	0.000122	spf:::uspA
G6833	G7400.EST3UTR.35	flxA	ygaM.EST3UTR	Qin prophage; protein FlxA	DUF883 domain-containing protein YgaM	CDS	3UTR	1646501	1646669	+	2800530	2800536	+	42	7021	10273	6195805	3.60787	1.39e-05	flxA:::ygaM.EST3UTR
EG11531.5UTR	G0-10592	cfa.5UTR	rydC	cyclopropane fatty acyl phospholipid synthase	small regulatory RNA RydC	5UTR	sRNA	1741201	1741332	+	1491442	1491444	-	42	7679	4364	6201056	7.77187	6.82e-17	cfa.5UTR:::rydC
EG10670.5UTR	EG11937	ompC.5UTR	yjcB	outer membrane porin C	uncharacterized protein YjcB	5UTR	CDS	2312815	2312829	-	4274936	4275114	-	42	22179	700	6190220	16.7462	2.83e-29	ompC.5UTR:::yjcB
G0-10671	G7872	mgrR	ytfK	small regulatory RNA MgrR	stringent response modulator YtfK	sRNA	CDS	1622859	1622915	-	4439450	4439697	+	41	11513	517	6201070	42.7141	2.7e-44	mgrR:::ytfK
G0-8866	EG12124	micA	hisJ	small regulatory RNA MicA	histidine ABC transporter periplasmic binding protein	sRNA	CDS	2814801	2814838	+	2426017	2426100	-	41	35122	506	6177472	14.2516	1.24e-25	hisJ:::micA
EG10731.5UTR	G0-8866	phoP.5UTR	micA	DNA-binding transcriptional dual regulator PhoP	small regulatory RNA MicA	5UTR	sRNA	1190402	1190503	-	2814875	2814879	+	41	206	44216	6168678	27.767	5.82e-36	micA:::phoP.5UTR
EG10386	EG30098	glnH	spf	L-glutamine ABC transporter periplasmic binding protein	small regulatory RNA Spot 42	CDS	sRNA	847508	847599	-	4049929	4050007	+	41	598	124460	6088042	3.35375	0.000386	glnH:::spf
EG11180	G0-16649	mscL	cpxQ	large conductance mechanosensitive channel	small regulatory RNA CpxQ	CDS	sRNA	3437954	3438225	+	4106368	4106388	+	41	537	44538	6168025	10.5737	8.26e-21	cpxQ:::mscL
G7001	G0-8878	yebO	cyaR	uncharacterized protein YebO	small regulatory RNA CyaR	CDS	sRNA	1908502	1908584	-	2167198	2167200	+	40	460	465	6212176	1161.7	2.7e-99	cyaR:::yebO
G0-16731.EG12117.IGT	G0-8878	yliM.ompX.IGT	cyaR	protein YliM : outer membrane protein X	small regulatory RNA CyaR	IGT	sRNA	850416	850674	+	2167197	2167200	+	40	2700	465	6209936	197.847	3.07e-69	cyaR:::yliM.ompX.IGT
EG11210.5UTR	G0-8899	rdcA.5UTR	mcaS	regulator of diguanylate cyclase RdcA	small regulatory RNA McaS	5UTR	sRNA	4327041	4327393	+	1405657	1405710	-	40	1294	23930	6187877	7.99327	3.58e-16	mcaS:::rdcA.5UTR
EG10184.5UTR	G0-8866	cysB.5UTR	micA	DNA-binding transcriptional dual regulator CysB	small regulatory RNA MicA	5UTR	sRNA	1333761	1334132	+	2814876	2814878	+	40	482	44217	6168402	11.577	1.45e-21	cysB.5UTR:::micA
G6833	G0-8863	flxA	rprA	Qin prophage; protein FlxA	small regulatory RNA RprA	CDS	sRNA	1646480	1646761	+	1770475	1770478	+	40	7895	8421	6196785	3.7283	1.65e-05	flxA:::rprA
EG10072	G0-8883	argT	sdsR	lysine/arginine/ornithine ABC transporter periplasmic binding protein	small regulatory RNA SdsR	CDS	sRNA	2427608	2427835	-	1923104	1923157	-	40	1454	44551	6167096	3.80819	1.08e-05	argT:::sdsR
G6718	EG30098	paaJ	spf	beta-ketoadipyl-CoA thiolase	small regulatory RNA Spot 42	CDS	sRNA	1461405	1461557	+	4049939	4050007	+	40	151	124461	6088489	12.9586	3.86e-22	paaJ:::spf
G6624.EST5UTR.34	EG30098	ymgE.EST5UTR	spf	PF04226 family protein YmgE	small regulatory RNA Spot 42	5UTR	sRNA	1244677	1244694	+	4049929	4050008	+	40	149	124461	6088491	13.1326	2.51e-22	spf:::ymgE.EST5UTR
EG10510	EG31115	rpoS	dicF	RNA polymerase, sigma S (sigma 38) factor	Qin prophage; small regulatory RNA DicF	CDS	sRNA	2867501	2867560	-	1649439	1649439	+	39	2564	4198	6206340	22.4874	7.33e-32	dicF:::rpoS
G0-8866	EG12191	micA	glnK	small regulatory RNA MicA	nitrogen regulator GlnK	sRNA	CDS	2814801	2814837	+	472811	472900	+	39	35124	1848	6176130	3.71087	3.91e-05	glnK:::micA
EG10671	G0-8866	ompF	micA	outer membrane porin F	small regulatory RNA MicA	CDS	sRNA	986601	987093	-	2814875	2814878	+	39	477	44218	6168407	11.4056	1.09e-20	micA:::ompF
EG11859.EG11858.IGR	G0-8863	fdhD.fdoG.IGR	rprA	sulfurtransferase for molybdenum cofactor sulfuration : formate dehydrogenase O subunit alpha	small regulatory RNA RprA	IGR	sRNA	4085903	4085965	-	1770457	1770478	+	39	159	8422	6204521	180.701	1.02e-64	fdhD.fdoG.IGR:::rprA
EG10595.EG10438.IGT	G0-8883	miaA.hfq.IGT	sdsR	tRNA dimethylallyltransferase : RNA-binding protein Hfq	small regulatory RNA SdsR	IGT	sRNA	4400204	4400294	+	1923104	1923105	-	39	1360	44552	6167190	3.96959	6e-06	miaA.hfq.IGT:::sdsR
EG12231.5UTR	G0-8883	uspB.5UTR	sdsR	putative universal stress (ethanol tolerance) protein B	small regulatory RNA SdsR	5UTR	sRNA	3639739	3639847	-	1923103	1923125	-	39	940	44552	6167610	5.74363	7.47e-11	sdsR:::uspB.5UTR
EG10383.3UTR	G7012.AS	glnA.3UTR	yebY.AS	glutamine synthetase	DUF2511 domain-containing protein YebY	3UTR	AS	4056602	4056622	-	1923411	1923494	+	39	290446	137	5922519	5.80477	1.07e-09	glnA.3UTR:::yebY.AS
EG10439	G0-17102	hha	fliX	hemolysin expression-modulating protein Hha	-	CDS	sRNA	480226	480429	-	2001911	2001913	-	39	409	112314	6100379	5.17922	4.16e-09	fliX:::hha
G7001	G0-17104	yebO	uhpU	uncharacterized protein YebO	-	CDS	sRNA	1908333	1908793	-	3845731	3845749	-	39	1530	18993	6192579	8.31096	2.92e-16	uhpU:::yebO
EG10386.5UTR	G0-8863	glnH.5UTR	rprA	L-glutamine ABC transporter periplasmic binding protein	small regulatory RNA RprA	5UTR	sRNA	847925	848398	-	1770475	1770478	+	38	2835	8423	6201845	9.86926	2.6e-18	glnH.5UTR:::rprA
EG10710	G0-8883	pheT	sdsR	phenylalanine--tRNA ligase subunit beta	small regulatory RNA SdsR	CDS	sRNA	1795402	1795720	-	1923104	1923172	-	38	1771	44553	6166779	2.96993	0.027283	pheT:::sdsR
EG12084.EG12083.IGT	EG10383.3UTR	nuoC.nuoB.IGT	glnA.3UTR	NADH:quinone oxidoreductase subunit CD : NADH:quinone oxidoreductase subunit B	glutamine synthetase	IGT	3UTR	2403902	2403977	-	4056425	4056550	-	38	94	419574	5793435	5.58192	2.71e-08	glnA.3UTR:::nuoC.nuoB.IGT
EG12261	G0-16649	bcsQ	cpxQ	-	small regulatory RNA CpxQ	pseudogene	sRNA	3695876	3696073	-	4106385	4106387	+	38	645	44541	6167917	8.15835	3e-15	bcsQ:::cpxQ
EG10386.5UTR	G0-17104	glnH.5UTR	uhpU	L-glutamine ABC transporter periplasmic binding protein	-	5UTR	sRNA	847924	848398	-	3845731	3845748	-	38	2835	18994	6191274	4.36912	5.98e-07	glnH.5UTR:::uhpU
G0-16744	G0-8871	ynfS	arcZ	Qin prophage; protein YnfS	small regulatory RNA ArcZ	CDS	sRNA	1642166	1642292	+	3350695	3350698	+	37	209	110041	6102854	9.81825	1.22e-16	arcZ:::ynfS
EG12402	G0-8866	chaB	micA	putative cation transport regulator ChaB	small regulatory RNA MicA	CDS	sRNA	1272105	1272293	+	2814876	2814877	+	37	125	44220	6168759	41.2925	1.7e-37	chaB:::micA
EG11111	G0-8883	cspD	sdsR	DNA replication inhibitor CspD	small regulatory RNA SdsR	CDS	sRNA	922361	922541	-	1923103	1923155	-	37	245	44554	6168305	20.9081	5.68e-28	cspD:::sdsR
EG10383	EG30098	glnA	spf	glutamine synthetase	small regulatory RNA Spot 42	CDS	sRNA	4057614	4057693	-	4049923	4050007	+	37	419	124464	6088221	4.31951	3.75e-06	glnA:::spf
G6942	G0-17102	astD	fliX	aldehyde dehydrogenase	-	CDS	sRNA	1828712	1828786	-	2001911	2001913	-	37	352	112316	6100436	5.70924	1.31e-09	astD:::fliX
G6720	G0-16649	paaX	cpxQ	DNA-binding transcriptional repressor PaaX	small regulatory RNA CpxQ	CDS	sRNA	1463716	1463877	+	4106370	4106387	+	37	166	44542	6168396	30.8671	1.83e-33	cpxQ:::paaX
G0-16677.AS	G0-16649	sokE.AS	cpxQ	small RNA SokE	small regulatory RNA CpxQ	AS	sRNA	607792	607794	-	4106340	4106387	+	37	526	44542	6168036	9.74077	3.58e-17	cpxQ:::sokE.AS
G6541	G0-17102	ycdY	fliX	chaperone protein YcdY	-	CDS	sRNA	1099646	1099792	+	2001911	2001913	-	37	556	112316	6100232	3.61436	0.000399	fliX:::ycdY
G0-8871	G7571	arcZ	mqsA	small regulatory RNA ArcZ	antitoxin of the MqsRA toxin-antitoxin system/DNA-binding transcriptional repressor MqsA	sRNA	CDS	3350641	3350654	+	3168202	3168283	-	36	87269	576	6125260	4.38677	3.71e-06	arcZ:::mqsA
G6869.G0-9561.IGR	G0-8883	cnu.blr.IGR	sdsR	H-NS- and StpA-binding protein : beta-lactam resistance protein	small regulatory RNA SdsR	IGR	sRNA	1704850	1704865	-	1923103	1923154	-	36	7	44555	6168543	712.017	4.82e-64	cnu.blr.IGR:::sdsR
G6969.G6970.IGT	G0-8883	yeaG.yeaH.IGT	sdsR	protein kinase YeaG : DUF444 domain-containing protein YeaH	small regulatory RNA SdsR	IGT	sRNA	1868830	1869000	+	1923103	1923105	-	36	364	44555	6168186	13.6919	3.08e-21	sdsR:::yeaG.yeaH.IGT
EG11441.EG12234.IGR	EG30098	prlC.rlmJ.IGR	spf	oligopeptidase A : 23S rRNA m(6)A2030 methyltransferase	small regulatory RNA Spot 42	IGR	sRNA	3645327	3645490	+	4049943	4050007	+	36	20	124465	6088620	88.053	9.5e-41	prlC.rlmJ.IGR:::spf
EG12293.EST3UTR.53	EG30098	yiaY.EST3UTR	spf	L-threonine dehydrogenase	small regulatory RNA Spot 42	3UTR	sRNA	3756635	3756669	-	4049944	4050007	+	36	23	124465	6088617	76.5678	1.64e-39	spf:::yiaY.EST3UTR
EG10206	G0-16649	dapB	cpxQ	4-hydroxy-tetrahydrodipicolinate reductase	small regulatory RNA CpxQ	CDS	sRNA	29106	29157	+	4106368	4106387	+	36	73	44543	6168489	68.2934	8.11e-43	cpxQ:::dapB
EG10505	G0-17102	infB	fliX	translation initiation factor IF-2	-	CDS	sRNA	3315430	3315599	-	2001911	2001914	-	36	142	112317	6100646	13.7703	2.23e-20	fliX:::infB
EG11209	G0-17104	psiE	uhpU	putative phosphate starvation-inducible protein PsiE	-	CDS	sRNA	4240300	4240595	+	3845731	3845921	-	36	478	20060	6192567	23.2495	3.58e-29	psiE:::uhpU
EG10949	G0-17104	sfsA	uhpU	putative DNA-binding transcriptional regulator of maltose metabolism	-	CDS	sRNA	160721	161123	-	3845731	3845917	-	36	239	20060	6192806	46.5009	4.04e-39	sfsA:::uhpU
G6207	G0-17104	yaiL	uhpU	DUF2058 domain-containing protein YaiL	-	CDS	sRNA	376749	376897	+	3845731	3845749	-	36	148	18996	6193961	79.3135	1.14e-46	uhpU:::yaiL
EG11410	G0-8871	yjgA	arcZ	DUF615 domain-containing protein YjgA	small regulatory RNA ArcZ	CDS	sRNA	4457608	4457782	-	3350680	3350697	+	35	74	110043	6102989	26.2311	1.41e-27	arcZ:::yjgA
G0-8873	EG10382.EG11198.IGT	glmZ	glmS.glmU.IGT	small regulatory RNA GlmZ	L-glutamine--D-fructose-6-phosphate aminotransferase : fused N-acetylglucosamine-1-phosphate uridyltransferase and glucosamine-1-phosphate acetyltransferase	sRNA	IGT	3986431	3986583	+	3913459	3913722	-	35	1768	396	6210942	310.49	9.27e-67	glmS.glmU.IGT:::glmZ
EG11821	G0-8868	amtB	omrA	ammonia/ammonium transporter	small regulatory RNA OmrA	CDS	sRNA	473001	473190	+	2976100	2976304	-	35	8720	6570	6197816	3.78639	0.000215	amtB:::omrA
G6486	G0-8883	zapC	sdsR	cell division protein ZapC	small regulatory RNA SdsR	CDS	sRNA	1005667	1005972	+	1923103	1923105	-	35	385	44556	6168165	12.5851	2.18e-19	sdsR:::zapC
G6865	EG10383.3UTR	ydgA	glnA.3UTR	DUF945 domain-containing protein YdgA	glutamine synthetase	CDS	3UTR	1691307	1691371	+	4056425	4056462	-	35	56	412374	5800676	8.79159	6.37e-12	glnA.3UTR:::ydgA
EG11030	G0-17102	trpS	fliX	tryptophan--tRNA ligase	-	CDS	sRNA	3512553	3512657	-	2001911	2001927	-	35	16	112318	6100772	118.818	1.33e-42	fliX:::trpS
G6134	G0-17104	insH1	uhpU	CP4-6 prophage; IS5 transposase and trans-activator	-	CDS	sRNA	274827	275136	-	3845731	3845749	-	35	1739	18997	6192370	6.56055	5.01e-11	insH1:::uhpU
EG10164	G0-8871	crp	arcZ	DNA-binding transcriptional dual regulator CRP	small regulatory RNA ArcZ	CDS	sRNA	3486128	3486271	+	3350694	3350698	+	34	303	110044	6102760	6.22295	1.88e-09	arcZ:::crp
G0-8871	EG12657.EST3UTR.18	arcZ	ygiN.EST3UTR	small regulatory RNA ArcZ	putative quinol monooxygenase YgiN	sRNA	3UTR	3350641	3350658	+	3173496	3173500	+	34	87271	151	6125685	15.8047	5.22e-21	arcZ:::ygiN.EST3UTR
EG10457.5UTR	G7047	hns.5UTR	dsrA	DNA-binding transcriptional dual regulator H-NS	small regulatory RNA DsrA	5UTR	sRNA	1292825	1292959	-	2025222	2025242	-	34	426	12992	6199689	38.0858	2.79e-34	dsrA:::hns.5UTR
G0-8880	EG30090.AS	rybB	rrsH.AS	small regulatory RNA RybB	16S ribosomal RNA	sRNA	AS	888030	888057	-	224908	224996	-	34	185905	263	6026939	4.19111	9.28e-05	rrsH.AS:::rybB
EG10072	EG30098	argT	spf	lysine/arginine/ornithine ABC transporter periplasmic binding protein	small regulatory RNA Spot 42	CDS	sRNA	2427402	2427470	-	4049938	4050007	+	34	382	124467	6088258	4.35366	2.39e-05	argT:::spf
EG10170.5UTR	EG30098	cyaA.5UTR	spf	adenylate cyclase	small regulatory RNA Spot 42	5UTR	sRNA	3990952	3991166	+	4049923	4050007	+	34	487	124467	6088153	3.41493	0.008663	cyaA.5UTR:::spf
EG11784	EG30098	grcA	spf	stress-induced alternate pyruvate formate-lyase subunit	small regulatory RNA Spot 42	CDS	sRNA	2716309	2716510	-	4049923	4050009	+	34	246	124467	6088394	6.76071	2.41e-10	grcA:::spf
EG30098	EG10632.EG10633.IGT	spf	nagA.nagB.IGT	small regulatory RNA Spot 42	N-acetylglucosamine-6-phosphate deacetylase : glucosamine-6-phosphate deaminase	sRNA	IGT	4049898	4049938	+	702768	702770	-	34	123487	80	6089540	20.9581	8.65e-24	nagA.nagB.IGT:::spf
G6126	EG30098	yafY	spf	CP4-6 prophage; inner membrane lipoprotein YafY	small regulatory RNA Spot 42	CDS	sRNA	266017	266227	-	4049923	4050007	+	34	240	124467	6088400	6.92973	1.23e-10	spf:::yafY
EG10988	G0-16649	tar	cpxQ	methyl-accepting chemotaxis protein Tar	small regulatory RNA CpxQ	CDS	sRNA	1972247	1972581	-	4106370	4106387	+	34	1030	44545	6167532	4.5704	3.8e-06	cpxQ:::tar
EG10510	G7047	rpoS	dsrA	RNA polymerase, sigma S (sigma 38) factor	small regulatory RNA DsrA	CDS	sRNA	2866601	2866897	-	2025222	2025269	-	33	1276	12993	6198839	12.3385	3.18e-18	dsrA:::rpoS
G0-8882	EG11821	omrB	amtB	small regulatory RNA OmrB	ammonia/ammonium transporter	sRNA	CDS	2976370	2976387	-	472906	473361	+	33	1048	17773	6194287	10.9745	1.46e-16	amtB:::omrB
EG10777	G0-8863	pspB	rprA	phage shock protein B	small regulatory RNA RprA	CDS	sRNA	1368834	1368862	+	1770475	1770478	+	33	40	8428	6204640	607.36	3.67e-68	pspB:::rprA
G7816.5UTR	G0-8883	cpxP.5UTR	sdsR	periplasmic protein CpxP	small regulatory RNA SdsR	5UTR	sRNA	4105785	4105871	+	1923104	1923109	-	33	49	44558	6168501	93.2335	2.72e-42	cpxP.5UTR:::sdsR
G7609.5UTR	G0-8883	yqjA.5UTR	sdsR	DedA family protein YqjA	small regulatory RNA SdsR	5UTR	sRNA	3247605	3247680	+	1923104	1923104	-	33	562	44558	6167988	8.12822	1.43e-12	sdsR:::yqjA.5UTR
G6557.5UTR	EG30098	bssS.5UTR	spf	regulator of biofilm formation	small regulatory RNA Spot 42	5UTR	sRNA	1120922	1121021	-	4049939	4050007	+	33	466	124468	6088174	3.46384	0.010529	bssS.5UTR:::spf
EG10673	EG10383.3UTR	ompT	glnA.3UTR	DLP12 prophage; protease 7	glutamine synthetase	CDS	3UTR	584672	584695	-	4056427	4056520	-	33	30	419579	5793499	15.1887	6.54e-16	glnA.3UTR:::ompT
EG10168.G6360.IGR	G0-17104	lnt.insH3.IGR	uhpU	apolipoprotein N-acyltransferase : IS5 transposase and trans-activator	-	IGR	sRNA	689126	689218	-	3845731	3845734	-	33	701	18999	6193408	15.346	6.74e-21	lnt.insH3.IGR:::uhpU
EG10670	G0-17104	ompC	uhpU	outer membrane porin C	-	CDS	sRNA	2311648	2311972	-	3845731	3845749	-	33	500	18999	6193609	21.5158	2.4e-25	ompC:::uhpU
EG30104	EG30083.AS	thrW	rrlH.AS	tRNA-Thr	23S ribosomal RNA	tRNA	AS	262884	262925	+	227324	227455	-	33	1765	509	6210834	228.14	1.9e-58	rrlH.AS:::thrW
EG30109	EG30083.AS	valT	rrlH.AS	tRNA-Val	23S ribosomal RNA	tRNA	AS	780579	780896	+	227872	227958	-	33	34140	331	6178637	18.0433	9.42e-23	rrlH.AS:::valT
EG11779.EST5UTR.72	G0-10671	trmB.EST5UTR	mgrR	tRNA m(7)G46 methyltransferase	small regulatory RNA MgrR	5UTR	sRNA	3102950	3103102	-	1622817	1622834	-	32	76	9946	6203087	262.601	2.12e-56	mgrR:::trmB.EST5UTR
EG11284	G0-8866	fabZ	micA	3-hydroxy-acyl-[acyl-carrier-protein] dehydratase	small regulatory RNA MicA	CDS	sRNA	202106	202196	+	2814875	2814878	+	32	96	44225	6168788	46.4955	3.55e-33	fabZ:::micA
EG11531.5UTR	G7683.EST3UTR.26	cfa.5UTR	yhcN.EST3UTR	cyclopropane fatty acyl phospholipid synthase	DUF1471 domain-containing stress-induced protein YhcN	5UTR	3UTR	1741201	1741599	+	3385835	3385853	+	32	8063	3371	6201675	7.30136	5.43e-11	cfa.5UTR:::yhcN.EST3UTR
EG11391	G0-16649	osmY	cpxQ	periplasmic chaperone OsmY	small regulatory RNA CpxQ	CDS	sRNA	4611756	4612165	+	4106385	4106387	+	32	968	44547	6167594	4.57691	1.62e-05	cpxQ:::osmY
EG11545	G0-17104	flgL	uhpU	flagellar hook-filament junction protein 2	-	CDS	sRNA	1140249	1140698	+	3845731	3845750	-	32	1231	19000	6192878	8.47288	1.01e-12	flgL:::uhpU
EG11210.5UTR	G0-17101	rdcA.5UTR	flgO	regulator of diguanylate cyclase RdcA	-	5UTR	sRNA	4326933	4327194	+	1141062	1141064	+	32	1227	43020	6168862	3.73973	0.002088	flgO:::rdcA.5UTR
EG10984.EG10669.IGR	G0-17102	sulA.ompA.IGR	fliX	cell division inhibitor SulA : outer membrane protein A	-	IGR	sRNA	1020303	1020395	-	2001911	2001914	-	32	67	112321	6100721	25.9415	1.24e-24	fliX:::sulA.ompA.IGR
EG50004.5UTR	G0-17104	rmf.5UTR	uhpU	ribosome modulation factor	-	5UTR	sRNA	1015378	1015767	+	3845731	3845751	-	32	1158	19000	6192951	9.00711	1.81e-13	rmf.5UTR:::uhpU
EG30095	EG30090.AS	serV	rrsH.AS	tRNA-Ser	16S ribosomal RNA	tRNA	AS	2818582	2818645	-	223776	223877	-	32	62332	530	6150247	5.95738	2.36e-08	rrsH.AS:::serV
EG30016	G0-8871	argW	arcZ	tRNA-Arg	small regulatory RNA ArcZ	tRNA	sRNA	2466309	2466351	+	3350695	3350697	+	31	436	110047	6102627	3.94288	0.001643	arcZ:::argW
G6823	G0-8871	gnsB	arcZ	Qin prophage; protein GnsB	small regulatory RNA ArcZ	CDS	sRNA	1637638	1637979	-	3350695	3350698	+	31	336	110047	6102727	5.11644	3.92e-06	arcZ:::gnsB
EG10383.3UTR	EG10387.EG10383.IGT_AS	glnA.3UTR	glnL.glnA.IGT_AS	glutamine synthetase	sensory histidine kinase NtrB : glutamine synthetase	3UTR	IGT	4056454	4056479	-	4056485	4056596	+	31	8063	75	6204972	318.085	4.29e-57	glnA.3UTR:::glnL.glnA.IGT_AS
G6660.5UTR	EG10383.3UTR	tpx.5UTR	glnA.3UTR	lipid hydroperoxide peroxidase	glutamine synthetase	5UTR	3UTR	1388801	1388848	-	4056426	4056595	-	31	53	419581	5793476	8.07624	3.34e-09	glnA.3UTR:::tpx.5UTR
EG10079	G0-17102	aroG	fliX	3-deoxy-7-phosphoheptulonate synthase, Phe-sensitive	-	CDS	sRNA	786118	786488	+	2001911	2001951	-	31	371	112322	6100417	4.53819	6.71e-05	aroG:::fliX
EG12220	G0-16649	yhhT	cpxQ	putative transporter YhhT	small regulatory RNA CpxQ	CDS	sRNA	3612700	3613046	+	4106355	4106388	+	31	181	44548	6168381	23.7152	3.69e-24	cpxQ:::yhhT
EG11877	G0-17104	uspD	uhpU	universal stress protein D	-	CDS	sRNA	4113509	4113772	+	3845731	3845748	-	31	112	19001	6193997	90.2274	4.79e-41	uhpU:::uspD
EG30098	EG10698	spf	pepQ	small regulatory RNA Spot 42	Xaa-Pro dipeptidase	sRNA	CDS	4049898	4049943	+	4031133	4031489	+	30	123491	151	6089469	9.79689	1.86e-12	pepQ:::spf
EG11047.EG10536.IGR	EG30098	ugpB.livF.IGR	spf	sn-glycerol 3-phosphate ABC transporter periplasmic binding protein : branched chain amino acid/phenylalanine ABC transporter ATP binding subunit LivF	small regulatory RNA Spot 42	IGR	sRNA	3592389	3592619	+	4049944	4050007	+	30	70	124471	6088570	20.9638	2.07e-20	spf:::ugpB.livF.IGR
G0-10471.5UTR	EG30098	yifL.5UTR	spf	putative lipoprotein YifL	small regulatory RNA Spot 42	5UTR	sRNA	3994490	3994593	+	4049987	4050007	+	30	69	124471	6088571	21.2676	1.48e-20	spf:::yifL.5UTR
G7899.G7900.IGR	G0-9383	yjgZ.insG.IGR	sroC	KpLE2 phage-like element; uncharacterized protein YjgZ : KpLE2 phage-like element; IS4 putative transposase	small regulatory RNA SroC	IGR	sRNA	4502044	4502070	+	686681	686683	-	30	1448	17016	6194647	7.54244	2.51e-10	sroC:::yjgZ.insG.IGR
G0-17104	EG11821	uhpU	amtB	-	ammonia/ammonium transporter	sRNA	CDS	3845770	3845791	-	473058	473140	+	30	5390	6877	6200844	5.01862	6.32e-06	amtB:::uhpU
EG11659	G0-17102	yedD	fliX	lipoprotein YedD	-	CDS	sRNA	2007947	2008116	-	2001911	2001932	-	30	226	112323	6100562	7.20965	2.71e-09	fliX:::yedD
EG10386	G0-17103	glnH	motR	L-glutamine ABC transporter periplasmic binding protein	-	CDS	sRNA	847229	847321	-	1977208	1977229	-	30	1726	576	6210809	187.416	3.04e-50	glnH:::motR
EG30035	G0-10699	gltW	sdsN	tRNA-Glu	small regulatory RNA SdsN	tRNA	sRNA	2729394	2729445	-	1996991	1997059	+	30	41124	1028	6170959	4.37911	0.000195	gltW:::sdsN

## Sheet: Hfq_N-_R3
RNA1 EcoCyc ID	RNA2 EcoCyc ID	RNA1 name	RNA2 name	RNA1 description	RNA2 description	RNA1 Type	RNA2 Type	Start of RNA1 first read	Start of RNA1 last read	RNA1 strand	Start of RNA2 last read	Start of RNA2 first read	RNA2 strand	Number of interactions	Other interactions of RNA1	Other interactions of RNA2	Total other interactions	Odds ratio	Fisher's exact test p-value	Interaction ID
G0-8880	G0-8871	rybB	arcZ	small regulatory RNA RybB	small regulatory RNA ArcZ	sRNA	sRNA	887997	888073	-	3350662	3350698	+	4460	208637	118379	6328757	1.14285	2.83e-11	arcZ:::rybB
EG12111	G7047	nlpD	dsrA	murein hydrolase activator NlpD	small regulatory RNA DsrA	CDS	sRNA	2867401	2867900	-	2025220	2025287	-	4306	34587	12089	6609251	68.0649	0	dsrA:::nlpD
EG10669.5UTR	G0-8866	ompA.5UTR	micA	outer membrane protein A	small regulatory RNA MicA	5UTR	sRNA	1019817	1020206	-	2814828	2814880	+	3783	6262	48765	6601423	81.781	0	micA:::ompA.5UTR
EG10670.5UTR	G7683.EST3UTR.27	ompC.5UTR	yhcN.EST3UTR	outer membrane porin C	DUF1471 domain-containing stress-induced protein YhcN	5UTR	3UTR	2312441	2312868	-	3385537	3385854	+	3061	38451	2190	6616531	240.515	0	ompC.5UTR:::yhcN.EST3UTR
EG10670.5UTR	G0-16649	ompC.5UTR	cpxQ	outer membrane porin C	small regulatory RNA CpxQ	5UTR	sRNA	2312406	2312873	-	4106307	4106388	+	3012	38500	54265	6564456	9.46397	0	cpxQ:::ompC.5UTR
G6546.5UTR	G0-8899	csgD.5UTR	mcaS	DNA-binding transcriptional dual regulator CsgD	small regulatory RNA McaS	5UTR	sRNA	1103145	1103372	-	1405656	1405705	-	2056	2590	24682	6630905	213.263	0	csgD.5UTR:::mcaS
EG10544	G0-16601	lpp	micL	murein lipoprotein	small regulatory RNA MicL-S	CDS	sRNA	1757381	1757619	+	1958440	1958499	-	1711	2564	7273	6648685	610.034	0	lpp:::micL
G7572	G0-8871	mqsR	arcZ	mRNA interferase toxin MqsR	small regulatory RNA ArcZ	CDS	sRNA	3168101	3168563	-	3350666	3350698	+	1554	8680	121285	6528714	9.63722	0	arcZ:::mqsR
EG11531.5UTR	G0-16649	cfa.5UTR	cpxQ	cyclopropane fatty acyl phospholipid synthase	small regulatory RNA CpxQ	5UTR	sRNA	1741197	1741599	+	4106314	4106388	+	1547	7518	55730	6595438	24.3525	0	cfa.5UTR:::cpxQ
EG12111	G0-10671	nlpD	mgrR	murein hydrolase activator NlpD	small regulatory RNA MgrR	CDS	sRNA	2867701	2868121	-	1622817	1622891	-	1546	36164	9526	6612997	29.6771	0	mgrR:::nlpD
EG10670	G0-8883	ompC	sdsR	outer membrane porin C	small regulatory RNA SdsR	CDS	sRNA	2312401	2312878	-	1923101	1923172	-	1347	40165	54618	6564103	4.0305	0	ompC:::sdsR
EG10141.EG10140.IGT	G0-9382	chbC.chbB.IGT	chiX	N,N'-diacetylchitobiose-specific PTS enzyme IIC component : N,N'-diacetylchitobiose-specific PTS enzyme IIB component	small regulatory RNA ChiX	IGT	sRNA	1821202	1821395	-	507239	507288	+	1339	681	3634379	3023834	1.63592	1.94e-20	chbC.chbB.IGT:::chiX
EG30083.EG30076.IGT_AS	G0-9382	rrlH.rrfH.IGT_AS	chiX	23S ribosomal RNA : 5S ribosomal RNA	small regulatory RNA ChiX	IGT	sRNA	228603	228670	-	507240	507288	+	1120	504	3634598	3024011	1.8489	4.96e-26	chiX:::rrlH.rrfH.IGT_AS
EG10670.5UTR	G0-17089	ompC.5UTR	zbiJ	outer membrane porin C	-	5UTR	sRNA	2312456	2312875	-	837396	837788	-	1116	40396	4957	6613764	36.86	0	ompC.5UTR:::zbiJ
EG12111	G0-8871	nlpD	arcZ	murein hydrolase activator NlpD	small regulatory RNA ArcZ	CDS	sRNA	2867601	2867800	-	3350662	3350698	+	964	23736	121875	6513658	2.1706	1.04e-91	arcZ:::nlpD
G0-10671	G0-17101	mgrR	flgO	small regulatory RNA MgrR	-	sRNA	sRNA	1622847	1622917	-	1141040	1141064	+	862	11587	59223	6588561	8.2763	0	flgO:::mgrR
EG10382.EG11198.IGT	G0-8873.EG10434.IGR	glmS.glmU.IGT	glmZ.hemY.IGR	L-glutamine--D-fructose-6-phosphate aminotransferase : fused N-acetylglucosamine-1-phosphate uridyltransferase and glucosamine-1-phosphate acetyltransferase	small regulatory RNA GlmZ : protein HemY	IGT	IGR	3913542	3913940	-	3986490	3986640	+	849	827	1958	6656599	3490.13	0	glmS.glmU.IGT:::glmZ.hemY.IGR
G6546.5UTR	G0-8863	csgD.5UTR	rprA	DNA-binding transcriptional dual regulator CsgD	small regulatory RNA RprA	5UTR	sRNA	1103226	1103342	-	1770456	1770478	+	822	3804	8743	6646864	164.281	0	csgD.5UTR:::rprA
G6944	G0-8871	astC	arcZ	succinylornithine transaminase	small regulatory RNA ArcZ	CDS	sRNA	1831810	1832044	-	3350678	3350698	+	625	10306	122214	6527088	3.23883	3.7e-123	arcZ:::astC
G0-8899	G7400.EST3UTR.36	mcaS	ygaM.EST3UTR	small regulatory RNA McaS	DUF883 domain-containing protein YgaM	sRNA	3UTR	1405683	1405760	-	2800361	2800537	+	602	31772	14576	6613283	8.59668	0	mcaS:::ygaM.EST3UTR
EG10710	G0-16649	pheT	cpxQ	phenylalanine--tRNA ligase subunit beta	small regulatory RNA CpxQ	CDS	sRNA	1795330	1795725	-	4106361	4106388	+	540	1775	56737	6601181	35.3957	0	cpxQ:::pheT
G7072	G0-16649	nac	cpxQ	DNA-binding transcriptional dual regulator Nac	small regulatory RNA CpxQ	CDS	sRNA	2060707	2061197	-	4106355	4106387	+	538	6065	56739	6596891	10.3136	0	cpxQ:::nac
EG11821	G0-16649	amtB	cpxQ	ammonia/ammonium transporter	small regulatory RNA CpxQ	CDS	sRNA	473001	473492	+	4106339	4106388	+	528	27029	56749	6575927	2.26362	4.11e-54	amtB:::cpxQ
G0-16649	EG11612	cpxQ	proP	small regulatory RNA CpxQ	osmolyte:H(+) symporter ProP	sRNA	CDS	4106321	4106350	+	4330422	4330694	+	509	37681	6159	6615884	14.5102	0	cpxQ:::proP
G0-16649	EG11531.5UTR	cpxQ	cfa.5UTR	small regulatory RNA CpxQ	cyclopropane fatty acyl phospholipid synthase	sRNA	5UTR	4106302	4106354	+	1741262	1741662	+	507	37683	6189	6615854	14.3823	0	cfa.5UTR:::cpxQ
G6944	G0-8871	astC	arcZ	succinylornithine transaminase	small regulatory RNA ArcZ	CDS	sRNA	1831302	1831697	-	3350662	3350698	+	495	10936	122344	6526458	2.41458	1.27e-57	arcZ:::astC
EG10670.5UTR	G0-17101	ompC.5UTR	flgO	outer membrane porin C	-	5UTR	sRNA	2312705	2313065	-	1141025	1141064	+	481	36388	59604	6563760	1.45567	2.31e-08	flgO:::ompC.5UTR
G7240	G0-16649	yfdY	cpxQ	DUF2545 domain-containing protein YfdY	small regulatory RNA CpxQ	CDS	sRNA	2494812	2495286	-	4106346	4106388	+	458	2346	56819	6600610	22.6792	0	cpxQ:::yfdY
EG30098	EG30063	spf	micF	small regulatory RNA Spot 42	small regulatory RNA MicF	sRNA	sRNA	4049897	4049972	+	2313122	2313196	+	457	120097	15468	6524211	1.60501	3.15e-14	micF:::spf
EG10369.5UTR	G0-16649	gcd.5UTR	cpxQ	quinoprotein glucose dehydrogenase	small regulatory RNA CpxQ	5UTR	sRNA	141140	141264	-	4106352	4106387	+	447	259	56830	6602697	200.517	0	cpxQ:::gcd.5UTR
EG30098	G0-17089	spf	zbiJ	small regulatory RNA Spot 42	-	sRNA	sRNA	4049817	4049900	+	837434	837677	-	445	61703	5594	6592491	8.49925	1.1e-232	spf:::zbiJ
EG12191	G0-8863	glnK	rprA	nitrogen regulator GlnK	small regulatory RNA RprA	CDS	sRNA	472701	473186	+	1770458	1770478	+	426	18047	9139	6632621	17.1313	0	glnK:::rprA
EG30024.EG30076.IGR	G0-8871	aspU.rrfH.IGR	arcZ	tRNA-Asp : 5S ribosomal RNA	small regulatory RNA ArcZ	IGR	sRNA	228833	228878	-	3350677	3350698	+	419	2500	122420	6534894	8.94665	1.6e-221	arcZ:::aspU.rrfH.IGR
EG10670.5UTR	G0-17107	ompC.5UTR	bhsB	outer membrane porin C	-	5UTR	sRNA	2312439	2312849	-	1169110	1169404	+	396	41116	859	6617862	74.2009	0	bhsB:::ompC.5UTR
EG12111	G7047	nlpD	dsrA	murein hydrolase activator NlpD	small regulatory RNA DsrA	CDS	sRNA	2867902	2868140	-	2025220	2025282	-	395	16979	16000	6626859	9.63547	1.2e-227	dsrA:::nlpD
G0-8866	G7400.EST3UTR.35	micA	ygaM.EST3UTR	small regulatory RNA MicA	DUF883 domain-containing protein YgaM	sRNA	3UTR	2814775	2814849	+	2800514	2800633	+	379	45148	12917	6601789	4.29043	1.5e-107	micA:::ygaM.EST3UTR
EG12111	G0-8863	nlpD	rprA	murein hydrolase activator NlpD	small regulatory RNA RprA	CDS	sRNA	2867614	2867800	-	1770420	1770479	+	372	24328	9193	6626340	11.0218	4.5e-233	nlpD:::rprA
G6944	G0-8883	astC	sdsR	succinylornithine transaminase	small regulatory RNA SdsR	CDS	sRNA	1831601	1832042	-	1923019	1923172	-	367	15436	55606	6588824	2.8172	4.62e-57	astC:::sdsR
G6606.G6607.IGT	G0-8863	ariR.ymgC.IGT	rprA	putative two-component system connector protein AriR : protein YmgC	small regulatory RNA RprA	IGT	sRNA	1216244	1216694	+	1770456	1770478	+	366	421	9199	6650247	628.487	0	ariR.ymgC.IGT:::rprA
EG30036	G0-8871	glyT	arcZ	tRNA-Gly	small regulatory RNA ArcZ	tRNA	sRNA	4175401	4175808	+	3350668	3350698	+	360	12889	122479	6524505	1.48788	4.27e-06	arcZ:::glyT
G6093.EG10455.IGT	G0-16649	bamA.skp.IGT	cpxQ	outer membrane protein assembly factor BamA : periplasmic chaperone Skp	small regulatory RNA CpxQ	IGT	sRNA	200216	200698	+	4106367	4106387	+	354	1567	56923	6601389	26.1988	0	bamA.skp.IGT:::cpxQ
G0-10671	G0-8871	mgrR	arcZ	small regulatory RNA MgrR	small regulatory RNA ArcZ	sRNA	sRNA	1622850	1622915	-	3350661	3350698	+	333	12116	122506	6525278	1.46395	0.000156	arcZ:::mgrR
G7572.5UTR	G0-17104	mqsR.5UTR	uhpU	mRNA interferase toxin MqsR	-	5UTR	sRNA	3168410	3168563	-	3845731	3845767	-	329	7170	23525	6629209	12.9303	3.3e-226	mqsR.5UTR:::uhpU
EG10932.EG10979.IGT	EG10383.3UTR	sdhB.sucA.IGT	glnA.3UTR	succinate:quinone oxidoreductase, iron-sulfur cluster binding protein : subunit of E1(0) component of 2-oxoglutarate dehydrogenase	glutamine synthetase	IGT	3UTR	758553	758695	+	4056425	4056580	-	324	143	502094	6157672	27.7869	2.6e-239	glnA.3UTR:::sdhB.sucA.IGT
G6258.EST3UTR.23	G0-8880	ybaP.EST3UTR	rybB	TraB family protein YbaP	small regulatory RNA RybB	3UTR	sRNA	507241	507288	-	887976	888032	-	323	5279	192443	6462188	2.05461	1.53e-23	rybB:::ybaP.EST3UTR
EG10522	G0-16649	kgtP	cpxQ	alpha-ketoglutarate:H(+) symporter	small regulatory RNA CpxQ	CDS	sRNA	2725303	2725800	-	4106261	4106387	+	322	5395	56975	6597541	6.91134	2.5e-143	cpxQ:::kgtP
G7072	EG10383.3UTR	nac	glnA.3UTR	DNA-binding transcriptional dual regulator Nac	glutamine synthetase	CDS	3UTR	2061310	2061400	-	4056425	4056573	-	322	1106	502096	6156709	3.56995	7.71e-64	glnA.3UTR:::nac
EG12111	G0-17089	nlpD	zbiJ	murein hydrolase activator NlpD	-	CDS	sRNA	2867503	2867800	-	837434	837490	-	322	27321	5658	6626932	13.8041	3.2e-229	nlpD:::zbiJ
G6833	G0-16649	flxA	cpxQ	Qin prophage; protein FlxA	small regulatory RNA CpxQ	CDS	sRNA	1646384	1646669	+	4106369	4106387	+	314	10245	56963	6592711	3.54723	2.78e-69	cpxQ:::flxA
G6969.5UTR	G0-8883	yeaG.5UTR	sdsR	protein kinase YeaG	small regulatory RNA SdsR	5UTR	sRNA	1866814	1867300	+	1923102	1923158	-	307	2925	55658	6601343	12.4485	1.8e-203	sdsR:::yeaG.5UTR
G6258.EST3UTR.23	G0-8871	ybaP.EST3UTR	arcZ	TraB family protein YbaP	small regulatory RNA ArcZ	3UTR	sRNA	507216	507288	-	3350678	3350698	+	300	5302	122539	6532092	3.0162	7.92e-51	arcZ:::ybaP.EST3UTR
G7572.5UTR	G0-17102	mqsR.5UTR	fliX	mRNA interferase toxin MqsR	-	5UTR	sRNA	3168507	3168564	-	2001911	2002078	-	282	6543	126097	6527311	2.23101	1.56e-25	fliX:::mqsR.5UTR
EG30036	G0-17102	glyT	fliX	tRNA-Gly	-	tRNA	sRNA	4175509	4175801	+	2001910	2001928	-	267	9320	123982	6526664	1.50809	0.000816	fliX:::glyT
EG12111	G0-17104	nlpD	uhpU	murein hydrolase activator NlpD	-	CDS	sRNA	2867701	2868119	-	3845731	3845779	-	263	37447	23591	6598932	1.96456	2.13e-16	nlpD:::uhpU
G0-8882	G0-8899	omrB	mcaS	small regulatory RNA OmrB	small regulatory RNA McaS	sRNA	sRNA	2976345	2976387	-	1405656	1405705	-	258	1139	26480	6632356	56.7343	0	mcaS:::omrB
EG11516.5UTR	G0-8883	ycgB.5UTR	sdsR	PF04293 family protein YcgB	small regulatory RNA SdsR	5UTR	sRNA	1237229	1237286	-	1923101	1923172	-	256	650	55709	6603618	46.6856	1.6e-295	sdsR:::ycgB.5UTR
G7611	G0-17104	yqjC	uhpU	DUF1090 domain-containing protein YqjC	-	CDS	sRNA	3248906	3249394	+	3845731	3845775	-	252	465	23602	6635914	152.37	0	uhpU:::yqjC
EG10670.5UTR	G0-17104	ompC.5UTR	uhpU	outer membrane porin C	-	5UTR	sRNA	2312501	2312867	-	3845731	3845751	-	251	39655	23603	6596724	1.76904	3.71e-10	ompC.5UTR:::uhpU
EG11531.5UTR	G0-17089	cfa.5UTR	zbiJ	cyclopropane fatty acyl phospholipid synthase	-	5UTR	sRNA	1741201	1741292	+	837434	837485	-	244	7966	5736	6646287	35.4911	1.7e-267	cfa.5UTR:::zbiJ
EG12866	G0-9382	proQ	chiX	RNA chaperone ProQ	small regulatory RNA ChiX	CDS	sRNA	1915502	1915595	-	507286	507288	+	234	80	3635484	3024435	2.43337	6.51e-07	chiX:::proQ
G7572.5UTR	G0-17101	mqsR.5UTR	flgO	mRNA interferase toxin MqsR	-	5UTR	sRNA	3168512	3168606	-	1141062	1141064	+	234	6592	59851	6593556	3.91063	1.33e-57	flgO:::mqsR.5UTR
G7572	G0-16649	mqsR	cpxQ	mRNA interferase toxin MqsR	small regulatory RNA CpxQ	CDS	sRNA	3168208	3168564	-	4106370	4106387	+	229	9688	57048	6593268	2.73188	4.97e-32	cpxQ:::mqsR
G6258.EST3UTR.23	G0-8883	ybaP.EST3UTR	sdsR	TraB family protein YbaP	small regulatory RNA SdsR	3UTR	sRNA	507168	507288	-	1923103	1923172	-	229	5401	55736	6598867	5.0199	3.92e-75	sdsR:::ybaP.EST3UTR
EG10670	G0-8871	ompC	arcZ	outer membrane porin C	small regulatory RNA ArcZ	CDS	sRNA	2312203	2312395	-	3350663	3350698	+	228	1820	122611	6535574	6.67756	2.79e-95	arcZ:::ompC
EG11821	G7400.EST3UTR.36	amtB	ygaM.EST3UTR	ammonia/ammonium transporter	DUF883 domain-containing protein YgaM	CDS	3UTR	474113	474270	+	2800515	2800537	+	227	3685	13044	6643277	31.3733	1.5e-236	amtB:::ygaM.EST3UTR
G6944	G0-16649	astC	cpxQ	succinylornithine transaminase	small regulatory RNA CpxQ	CDS	sRNA	1831405	1831900	-	4106321	4106387	+	227	16912	57050	6586044	1.54953	0.001549	astC:::cpxQ
EG10670.5UTR	EG11302.EG31115.IGR	ompC.5UTR	ydfC.dicF.IGR	outer membrane porin C	Qin prophage; uncharacterized protein YdfC : Qin prophage; small regulatory RNA DicF	5UTR	IGR	2312774	2312846	-	1649281	1649440	+	227	36585	6130	6617291	6.69796	6.73e-98	ompC.5UTR:::ydfC.dicF.IGR
EG10467.5UTR	G0-16649	hupB.5UTR	cpxQ	DNA-binding protein HU-beta	small regulatory RNA CpxQ	5UTR	sRNA	461322	461582	+	4106336	4106388	+	225	2761	57052	6600195	9.42762	1.8e-124	cpxQ:::hupB.5UTR
EG30098	EG12444.EST3UTR.31	spf	ycfJ.EST3UTR	small regulatory RNA Spot 42	PF05433 family protein YcfJ	sRNA	3UTR	4049898	4049948	+	1168020	1168196	+	223	120331	797	6538882	15.2045	4.4e-158	spf:::ycfJ.EST3UTR
G6833	G0-8883	flxA	sdsR	Qin prophage; protein FlxA	small regulatory RNA SdsR	CDS	sRNA	1646380	1646736	+	1923103	1923172	-	221	10600	55744	6593668	2.46613	8.45e-25	flxA:::sdsR
G6258.EST3UTR.23	EG30098	ybaP.EST3UTR	spf	TraB family protein YbaP	small regulatory RNA Spot 42	3UTR	sRNA	507239	507288	-	4049929	4050009	+	221	5381	124111	6530520	2.16106	2.07e-17	spf:::ybaP.EST3UTR
EG12125	G0-16649	hisQ	cpxQ	lysine/arginine/ornithine ABC transporter/histidine ABC transporter, membrane subunit HisQ	small regulatory RNA CpxQ	CDS	sRNA	2425602	2426089	-	4106356	4106387	+	218	6288	57059	6596668	4.00815	4.12e-55	cpxQ:::hisQ
G6258.EST3UTR.23	EG30035	ybaP.EST3UTR	gltW	TraB family protein YbaP	tRNA-Glu	3UTR	tRNA	507243	507288	-	2729367	2729420	-	213	5389	33189	6621442	7.88551	1.9e-104	gltW:::ybaP.EST3UTR
EG10467.5UTR	G0-8866	hupB.5UTR	micA	DNA-binding protein HU-beta	small regulatory RNA MicA	5UTR	sRNA	461308	461777	+	2814822	2814879	+	212	2990	52336	6604695	8.94781	4e-113	hupB.5UTR:::micA
G0-8871	G6834.G6833.IGR	arcZ	ydfW.flxA.IGR	small regulatory RNA ArcZ	Qin prophage; uncharacterized protein YdfW : Qin prophage; protein FlxA	sRNA	IGR	3350640	3350650	+	1647049	1647083	-	210	87933	366	6571724	42.8811	2.6e-228	arcZ:::ydfW.flxA.IGR
G6258	G0-17102	ybaP	fliX	TraB family protein YbaP	-	CDS	sRNA	507245	507625	-	2001910	2001928	-	208	5424	124041	6530560	2.01897	5.56e-13	fliX:::ybaP
G0-16649	G6083.AS	cpxQ	insL1.AS	small regulatory RNA CpxQ	IS186/IS421 transposase	sRNA	AS	4106290	4106349	+	16146	16184	-	207	38151	3665	6618210	9.79785	4.9e-118	cpxQ:::insL1.AS
G0-8888	G0-8871	ypfM	arcZ	uncharacterized protein YpfM	small regulatory RNA ArcZ	CDS	sRNA	2590821	2590894	-	3350662	3350698	+	203	130	122636	6537264	83.2397	4.7e-252	arcZ:::ypfM
G6833	EG30098	flxA	spf	Qin prophage; protein FlxA	small regulatory RNA Spot 42	CDS	sRNA	1646605	1646815	+	4049923	4050009	+	201	5977	124131	6529924	1.76905	4.76e-07	flxA:::spf
EG10321	G0-10671	fliC	mgrR	flagellar filament structural protein	small regulatory RNA MgrR	CDS	sRNA	2003430	2003676	-	1622817	1622836	-	200	5079	10872	6644082	24.0645	1.4e-186	fliC:::mgrR
EG11008	G0-8866	tolB	micA	Tol-Pal system periplasmic protein TolB	small regulatory RNA MicA	CDS	sRNA	778771	779051	+	2814825	2814879	+	200	1508	52348	6606177	16.737	7.4e-154	micA:::tolB
EG12120.5UTR	G0-8883	rssA.5UTR	sdsR	putative patatin-like phospholipase RssA	small regulatory RNA SdsR	5UTR	sRNA	1289105	1289358	+	1923102	1923104	-	200	516	55765	6603752	45.8997	9.8e-229	rssA.5UTR:::sdsR
EG10388.EG10386.IGT	EG10383.3UTR	glnP.glnH.IGT	glnA.3UTR	L-glutamine ABC transporter membrane subunit : L-glutamine ABC transporter periplasmic binding protein	glutamine synthetase	IGT	3UTR	847104	847200	-	4056425	4056561	-	198	479	502220	6157336	5.06791	1.49e-56	glnA.3UTR:::glnP.glnH.IGT
EG30013	G0-8871	argQ	arcZ	tRNA-Arg	small regulatory RNA ArcZ	tRNA	sRNA	2817514	2817870	-	3350678	3350698	+	195	5157	122644	6532237	2.01397	8.84e-12	arcZ:::argQ
EG11821	G0-16649	amtB	cpxQ	ammonia/ammonium transporter	small regulatory RNA CpxQ	CDS	sRNA	473703	473998	+	4106340	4106387	+	193	10108	57084	6592848	2.20521	8.96e-16	amtB:::cpxQ
G7162	G0-17104	yfaY	uhpU	IPR008135 CinA family protein YfaY	-	CDS	sRNA	2363465	2363656	-	3845731	3845750	-	193	508	23661	6635871	106.551	8.5e-290	uhpU:::yfaY
G6668	G0-17102	ynaJ	fliX	DUF2534 domain-containing protein YnaJ	-	CDS	sRNA	1397506	1397594	+	2001911	2002021	-	190	76	126189	6533778	129.444	2.8e-254	fliX:::ynaJ
G6944	EG30098	astC	spf	succinylornithine transaminase	small regulatory RNA Spot 42	CDS	sRNA	1831904	1832044	-	4049928	4050009	+	189	5498	124143	6530403	1.80832	3.94e-07	astC:::spf
G7572.5UTR	EG30098	mqsR.5UTR	spf	mRNA interferase toxin MqsR	small regulatory RNA Spot 42	5UTR	sRNA	3168544	3168737	-	4050005	4050008	+	189	6638	103520	6549886	1.8015	4.88e-07	mqsR.5UTR:::spf
EG12111	G0-10671	nlpD	mgrR	murein hydrolase activator NlpD	small regulatory RNA MgrR	CDS	sRNA	2867211	2867700	-	1622817	1622845	-	187	23476	10885	6625685	4.84864	2.58e-59	mgrR:::nlpD
EG30055	G0-8871	lysT	arcZ	tRNA-Lys	small regulatory RNA ArcZ	tRNA	sRNA	780553	780607	+	3350695	3350698	+	186	5322	122653	6532072	1.86128	5.42e-08	arcZ:::lysT
EG11821	G0-10671	amtB	mgrR	ammonia/ammonium transporter	small regulatory RNA MgrR	CDS	sRNA	473701	473998	+	1622817	1622862	-	185	10116	10887	6639045	11.1522	3.1e-115	amtB:::mgrR
EG12191	G0-8899	glnK	mcaS	nitrogen regulator GlnK	small regulatory RNA McaS	CDS	sRNA	472805	472996	+	1405657	1405698	-	184	7848	25081	6627120	6.19496	1.3e-73	glnK:::mcaS
EG12191	G0-16649	glnK	cpxQ	nitrogen regulator GlnK	small regulatory RNA CpxQ	CDS	sRNA	472556	473000	+	4106334	4106388	+	180	13369	57097	6589587	1.55388	0.022714	cpxQ:::glnK
EG10060	G0-16649	araJ	cpxQ	putative transport protein AraJ	small regulatory RNA CpxQ	CDS	sRNA	412338	412532	-	4106368	4106388	+	169	626	57108	6602330	31.2114	1.2e-168	araJ:::cpxQ
EG10952	G0-8871	bamE	arcZ	outer membrane protein assembly factor BamE	small regulatory RNA ArcZ	CDS	sRNA	2753602	2753691	+	3350677	3350697	+	169	44	122670	6537350	204.69	8e-242	arcZ:::bamE
EG10321	G0-17104	fliC	uhpU	flagellar filament structural protein	-	CDS	sRNA	2003204	2003676	-	3845729	3845749	-	166	6933	23688	6629446	6.70094	9.81e-71	fliC:::uhpU
G0-8882	G6546.5UTR	omrB	csgD.5UTR	small regulatory RNA OmrB	DNA-binding transcriptional dual regulator CsgD	sRNA	5UTR	2976371	2976386	-	1103191	1103304	-	165	1232	1209	6657627	737.507	0	csgD.5UTR:::omrB
G6944	G0-17104	astC	uhpU	succinylornithine transaminase	-	CDS	sRNA	1831508	1831999	-	3845730	3845780	-	162	17419	23692	6618960	2.59824	2.82e-19	astC:::uhpU
EG12834	G0-17102	yhdW	fliX	-	-	pseudogene	sRNA	3419011	3419200	+	2001911	2002028	-	162	1435	126217	6532419	5.84278	6.02e-59	fliX:::yhdW
G6944	G0-16649	astC	cpxQ	succinylornithine transaminase	small regulatory RNA CpxQ	CDS	sRNA	1831901	1832044	-	4106367	4106387	+	161	5526	57116	6597430	3.36536	8.33e-31	astC:::cpxQ
G0-8899	G6546.5UTR	mcaS	csgD.5UTR	small regulatory RNA McaS	DNA-binding transcriptional dual regulator CsgD	sRNA	5UTR	1405702	1405759	-	1103212	1103298	-	157	29975	919	6629182	37.782	1.3e-171	csgD.5UTR:::mcaS
G0-16649	G7071.5UTR	cpxQ	cbl.5UTR	small regulatory RNA CpxQ	DNA-binding transcriptional activator Cbl	sRNA	5UTR	4106293	4106343	+	2060907	2060999	-	155	38203	2583	6619292	10.3973	8.56e-91	cbl.5UTR:::cpxQ
EG12427	G0-17102	modA	fliX	molybdate ABC transporter periplasmic binding protein	-	CDS	sRNA	795014	795196	+	2001911	2001929	-	152	161	124097	6535823	49.7229	1.2e-165	fliX:::modA
G6833	G0-17101	flxA	flgO	Qin prophage; protein FlxA	-	CDS	sRNA	1646502	1646763	+	1141007	1141064	+	150	9032	59935	6591116	1.82636	4.43e-05	flgO:::flxA
G6833	G0-17104	flxA	uhpU	Qin prophage; protein FlxA	-	CDS	sRNA	1646404	1646863	+	3845526	3845780	-	149	10033	23711	6626340	4.1503	3.03e-38	flxA:::uhpU
EG12125	G0-8883	hisQ	sdsR	lysine/arginine/ornithine ABC transporter/histidine ABC transporter, membrane subunit HisQ	small regulatory RNA SdsR	CDS	sRNA	2425817	2425969	-	1923101	1923156	-	149	3250	55816	6601018	5.42195	2.82e-51	hisQ:::sdsR
G6944	G0-8883	astC	sdsR	succinylornithine transaminase	small regulatory RNA SdsR	CDS	sRNA	1831102	1831483	-	1923103	1923174	-	148	9555	55817	6594713	1.83004	3.09e-05	astC:::sdsR
EG30098	G0-16601	spf	micL	small regulatory RNA Spot 42	small regulatory RNA MicL-S	sRNA	sRNA	4049897	4049900	+	1958440	1958473	-	146	62002	8838	6589247	1.75561	0.001052	micL:::spf
G0-8871	EG10523	arcZ	rsmA	small regulatory RNA ArcZ	16S rRNA m(6)2A1518,m(6)2A1519 dimethyltransferase	sRNA	CDS	3350640	3350646	+	52371	52395	-	145	87998	198	6571892	54.6916	9.9e-168	arcZ:::rsmA
EG12111	G0-10694	nlpD	arrS	murein hydrolase activator NlpD	small regulatory RNA ArrS	CDS	sRNA	2867578	2867895	-	3657983	3658004	-	145	33401	288	6626399	99.8835	9.7e-210	arrS:::nlpD
EG11415	EG30098	dps	spf	DNA protection during starvation protein	small regulatory RNA Spot 42	CDS	sRNA	848372	848563	-	4049923	4050008	+	145	1457	124187	6534444	5.2365	5.4e-47	dps:::spf
EG10383	G0-17102	glnA	fliX	glutamine synthetase	-	CDS	sRNA	4057602	4058096	-	2001911	2001930	-	145	3771	124104	6532213	2.02389	1.05e-07	fliX:::glnA
EG10679	G0-8863	osmB	rprA	osmotically-inducible lipoprotein OsmB	small regulatory RNA RprA	CDS	sRNA	1343042	1343468	-	1770458	1770478	+	139	157	9426	6650511	624.659	1.9e-302	osmB:::rprA
EG11612	G0-16649	proP	cpxQ	osmolyte:H(+) symporter ProP	small regulatory RNA CpxQ	CDS	sRNA	4330402	4330600	+	4106352	4106388	+	136	5625	57141	6597331	2.79149	5.61e-18	cpxQ:::proP
EG10378	G0-8883	glgB	sdsR	1,4-alpha-glucan branching enzyme	small regulatory RNA SdsR	CDS	sRNA	3573202	3573700	-	1923103	1923157	-	135	1097	55830	6603171	14.555	4.66e-95	glgB:::sdsR
G0-10671	EG12111	mgrR	nlpD	small regulatory RNA MgrR	murein hydrolase activator NlpD	sRNA	CDS	1622855	1622915	-	2867520	2867692	-	134	12315	11028	6636756	6.54831	2.94e-55	mgrR:::nlpD
G7323.5UTR	G0-16649	yfhM.5UTR	cpxQ	alpha2-macroglobulin	small regulatory RNA CpxQ	5UTR	sRNA	2652302	2652349	-	4106336	4106387	+	133	266	57144	6602690	57.7724	3.9e-161	cpxQ:::yfhM.5UTR
G0-8866	EG10669	micA	ompA	small regulatory RNA MicA	outer membrane protein A	sRNA	CDS	2814800	2814837	+	1019922	1020100	-	133	45394	4014	6610692	4.82528	4e-40	micA:::ompA
G7609.5UTR	G0-8871	yqjA.5UTR	arcZ	DedA family protein YqjA	small regulatory RNA ArcZ	5UTR	sRNA	3247607	3247761	+	3350662	3350698	+	131	737	122708	6536657	9.46862	7.04e-69	arcZ:::yqjA.5UTR
G0-8914	EG30083.AS	gadY	rrlH.AS	small regulatory RNA GadY	23S ribosomal RNA	sRNA	AS	3664864	3664942	+	225947	226296	-	130	32119	308	6627676	87.0947	1.1e-181	gadY:::rrlH.AS
EG10671.5UTR	EG30063	ompF.5UTR	micF	outer membrane porin F	small regulatory RNA MicF	5UTR	sRNA	986805	987094	-	2313118	2313177	+	130	388	15795	6643920	140.934	2.3e-210	micF:::ompF.5UTR
G6546.5UTR	G7400.EST3UTR.36	csgD.5UTR	ygaM.EST3UTR	DNA-binding transcriptional dual regulator CsgD	DUF883 domain-containing protein YgaM	5UTR	3UTR	1103265	1103331	-	2800531	2800537	+	129	4497	13142	6642465	14.4989	1.94e-92	csgD.5UTR:::ygaM.EST3UTR
EG11415	G0-17104	dps	uhpU	DNA protection during starvation protein	-	CDS	sRNA	848805	848896	-	3845731	3845751	-	129	1713	23725	6634666	21.0594	4.5e-111	dps:::uhpU
G7546.5UTR	EG30098	glcC.5UTR	spf	DNA-binding transcriptional dual regulator GlcC	small regulatory RNA Spot 42	5UTR	sRNA	3128202	3128300	+	4049932	4050008	+	129	175	124203	6535726	38.7894	4.1e-130	glcC.5UTR:::spf
G7572.5UTR	G0-8866	mqsR.5UTR	micA	mRNA interferase toxin MqsR	small regulatory RNA MicA	5UTR	sRNA	3168510	3168563	-	2814859	2814879	+	128	6697	52420	6600988	2.40681	1.2e-11	micA:::mqsR.5UTR
EG10184.5UTR	G0-16649	cysB.5UTR	cpxQ	DNA-binding transcriptional dual regulator CysB	small regulatory RNA CpxQ	5UTR	sRNA	1333761	1333829	+	4106357	4106388	+	127	255	57150	6602701	57.5399	1.7e-153	cpxQ:::cysB.5UTR
G6258.EST3UTR.23	G0-17101	ybaP.EST3UTR	flgO	TraB family protein YbaP	-	3UTR	sRNA	507214	507288	-	1140886	1141064	+	125	5477	60531	6594100	2.48625	2.84e-12	flgO:::ybaP.EST3UTR
G0-10671	G0-17102	mgrR	fliX	small regulatory RNA MgrR	-	sRNA	sRNA	1622846	1622900	-	2001911	2001916	-	124	3591	124125	6532393	1.81727	0.0037	fliX:::mgrR
EG10454	G0-16649	truA	cpxQ	tRNA pseudouridine(38-40) synthase	small regulatory RNA CpxQ	CDS	sRNA	2434834	2435285	-	4106342	4106387	+	123	1042	57154	6601914	13.6352	4.17e-83	cpxQ:::truA
EG11850	G0-8883	yihX	sdsR	alpha-D-glucose-1-phosphate phosphatase YihX	small regulatory RNA SdsR	CDS	sRNA	4075526	4075600	+	1923103	1923156	-	122	175	55843	6604093	82.4454	3.4e-162	sdsR:::yihX
G7047	EG12111	dsrA	nlpD	small regulatory RNA DsrA	murein hydrolase activator NlpD	sRNA	CDS	2025301	2025344	-	2867320	2867664	-	120	1772	19264	6639077	23.3388	2.9e-108	dsrA:::nlpD
EG10510	G7047	rpoS	dsrA	RNA polymerase, sigma S (sigma 38) factor	small regulatory RNA DsrA	CDS	sRNA	2866909	2867399	-	2025222	2025281	-	119	6701	16276	6637137	7.2417	1.93e-53	dsrA:::rpoS
G7443	G0-8871	queE	arcZ	putative 7-carboxy-7-deazaguanine synthase QueE	small regulatory RNA ArcZ	CDS	sRNA	2904845	2905299	-	3350679	3350698	+	117	1851	122722	6535543	3.36619	9.59e-21	arcZ:::queE
G0-17093	EG10383.3UTR	yoeJ	glnA.3UTR	-	glutamine synthetase	CDS	3UTR	2079409	2079477	-	4056425	4056554	-	115	103	502303	6157712	13.6872	1.21e-62	glnA.3UTR:::yoeJ
EG10670	G0-8883	ompC	sdsR	outer membrane porin C	small regulatory RNA SdsR	CDS	sRNA	2312312	2312398	-	1923102	1923172	-	114	1112	55851	6603156	12.1205	3.83e-72	ompC:::sdsR
G7609.5UTR	G0-17104	yqjA.5UTR	uhpU	DedA family protein YqjA	-	5UTR	sRNA	3247582	3247886	+	3845731	3845764	-	112	946	23742	6635433	33.0886	5.2e-116	uhpU:::yqjA.5UTR
EG10817	G0-8871	rbsD	arcZ	D-ribose pyranase	small regulatory RNA ArcZ	CDS	sRNA	3933308	3933751	+	3350666	3350697	+	111	56	122728	6537338	105.583	3.5e-142	arcZ:::rbsD
G0-8871	G0-10580.EG10318.IGT	arcZ	uof.fldA.IGT	small regulatory RNA ArcZ	RyhB-regulated fur leader peptide : flavodoxin 1	sRNA	IGT	3350641	3350663	+	710709	710778	-	110	88033	178	6571912	46.1338	4.3e-120	arcZ:::uof.fldA.IGT
EG11859.EG11858.IGR	G0-17009	fdhD.fdoG.IGR	sdhX	sulfurtransferase for molybdenum cofactor sulfuration : formate dehydrogenase O subunit alpha	small regulatory RNA SdhX	IGR	sRNA	4085550	4085965	-	765084	765150	+	109	345	1992	6657787	1055.96	7.1e-270	fdhD.fdoG.IGR:::sdhX
EG30098	G0-17089	spf	zbiJ	small regulatory RNA Spot 42	-	sRNA	sRNA	4049901	4049970	+	837434	837488	-	109	58297	5871	6595956	2.10061	4.08e-06	spf:::zbiJ
G6258.EST3UTR.23	G0-16649	ybaP.EST3UTR	cpxQ	TraB family protein YbaP	small regulatory RNA CpxQ	3UTR	sRNA	506940	507288	-	4105919	4106387	+	108	5527	57232	6597366	2.25251	2.59e-07	cpxQ:::ybaP.EST3UTR
EG11028	G0-17104	trpE	uhpU	anthranilate synthase subunit TrpE	-	CDS	sRNA	1322543	1322959	-	3845730	3845780	-	108	1848	23746	6634531	16.3283	2.3e-81	trpE:::uhpU
G6083.AS	G0-16649	insL1.AS	cpxQ	IS186/IS421 transposase	small regulatory RNA CpxQ	AS	sRNA	16183	16217	-	4106368	4106387	+	107	3538	57170	6599418	3.49111	4e-20	cpxQ:::insL1.AS
G7055.5UTR	G0-8871	hchA.5UTR	arcZ	protein/nucleic acid deglycase 1	small regulatory RNA ArcZ	5UTR	sRNA	2035630	2035767	+	3350678	3350698	+	106	98	122733	6537296	57.6125	7.8e-119	arcZ:::hchA.5UTR
G6258.EST3UTR.23	G0-8866	ybaP.EST3UTR	micA	TraB family protein YbaP	small regulatory RNA MicA	3UTR	sRNA	507050	507288	-	2814846	2814879	+	106	5528	52442	6602157	2.41404	6.44e-09	micA:::ybaP.EST3UTR
EG11410.EST5UTR.62	G0-8866	yjgA.EST5UTR	micA	DUF615 domain-containing protein YjgA	small regulatory RNA MicA	5UTR	sRNA	4457903	4457969	-	2814859	2814880	+	106	55	52442	6607630	242.834	1e-173	micA:::yjgA.EST5UTR
EG11390.5UTR	G0-8871	uspA.5UTR	arcZ	universal stress global stress response regulator	small regulatory RNA ArcZ	5UTR	sRNA	3639983	3640298	+	3350678	3350698	+	103	558	122736	6536836	9.83102	1.48e-54	arcZ:::uspA.5UTR
EG10438	G0-16649	hfq	cpxQ	RNA-binding protein Hfq	small regulatory RNA CpxQ	CDS	sRNA	4400210	4400500	+	4106369	4106387	+	102	2001	57175	6600955	5.8851	1.45e-36	cpxQ:::hfq
EG10386	G0-8863	glnH	rprA	L-glutamine ABC transporter periplasmic binding protein	small regulatory RNA RprA	CDS	sRNA	847201	847452	-	1770457	1770478	+	102	2123	9463	6648545	33.7558	2.3e-107	glnH:::rprA
EG10673	G0-8871	ompT	arcZ	DLP12 prophage; protease 7	small regulatory RNA ArcZ	CDS	sRNA	584704	585064	-	3350662	3350698	+	101	428	122738	6536966	12.5683	3.15e-62	arcZ:::ompT
EG11085	G0-8883	rsmH	sdsR	16S rRNA m(4)C1402 methyltransferase	small regulatory RNA SdsR	CDS	sRNA	90607	90977	+	1923103	1923155	-	101	936	55864	6603332	12.7549	6.32e-65	rsmH:::sdsR
G0-10671	G7047	mgrR	dsrA	small regulatory RNA MgrR	small regulatory RNA DsrA	sRNA	sRNA	1622854	1622915	-	2025221	2025282	-	100	12349	16295	6631489	3.29553	6.24e-17	dsrA:::mgrR
EG10386	G0-8883	glnH	sdsR	L-glutamine ABC transporter periplasmic binding protein	small regulatory RNA SdsR	CDS	sRNA	847620	848048	-	1923104	1923172	-	100	5773	55865	6598495	2.04599	0.000344	glnH:::sdsR
EG12231	G0-8883	uspB	sdsR	putative universal stress (ethanol tolerance) protein B	small regulatory RNA SdsR	CDS	sRNA	3639342	3639500	-	1923103	1923172	-	99	405	55866	6603863	28.8955	3.4e-94	sdsR:::uspB
G0-10671	G0-17104	mgrR	uhpU	small regulatory RNA MgrR	-	sRNA	sRNA	1622853	1623269	-	3845731	3845749	-	98	12370	23756	6624009	2.20904	8.52e-06	mgrR:::uhpU
G6881.5UTR	EG30098	slyB.5UTR	spf	outer membrane lipoprotein SlyB	small regulatory RNA Spot 42	5UTR	sRNA	1719750	1719786	+	4049940	4050008	+	98	45	124234	6535856	114.571	1.4e-126	slyB.5UTR:::spf
EG12191	G0-8866	glnK	micA	nitrogen regulator GlnK	small regulatory RNA MicA	CDS	sRNA	472803	472900	+	2814876	2814880	+	97	2973	52451	6604712	4.10844	8.28e-23	glnK:::micA
G6834.G6833.IGR	G0-8871	ydfW.flxA.IGR	arcZ	Qin prophage; uncharacterized protein YdfW : Qin prophage; protein FlxA	small regulatory RNA ArcZ	IGR	sRNA	1647076	1647120	-	3350676	3350698	+	95	615	122744	6536779	8.22644	5.63e-44	arcZ:::ydfW.flxA.IGR
G0-8899	G0-17102	mcaS	fliX	small regulatory RNA McaS	-	sRNA	sRNA	1405688	1405700	-	2001911	2001915	-	95	2147	124154	6533837	2.32862	1.77e-06	fliX:::mcaS
EG10510	G0-8866	rpoS	micA	RNA polymerase, sigma S (sigma 38) factor	small regulatory RNA MicA	CDS	sRNA	2867151	2867398	-	2814835	2814880	+	95	5911	52453	6601774	2.0228	0.001666	micA:::rpoS
G7321	G0-17102	yfgM	fliX	ancillary SecYEG translocon subunit	-	CDS	sRNA	2638902	2639196	-	2001911	2002021	-	94	159	126285	6533695	30.5871	2.91e-86	fliX:::yfgM
EG10334	EG10383.3UTR	fre	glnA.3UTR	NAD(P)H-flavin reductase	glutamine synthetase	CDS	3UTR	4027201	4027291	+	4056425	4056453	-	94	93	495713	6164333	12.569	2.21e-48	fre:::glnA.3UTR
EG10674	G0-16649	oppA	cpxQ	oligopeptide ABC transporter periplasmic binding protein	small regulatory RNA CpxQ	CDS	sRNA	1300914	1301400	+	4106367	4106387	+	91	833	57186	6602123	12.6122	1.28e-57	cpxQ:::oppA
EG10072	G0-17089	argT	zbiJ	lysine/arginine/ornithine ABC transporter periplasmic binding protein	-	CDS	sRNA	2427401	2427880	-	837434	837834	-	90	2421	6032	6651690	40.9938	1e-101	argT:::zbiJ
G6194	EG10383.3UTR	yahO	glnA.3UTR	DUF1471 domain-containing protein YahO	glutamine synthetase	CDS	3UTR	346618	346794	+	4056425	4056434	-	90	208	495717	6164218	5.38051	9.32e-25	glnA.3UTR:::yahO
EG11428	EG30098	sthA	spf	soluble pyridine nucleotide transhydrogenase	small regulatory RNA Spot 42	CDS	sRNA	4160709	4160823	-	4049962	4050008	+	90	165	124242	6535736	28.6936	1.25e-80	spf:::sthA
G6463	G0-16649	clpS	cpxQ	specificity factor for ClpA-ClpP chaperone-protease complex	small regulatory RNA CpxQ	CDS	sRNA	923205	923288	+	4106369	4106387	+	89	219	57188	6602737	46.9207	7.6e-100	clpS:::cpxQ
EG12231.5UTR	G0-8871	uspB.5UTR	arcZ	putative universal stress (ethanol tolerance) protein B	small regulatory RNA ArcZ	5UTR	sRNA	3639704	3639848	-	3350662	3350698	+	88	889	122751	6536505	5.2711	6.38e-27	arcZ:::uspB.5UTR
EG11217	G0-17104	creA	uhpU	PF05981 family protein CreA	-	CDS	sRNA	4635527	4635677	+	3845731	3845733	-	88	85	23766	6636294	289.09	6.9e-159	creA:::uhpU
EG10543	EG30098	lpd	spf	lipoamide dehydrogenase	small regulatory RNA Spot 42	CDS	sRNA	127716	128035	+	4049926	4050007	+	88	451	124244	6535450	10.2637	2.97e-47	lpd:::spf
EG11447	G0-17104	csrA	uhpU	carbon storage regulator	-	CDS	sRNA	2818963	2819273	-	3845731	3845749	-	87	1038	23767	6635341	23.3997	4.13e-77	csrA:::uhpU
G7046	G0-8871	yodD	arcZ	stress-induced protein	small regulatory RNA ArcZ	CDS	sRNA	2024927	2025382	+	3350680	3350698	+	86	833	122753	6536561	5.49757	2.05e-27	arcZ:::yodD
G6134	EG30098	insH1	spf	CP4-6 prophage; IS5 transposase and trans-activator	small regulatory RNA Spot 42	CDS	sRNA	274912	275136	-	4049925	4050008	+	86	1240	124246	6534661	3.64769	4.53e-16	insH1:::spf
EG11516.5UTR	G0-8866	ycgB.5UTR	micA	PF04293 family protein YcgB	small regulatory RNA MicA	5UTR	sRNA	1237241	1237286	-	2814861	2814879	+	84	822	52464	6606863	12.8689	1.31e-53	micA:::ycgB.5UTR
EG11008	G0-16649	tolB	cpxQ	Tol-Pal system periplasmic protein TolB	small regulatory RNA CpxQ	CDS	sRNA	778611	779078	+	4106368	4106387	+	83	1633	57194	6601323	5.86641	8.36e-29	cpxQ:::tolB
EG10386	G0-17104	glnH	uhpU	L-glutamine ABC transporter periplasmic binding protein	-	CDS	sRNA	847229	847697	-	3845731	3845749	-	83	3843	23771	6632536	6.02615	6.11e-30	glnH:::uhpU
EG11111	G0-8883	cspD	sdsR	DNA replication inhibitor CspD	small regulatory RNA SdsR	CDS	sRNA	922353	922541	-	1923103	1923104	-	82	264	55883	6604004	36.706	1.73e-84	cspD:::sdsR
EG11415	G0-17101	dps	flgO	DNA protection during starvation protein	-	CDS	sRNA	848805	848950	-	1141040	1141064	+	82	2199	60003	6597949	4.10039	1.83e-18	dps:::flgO
EG10383	G0-17102	glnA	fliX	glutamine synthetase	-	CDS	sRNA	4056929	4057099	-	2001911	2002019	-	82	1316	126297	6532538	3.2229	4.43e-12	fliX:::glnA
G0-8899	EG12191.EG11821.IGT	mcaS	glnK.amtB.IGT	small regulatory RNA McaS	nitrogen regulator GlnK : ammonia/ammonium transporter	sRNA	IGT	1405708	1405752	-	472903	473000	+	82	30050	2762	6627339	6.54764	6.52e-32	glnK.amtB.IGT:::mcaS
G6180.EST3UTR.58	G0-8871	ykgH.EST3UTR	arcZ	uncharacterized protein YkgH	small regulatory RNA ArcZ	3UTR	sRNA	324627	324663	-	3350679	3350697	+	81	1951	122758	6535443	2.21031	0.000825	arcZ:::ykgH.EST3UTR
G0-8785	G0-16649	csrB	cpxQ	small regulatory RNA CsrB	small regulatory RNA CpxQ	sRNA	sRNA	2924187	2924526	-	4106368	4106387	+	81	3457	57196	6599499	2.70353	4.24e-08	cpxQ:::csrB
G7189	G0-8871	yfbV	arcZ	UPF0208 membrane protein YfbV	small regulatory RNA ArcZ	CDS	sRNA	2413101	2413496	-	3350679	3350698	+	79	675	122760	6536719	6.23198	3.65e-28	arcZ:::yfbV
EG30098	EG11531.5UTR	spf	cfa.5UTR	small regulatory RNA Spot 42	cyclopropane fatty acyl phospholipid synthase	sRNA	5UTR	4049897	4049900	+	1741305	1741377	+	79	62069	1598	6596487	5.25398	3.98e-24	cfa.5UTR:::spf
EG11531.5UTR	G7683.EST3UTR.26	cfa.5UTR	yhcN.EST3UTR	cyclopropane fatty acyl phospholipid synthase	DUF1471 domain-containing stress-induced protein YhcN	5UTR	3UTR	1741201	1741597	+	3385838	3385853	+	79	8822	5030	6646302	11.8324	1.3e-48	cfa.5UTR:::yhcN.EST3UTR
EG11030	G0-17102	trpS	fliX	tryptophan--tRNA ligase	-	CDS	sRNA	3512552	3512674	-	2001911	2002103	-	79	13	126648	6533493	313.495	5.4e-115	fliX:::trpS
EG10988	G0-8871	tar	arcZ	methyl-accepting chemotaxis protein Tar	small regulatory RNA ArcZ	CDS	sRNA	1972214	1972371	-	3350662	3350698	+	78	652	122761	6536742	6.37012	2.46e-28	arcZ:::tar
EG10988	G0-16649	tar	cpxQ	methyl-accepting chemotaxis protein Tar	small regulatory RNA CpxQ	CDS	sRNA	1972244	1972491	-	4106369	4106387	+	78	1131	57199	6601825	7.9599	2.45e-35	cpxQ:::tar
G7460	G0-10671	ygdQ	mgrR	UPF0053 inner membrane protein YgdQ	small regulatory RNA MgrR	CDS	sRNA	2970347	2970472	+	1622817	1622848	-	77	295	10995	6648866	157.841	1.6e-127	mgrR:::ygdQ
EG11821	G0-17104	amtB	uhpU	ammonia/ammonium transporter	-	CDS	sRNA	473901	474197	+	3845729	3845751	-	75	8626	23779	6627753	2.4234	4.84e-05	amtB:::uhpU
EG30098	EG11415	spf	dps	small regulatory RNA Spot 42	DNA protection during starvation protein	sRNA	CDS	4049897	4049956	+	848337	848586	-	75	120479	1554	6538125	2.6191	2.38e-06	dps:::spf
G6865	EG10383.3UTR	ydgA	glnA.3UTR	DUF945 domain-containing protein YdgA	glutamine synthetase	CDS	3UTR	1691305	1691389	+	4056425	4056590	-	75	46	502343	6157769	19.986	2.97e-46	glnA.3UTR:::ydgA
G0-16649	EG11110.EG12395.IGR	cpxQ	ybgC.ybgE.IGR	small regulatory RNA CpxQ	esterase/thioesterase : PF09600 family protein YbgE	sRNA	IGR	4106329	4106354	+	774616	774620	-	74	38116	608	6621435	21.1433	2.66e-61	cpxQ:::ybgC.ybgE.IGR
G0-16656	EG10383.3UTR	yoeH	glnA.3UTR	-	glutamine synthetase	pseudogene	3UTR	2068430	2068454	-	4056425	4056428	-	74	63	495733	6164363	14.606	5.48e-40	glnA.3UTR:::yoeH
G7872	G0-17104	ytfK	uhpU	stringent response modulator YtfK	-	CDS	sRNA	4439441	4439897	+	3845731	3845761	-	74	1314	23780	6635065	15.7134	3.35e-53	uhpU:::ytfK
EG12261	G0-16649	bcsQ	cpxQ	-	small regulatory RNA CpxQ	pseudogene	sRNA	3695833	3696232	-	4106335	4106387	+	73	825	57204	6602131	10.2124	1.63e-39	bcsQ:::cpxQ
EG10402	EG30098	gltA	spf	citrate synthase	small regulatory RNA Spot 42	CDS	sRNA	754204	754686	-	4049923	4050008	+	73	1020	124259	6534881	3.76385	1.25e-13	gltA:::spf
G7039	G0-8883	tcyJ	sdsR	cystine ABC transporter periplasmic binding protein	small regulatory RNA SdsR	CDS	sRNA	2000016	2000398	-	1923103	1923104	-	73	599	55892	6603669	14.399	5.19e-49	sdsR:::tcyJ
G6258.EST3UTR.23	EG30108	ybaP.EST3UTR	tyrV	TraB family protein YbaP	tRNA-Tyr	3UTR	tRNA	507244	507288	-	1287244	1287253	-	73	5529	3358	6651273	26.1517	4.41e-68	tyrV:::ybaP.EST3UTR
EG10544	G0-16649	lpp	cpxQ	murein lipoprotein	small regulatory RNA CpxQ	CDS	sRNA	1757402	1757500	+	4106340	4106387	+	72	2288	57205	6600668	3.63103	6.99e-13	cpxQ:::lpp
EG11256	EG30098	iraP	spf	anti-adaptor protein for sigma(S) stabilization	small regulatory RNA Spot 42	CDS	sRNA	401502	401792	+	4049923	4050007	+	72	388	124260	6535513	9.75998	1.56e-36	iraP:::spf
EG10670.5UTR	G7861.EST3UTR.64	ompC.5UTR	yjfY.EST3UTR	outer membrane porin C	DUF1471 domain-containing protein YjfY	5UTR	3UTR	2312439	2312860	-	4424450	4424452	-	72	41440	1136	6617585	10.1212	5.87e-39	ompC.5UTR:::yjfY.EST3UTR
EG11415	G0-8899	dps	mcaS	DNA protection during starvation protein	small regulatory RNA McaS	CDS	sRNA	848504	848894	-	1405657	1405693	-	71	5169	25194	6629799	3.61456	1.15e-12	dps:::mcaS
EG12111	G0-8863	nlpD	rprA	murein hydrolase activator NlpD	small regulatory RNA RprA	CDS	sRNA	2867801	2868119	-	1770420	1770478	+	71	23206	9494	6627462	2.13578	0.024307	nlpD:::rprA
G6718	EG30098	paaJ	spf	beta-ketoadipyl-CoA thiolase	small regulatory RNA Spot 42	CDS	sRNA	1461405	1461883	+	4049966	4050007	+	71	211	124261	6535690	17.6983	6.49e-51	paaJ:::spf
EG30076.AS	EG30099	rrfH.AS	ssrS	5S ribosomal RNA	6S RNA	AS	ncRNA	228873	228875	-	3056017	3056168	+	71	2848	47566	6609748	3.46423	1.2e-11	rrfH.AS:::ssrS
EG11605	G0-16649	smg	cpxQ	DUF494 domain-containing protein Smg	small regulatory RNA CpxQ	CDS	sRNA	3431916	3432389	-	4106353	4106388	+	70	628	57207	6602328	12.8643	8.77e-44	cpxQ:::smg
EG11448.G0-17099.IGR	G0-16649	acs.ytcB.IGR	cpxQ	acetyl-CoA synthetase (AMP-forming) : -	small regulatory RNA CpxQ	IGR	sRNA	4287302	4287388	+	4106358	4106387	+	69	158	57208	6602798	50.4038	4.14e-78	acs.ytcB.IGR:::cpxQ
EG30047	G0-8871	leuP	arcZ	tRNA-Leu	small regulatory RNA ArcZ	tRNA	sRNA	4606234	4606401	-	3350694	3350697	+	69	718	122770	6536676	5.11669	2.04e-19	arcZ:::leuP
G6855.G6854.IGR	G0-8883	asr.ynfM.IGR	sdsR	acid shock protein : putative transporter YnfM	small regulatory RNA SdsR	IGR	sRNA	1670973	1671097	-	1923103	1923156	-	69	342	55896	6603926	23.8366	2.85e-59	asr.ynfM.IGR:::sdsR
EG10510	EG31115	rpoS	dicF	RNA polymerase, sigma S (sigma 38) factor	Qin prophage; small regulatory RNA DicF	CDS	sRNA	2867501	2867594	-	1649439	1649440	+	69	2874	5410	6651880	29.5195	1.43e-67	dicF:::rpoS
EG10386	G0-17104	glnH	uhpU	L-glutamine ABC transporter periplasmic binding protein	-	CDS	sRNA	847702	848048	-	3845731	3845793	-	69	4711	23785	6631668	4.08372	6.57e-15	glnH:::uhpU
G6969.5UTR	EG30098	yeaG.5UTR	spf	protein kinase YeaG	small regulatory RNA Spot 42	5UTR	sRNA	1866804	1866877	+	4049939	4050008	+	69	753	124263	6535148	4.81912	4.82e-18	spf:::yeaG.5UTR
EG10522	G0-8883	kgtP	sdsR	alpha-ketoglutarate:H(+) symporter	small regulatory RNA SdsR	CDS	sRNA	2725304	2725400	-	1923102	1923105	-	68	905	55897	6603363	8.8764	5.84e-33	kgtP:::sdsR
G0-8871	G7047.G7048.IGR	arcZ	dsrA.yedP.IGR	small regulatory RNA ArcZ	small regulatory RNA DsrA : putative mannosyl-3-phosphoglycerate phosphatase	sRNA	IGR	3350640	3350651	+	2025301	2025381	+	67	88076	157	6571933	31.8428	6.23e-63	arcZ:::dsrA.yedP.IGR
EG11390.5UTR	G0-16649	uspA.5UTR	cpxQ	universal stress global stress response regulator	small regulatory RNA CpxQ	5UTR	sRNA	3639983	3640095	+	4106368	4106387	+	67	323	57210	6602633	23.9396	1.8e-57	cpxQ:::uspA.5UTR
EG11987	G0-16649	yehA	cpxQ	putative fimbrial adhesin YehA	small regulatory RNA CpxQ	CDS	sRNA	2187340	2187429	-	4106355	4106387	+	67	1064	57210	6601892	7.26657	1.79e-27	cpxQ:::yehA
G6302	EG10383.3UTR	ybcM	glnA.3UTR	DLP12 prophage; putative DNA-binding transcriptional regulator	glutamine synthetase	CDS	3UTR	572209	572292	+	4056425	4056516	-	67	118	502351	6157697	6.95991	4.51e-22	glnA.3UTR:::ybcM
EG11415	G0-8883	dps	sdsR	DNA protection during starvation protein	small regulatory RNA SdsR	CDS	sRNA	848607	848796	-	1923104	1923157	-	66	2428	55899	6601840	3.21038	5.97e-09	dps:::sdsR
EG11826	G0-17104	etk	uhpU	protein-tyrosine kinase Etk	-	CDS	sRNA	1041969	1042058	-	3845731	3845749	-	66	468	23788	6635911	39.3406	5.06e-71	etk:::uhpU
G7139	G0-8871	rcnB	arcZ	periplasmic protein involved in nickel/cobalt export	small regulatory RNA ArcZ	CDS	sRNA	2187007	2187109	+	3350678	3350698	+	65	48	122774	6537346	72.1053	4.55e-75	arcZ:::rcnB
G0-8865	G0-8871	ryeA	arcZ	small antisense RNA RyeA	small regulatory RNA ArcZ	ncRNA	sRNA	1923064	1923196	+	3350678	3350697	+	65	625	122774	6536769	5.5372	9.84e-20	arcZ:::ryeA
G7062.EG30094.IGR	G0-8871	yodB.serU.IGR	arcZ	putative cytochrome b561 YodB : tRNA-Ser	small regulatory RNA ArcZ	IGR	sRNA	2043010	2043157	+	3350679	3350697	+	65	1480	122774	6535914	2.33804	0.005577	arcZ:::yodB.serU.IGR
G6833	G0-8863	flxA	rprA	Qin prophage; protein FlxA	small regulatory RNA RprA	CDS	sRNA	1646412	1646749	+	1770442	1770478	+	65	10106	9500	6640562	4.49589	7.29e-16	flxA:::rprA
G6969.G6970.IGT	G0-8883	yeaG.yeaH.IGT	sdsR	protein kinase YeaG : DUF444 domain-containing protein YeaH	small regulatory RNA SdsR	IGT	sRNA	1868735	1869095	+	1923104	1923157	-	65	605	55900	6603663	12.692	5.08e-40	sdsR:::yeaG.yeaH.IGT
EG12267.5UTR	G0-10671	eptB.5UTR	mgrR	Kdo2-lipid A phosphoethanolamine 7''-transferase	small regulatory RNA MgrR	5UTR	sRNA	3710340	3710571	-	1622816	1622868	-	64	219	11008	6648942	176.514	6e-108	eptB.5UTR:::mgrR
G6541	G0-17102	ycdY	fliX	chaperone protein YcdY	-	CDS	sRNA	1099619	1099905	+	2001911	2002021	-	64	750	126315	6533104	4.4135	1.48e-14	fliX:::ycdY
EG30103	G0-8871	thrV	arcZ	tRNA-Thr	small regulatory RNA ArcZ	tRNA	sRNA	3423600	3423642	-	3350695	3350697	+	63	1261	122776	6536133	2.6597	8.11e-05	arcZ:::thrV
G6869.G0-9561.IGR	G0-8883	cnu.blr.IGR	sdsR	H-NS- and StpA-binding protein : beta-lactam resistance protein	small regulatory RNA SdsR	IGR	sRNA	1704841	1705015	-	1923102	1923105	-	63	5	55902	6604263	1488.56	4.5e-118	cnu.blr.IGR:::sdsR
G6720	G0-16649	paaX	cpxQ	DNA-binding transcriptional repressor PaaX	small regulatory RNA CpxQ	CDS	sRNA	1463716	1463959	+	4106368	4106387	+	63	317	57214	6602639	22.9349	9.59e-53	cpxQ:::paaX
EG50004	G0-17104	rmf	uhpU	ribosome modulation factor	-	CDS	sRNA	1015648	1015914	+	3845731	3845761	-	63	1599	23791	6634780	10.9877	8.73e-36	rmf:::uhpU
EG11209	G0-17104	psiE	uhpU	putative phosphate starvation-inducible protein PsiE	-	CDS	sRNA	4240300	4240598	+	3845731	3845750	-	62	628	23792	6635751	27.5354	1.18e-57	psiE:::uhpU
EG11111	G0-8871	cspD	arcZ	DNA replication inhibitor CspD	small regulatory RNA ArcZ	CDS	sRNA	922401	922565	-	3350679	3350698	+	61	265	122778	6537129	12.2561	3.39e-35	arcZ:::cspD
EG11394	G0-16649	fabR	cpxQ	DNA-binding transcriptional repressor FabR	small regulatory RNA CpxQ	CDS	sRNA	4161079	4161189	+	4106346	4106387	+	61	707	57216	6602249	9.956	1.13e-31	cpxQ:::fabR
G0-16639.EG10674.IGR	EG10383.3UTR	insH21.oppA.IGR	glnA.3UTR	IS5 transposase and trans-activator : oligopeptide ABC transporter periplasmic binding protein	glutamine synthetase	IGR	3UTR	1300864	1300993	+	4056425	4056591	-	61	213	502357	6157602	3.51034	5.04e-08	glnA.3UTR:::insH21.oppA.IGR
EG11210.5UTR	G0-8899	rdcA.5UTR	mcaS	regulator of diguanylate cyclase RdcA	small regulatory RNA McaS	5UTR	sRNA	4327038	4327166	+	1405657	1405693	-	61	1016	25204	6633952	15.803	3.81e-43	mcaS:::rdcA.5UTR
EG11274.5UTR	EG31116	trpL.5UTR	oxyS	trp operon leader peptide	small regulatory RNA OxyS	5UTR	sRNA	1323009	1323109	-	4158278	4158337	-	61	471	717	6658984	1202.81	3.1e-154	oxyS:::trpL.5UTR
G0-16649	G7240	cpxQ	yfdY	small regulatory RNA CpxQ	DUF2545 domain-containing protein YfdY	sRNA	CDS	4106329	4106339	+	2494915	2495085	-	60	38130	1545	6620498	6.7429	1.14e-22	cpxQ:::yfdY
G6258.EST3UTR.23	G0-8914	ybaP.EST3UTR	gadY	TraB family protein YbaP	small regulatory RNA GadY	3UTR	sRNA	507243	507288	-	3664968	3664970	+	60	5542	29300	6625331	2.44807	0.003202	gadY:::ybaP.EST3UTR
[truncated: 218 more rows]

## Sheet: Hfq_N-24_R1
RNA1 EcoCyc ID	RNA2 EcoCyc ID	RNA1 name	RNA2 name	RNA1 description	RNA2 description	RNA1 Type	RNA2 Type	Start of RNA1 first read	Start of RNA1 last read	RNA1 strand	Start of RNA2 last read	Start of RNA2 first read	RNA2 strand	Number of interactions	Other interactions of RNA1	Other interactions of RNA2	Total other interactions	Odds ratio	Fisher's exact test p-value	Interaction ID
[truncated: 380 more rows]

[truncated: 5 more sheets: Hfq_N-24_R2, Hfq_N-24_R3, Hfq_N-24+2_R1, Hfq_N-24+2_R2, Hfq_N-24+2_R3]
