# Supplementary material for: Global Hfq-mediated RNA interactome of nitrogen starved Escherichia coli uncovers a conserved post-transcriptional regulatory axis required for optimal growth recovery
Source: Nucleic Acids Res. 2023 Dec 24;52(5):2323–39. doi: 10.1093/nar/gkad1211 (PMC10954441; doi:10.1093/nar/gkad1211)
Supplement: gkad1211_Supplemental_Files [file gkad1211_supplemental_files.zip › Supplementary Data 5.xlsx]

## Sheet: Legend
Supplementary Data 5: Differential expression analysis of RNA-seq of wild-type and DsdsR bacteria at N-24 - performed by DESeq2
Legend
Gene: Gene name associated with identified protein
BaseMean: Average, normalised count values
logFC: Log2 fold change in RNA levels in ΔsdsR as compared to WT
padj: DESeq2 adjusted pvalue for comparison between ΔsdsR and WT

## Sheet: DESeq2
Gene	baseMean	log2FoldChange	padj
pphA	871.761	4.40092	1.42715e-69
bioC	22.1996	2.91601	0.00153932
bioF	41.433	2.9083	7.97045e-05
hdeB	103.524	2.60304	2.7234e-15
ynfQ	11.9038	2.50192	0.0516903
bioD	16.4615	2.43609	0.0149347
hdeA	219.458	2.42747	3.01671e-22
ymcF	11.7381	2.34909	0.0831641
bioB	102.614	2.31511	5.53212e-05
yfgG	863.81	2.23059	0.25277
lysA	88.7478	2.21348	7.10653e-05
hdeD	43.9223	2.14772	2.57343e-06
gadE	20.0739	1.97495	0.00409261
yhiD	10.375	1.93367	0.057248
gloC	1216.18	1.92152	4.36594e-21
cspI	21.5416	1.91035	0.140693
symR	32.0079	1.8547	0.0606036
spy	679.579	1.84151	0.208663
acrR	27.262	1.82898	0.0151511
ydiH	702.46	1.8219	4.78739e-09
gadF	14.6662	1.68755	0.0500835
gatA	22.0173	1.62503	0.0226535
yicJ	11.2602	1.59238	0.100607
nrdF	183.583	1.56072	7.10653e-05
nrdE	649.377	1.55921	6.33528e-06
nanA	103.627	1.54605	0.334129
aroF	2149.06	-0.827653	0.000188419
yhfK	161.035	1.51068	4.37587e-06
bioA	58.1935	1.50073	0.0374407
rutA	11133.8	-0.906356	0.000545706
leuB	502.718	1.46522	0.000567162
ydjL	9.07583	1.45521	0.225417
leuC	573.183	1.44179	0.00147292
cysA	2251.42	-0.894118	0.000590334
yhhW	3179.57	-0.899889	0.000629229
ypfG	200.575	1.43846	0.000545706
cbrB	26.0865	1.43743	0.0291587
yjjB	10.4643	1.43408	0.23557
mgrB	187.515	1.43074	0.353542
arcB	256.751	0.868282	0.00209075
decR	107.989	1.41359	0.0368879
cysP	1939.84	-0.846897	0.00232456
yodC	498.443	0.78066	0.00243146
cvrA	207.879	1.40359	0.34787
lpxP	108.396	1.40017	0.0143594
kefF	149.586	-0.988956	0.00310789
ftsW	304.465	0.994629	0.00409261
radD	103.251	1.38573	0.0522418
tatC	64.201	1.38451	0.044692
mepK	1432.85	1.38219	1.01236e-06
cysJ	4097.91	-0.865071	0.00484647
flhE	9.40636	1.37954	0.262128
cysD	2110.16	-0.897926	0.00507996
spf	2056.32	1.36265	0.0205861
tcyP	1821.94	-0.91608	0.00531068
istR	14.3916	1.35748	0.242329
yhaK	2870.1	-0.722304	0.00570891
selO	217.459	1.3282	0.0191105
trxC	1793.52	-0.715686	0.00630121
nlpA	224.492	-0.861974	0.0067488
thiH	746.89	0.926584	0.00752499
pgsA	329.785	0.937534	0.00752499
gatY	509.493	1.3254	0.493994
uxuA	106.283	-0.954519	0.00766644
dcyD	534.81	-0.85285	0.00806208
yibT	1198.93	-0.894115	0.0080967
trpR	148.246	0.881765	0.0080967
dppC	40.9504	1.32083	0.0191105
zapA	2726.97	0.738352	0.00854968
azoR	10307.3	-0.808397	0.00907511
feaR	53.0114	1.31779	0.00507996
ydiJ	589.541	0.711039	0.00936975
rluE	30.2238	1.31633	0.0406022
grcA	42.6841	1.31199	0.154268
murG	245.664	0.827171	0.00995831
cysK	6459.49	-0.740246	0.0100387
cycA	488.644	0.715336	0.0105475
sraB	80.2958	-0.978576	0.0122247
valU	4504.75	1.31109	0.519915
yegP	584.717	-0.759098	0.0129455
yeiI	92.4435	0.921279	0.0135878
nlpC	203.538	-0.809949	0.0136394
fadE	366.668	-0.819546	0.0140996
rpsO	231.558	-0.762345	0.0143594
valY	2407.44	1.30552	0.495446
valX	2403.04	1.29346	0.499439
ytfB	377.076	-0.898967	0.0151277
cspG	29.7253	1.29238	0.157087
cueO	184.529	-0.880502	0.0152637
cnoX	496.472	-0.732561	0.0152637
rapZ	253.448	0.896112	0.0156359
ldtE	994.323	-0.823288	0.0160101
mqsA	359.063	-0.774923	0.0163237
ybdK	241.245	-0.756327	0.0163237
uspB	1092.24	-0.684939	0.0163677
murC	318.262	0.818865	0.0163677
smpB	199.318	0.920702	0.0163677
ynfT	28.8806	1.29091	0.120275
osmY	595.868	-0.721426	0.0181837
lpp	4306.54	-0.720073	0.0187588
glnD	712.056	0.653047	0.0187588
yahO	531.626	-0.861475	0.0191105
fliF	10.1066	1.27033	0.312046
yagP	13.3283	1.26325	0.195771
ydfK	15.6654	1.25314	0.177278
cysN	3435.51	-0.732422	0.0192988
mdh	629.638	-0.735393	0.0201635
thrA	1103.19	0.734167	0.0205861
iscX	142.232	0.842246	0.0205861
glpB	9.04852	1.25289	0.343594
tam	335.644	-0.873024	0.0208639
sodA	1350.43	0.624121	0.0216898
yegS	272.157	-0.863359	0.0217102
yqjD	386.065	-0.803949	0.022178
mgtA	172.672	0.969548	0.022178
rraB	473.891	1.25155	0.0602651
gadW	28.678	1.2259	0.091355
tus	40.8897	1.22131	0.290208
nlpI	2182.62	0.603239	0.0255869
pdhR	135.272	0.964374	0.026061
thrC	391.247	0.767975	0.0271404
marA	126.503	-0.998101	0.0276589
zapC	218.886	-0.761561	0.0279944
oppA	165.909	0.745295	0.0286266
valT	2322.32	1.22003	0.507315
murF	385.05	0.764223	0.0298532
malT	310.426	0.679745	0.0299688
ydcZ	110.62	0.948712	0.0299688
tcyJ	1184.58	-0.590346	0.0311274
ygiW	291.643	-0.972283	0.0313126
yqjC	441.635	-0.777178	0.0313126
yqjE	740.237	-0.741275	0.0313126
ybiJ	6290.1	-0.551322	0.0325888
nrdH	495.234	0.81032	0.0326363
aqpZ	126.316	-0.765401	0.0329545
yliM	56.7105	-0.965893	0.0343522
yebF	566.611	-0.773019	0.0343522
wbbK	58.317	1.21832	0.00752499
osmF	512.512	-0.843542	0.0344341
nrdI	380.784	1.21448	0.000174741
rsmI	78.7095	0.903734	0.0358884
yibX	14.5067	1.20744	0.230801
tyrA	2103.68	-0.655947	0.0364735
yqjF	128.205	-0.857158	0.0365916
glmZ	465.088	1.20179	0.604236
pphB	9.01319	1.19306	0.449153
rpsF	298.335	-0.709557	0.0371749
bdm	9.12102	1.18753	0.336308
pheA	279.262	0.741046	0.0378839
potH	206.186	0.757727	0.0384082
lysS	233.087	0.729322	0.0392042
thrB	377.938	0.774226	0.0392042
valZ	2223.18	1.18602	0.517545
hupA	334.266	-0.712751	0.0406634
trxA	1785.02	0.633765	0.0412225
lipA	579.947	0.663769	0.0412225
sra	3509.86	0.832164	0.0412225
ddpX	517.093	-0.739246	0.041573
ftsI	572.445	0.648975	0.041573
ompT	647.006	-0.899816	0.0422372
dppA	334.249	1.17961	0.000166032
gabP	111.854	0.912464	0.0447202
gadB	85.9052	0.814372	0.0453956
intS	10.5595	1.17536	0.364937
pepT	474.967	-0.645071	0.0459362
cyoE	607.331	0.6675	0.0476651
adhP	446.838	-0.69116	0.0493121
cpxQ	284.901	1.17339	0.0362591
mtr	288.617	1.16871	1.59623e-05
leuD	691.781	1.155	0.00303786
yaeI	56.4162	1.13798	0.0370516
gadA	65.9715	1.13163	0.00484647
yghB	239.395	1.13078	0.118121
carA	22.2446	1.12595	0.296304
waaU	38.1387	1.1247	0.0455803
argR	133.788	1.12379	0.180186
yfjI	14.552	1.11678	0.24325
mdtF	31.1671	1.10771	0.0552335
yhfZ	21.126	1.10438	0.448626
ppdB	17.5129	1.10421	0.252718
ybeX	478.09	1.09479	0.00570891
tamA	212.035	1.09232	0.000296786
fliZ	9.66061	1.09066	0.49185
yigB	43.4901	1.08275	0.134718
omrA	151.935	1.08273	0.137152
fumC	418.569	1.07715	7.97045e-05
leuA	786.192	1.07444	0.0163677
csrC	11487.8	1.07435	3.37545e-05
dppB	37.9543	1.06774	0.0576077
sokE	241.229	1.06079	0.0191105
appY	28.4997	1.06066	0.130697
ykgV	9.5372	1.05776	0.426887
slp	28.3	1.04415	0.0952824
mdtG	84.257	1.04115	0.0908326
yjaZ	10.8507	1.04082	0.418622
ydcH	15.7304	1.03832	0.449153
rbsD	15.7421	1.03775	0.34833
mdtE	9.06343	1.03406	0.437496
csrB	117982	1.02568	0.000856205
potI	155.721	1.02342	0.00923341
sgrT	15.572	1.02168	0.34833
hyfD	9.08217	1.02103	0.466807
dppF	53.376	1.02076	0.0343522
symE	24.489	-1.00095	0.297903
yjbT	32.5579	-1.00847	0.090465
msyB	1033.06	-1.00859	0.0249244
yqcC	75.6435	-1.0173	0.0563287
ompF	715.977	-1.03723	0.00832648
gnsA	11.061	-1.03905	0.42119
paoA	30.6255	-1.04152	0.238343
glgS	628.421	-1.04688	0.00468782
stpA	223.437	-1.04794	0.00570891
wcaJ	8.56721	-1.05383	0.458639
ompA	5182.95	-1.06843	1.59623e-05
wzc	10.7459	-1.07063	0.430033
lysC	620.702	-1.11025	3.63134e-05
ytfJ	27.103	-1.1116	0.0929643
alsB	13.2642	-1.12101	0.284986
uxuB	130.467	-1.12126	0.000567162
ymdF	1785.61	-1.12298	0.00962738
cmk	246.27	-1.1299	0.0007401
bssS	209.375	-1.13948	5.46782e-05
xynR	84.6086	-1.1396	0.0128805
osmE	673.042	-1.13981	0.00995831
tauA	19.0071	-1.15225	0.207488
bssR	5307.32	-1.15637	0.0021943
rbsA	19.8265	0.987396	0.451983
rdlD	32.4834	0.979411	0.240649
cpxP	1506.81	0.975668	0.184897
ygaV	17.7818	0.964448	0.554952
nth	14.5007	0.962378	0.359076
yjgN	1297.04	0.956691	0.115962
mgtL	554.924	0.953685	0.0651641
alaX	6428.06	0.95196	0.664942
dppD	55.3223	0.936525	0.0651641
alaW	5696.27	0.93018	0.663301
bcsG	108.368	0.925281	0.0500835
yjjP	14.2237	0.924901	0.414705
ftsO	196.226	0.92276	0.132831
flxA	53.6065	0.918849	0.170433
glrR	52.7683	0.913853	0.105989
rnhB	38.6021	0.900339	0.172151
ydfC	9.94144	0.898831	0.507315
cspB	99.1293	0.895284	0.239298
waaY	24.142	0.891345	0.33134
omrB	87.7192	0.888236	0.083219
ycfJ	33.9062	0.887046	0.223495
ycjS	14.6009	0.879261	0.416461
ydcV	29.9281	0.875297	0.216871
cho	149.02	0.874207	0.267232
sroE	128.576	0.873161	0.117371
phr	149.167	0.869203	0.0953777
insH5	84.2561	0.866637	0.180186
ybcL	19.856	0.866376	0.335186
fimC	18.5242	0.865091	0.324183
waaS	46.6059	0.86263	0.146292
garP	8.83828	0.862027	0.546853
rnd	57.282	0.860824	0.133544
ryjB	147.797	0.858781	0.0766144
rrfE	10016.8	0.848263	0.681661
ybdF	52.5935	0.847903	0.214617
rrfB	10009.9	0.84725	0.682995
epmC	34.6588	0.845976	0.226225
aldA	79.1258	0.843951	0.321433
btuF	70.9277	0.843707	0.132128
yraK	38.9456	0.83865	0.173853
fhuD	76.4284	0.836683	0.18571
rfbX	114.331	0.833701	0.111651
glsA	37.8505	0.833179	0.237459
pdxA	141.987	0.831375	0.173523
baxL	12.7859	0.830107	0.524676
fucO	20.4338	0.82965	0.341382
fau	70.6729	0.827988	0.0651641
fhuB	130.737	0.827744	0.0567992
dgcN	25.2008	0.826321	0.368482
ndh	309.451	0.824966	0.13422
nohA	13.1148	0.824629	0.494256
sdhE	127.059	0.824136	0.192222
yibA	75.6316	0.82307	0.146292
wbbJ	78.2422	0.822662	0.0745342
modF	88.8608	0.82223	0.0811392
gadY	51.5546	0.819965	0.21791
ivbL	72.9239	0.819776	0.368482
ybdJ	142.262	0.814102	0.293669
yghQ	12.2224	0.807053	0.5623
rdlC	26.1267	0.803401	0.421914
ddpF	111.66	0.801675	0.0670714
cyaR	24.1819	0.800659	0.497511
hemY	189.624	0.799452	0.0552335
nusB	67.1434	0.798358	0.169887
nei	32.2481	0.796542	0.369416
rseC	99.4812	0.794337	0.173523
pyrL	8.74013	0.792399	0.654843
selC	95.4335	0.791022	0.421914
tqsA	85.2407	0.790916	0.350885
mutT	21.4813	0.788945	0.372969
ddlA	104.764	0.788725	0.0551156
yeaD	13.4753	0.788543	0.575949
yhhL	24.0747	0.78765	0.342013
ugpA	33.3587	0.787338	0.274487
yraN	53.4465	0.784378	0.239648
chiX	8268.88	0.783543	0.284986
murD	309.737	0.781178	0.0563287
acrZ	210.255	0.781138	0.281483
leuX	193.033	0.780403	0.356349
rybB	173.966	0.778815	0.248635
rbsZ	61.4019	0.775294	0.134718
ytfT	20.2055	0.774243	0.423096
yjeN	9.00453	0.770708	0.599192
rrfH	24956.5	0.769679	0.704529
valV	1115.69	0.768465	0.69036
rrfG	25092.4	0.768381	0.704535
rrfD	25090.4	0.768356	0.704535
rrfC	25035.7	0.766849	0.704787
thrT	915.061	0.766628	0.702392
ygcN	13.8591	0.766601	0.566058
recF	35.5638	0.760017	0.30194
ybaZ	111.043	0.75967	0.110088
ydcD	15.0708	0.759527	0.491835
truB	90.8862	0.757465	0.177278
frdB	24.565	0.753385	0.386605
sfmF	10.0718	0.752856	0.641151
sokB	62.298	0.748941	0.324183
waaC	66.4749	0.748756	0.266323
fepG	39.1957	0.745101	0.304495
cysB	195.737	0.74231	0.356748
ilvX	64.9271	0.741545	0.368482
insA2	15.1823	0.741156	0.57316
gpp	306.221	0.740641	0.113781
gltK	85.5439	0.740328	0.130697
ilvB	137.436	0.739666	0.196921
yibQ	52.1878	0.73965	0.415751
recR	203.911	0.737942	0.212883
glyW	3230.86	0.733566	0.702392
torR	67.6657	0.730335	0.362165
nanY	28.9201	0.72914	0.385139
proV	22.956	0.728611	0.51121
ilvC	109.242	0.727317	0.150332
alaU	7733.55	0.72372	0.741807
alaV	7711.54	0.722639	0.741807
alaT	7711.78	0.722484	0.741807
trkG	150.128	0.722193	0.197349
sgrS	29.1017	0.717308	0.355866
yoeB	126.131	0.717105	0.234137
rppH	425.489	0.716161	0.124942
caiT	9.00717	0.715701	0.632899
ygaZ	173.983	0.715538	0.211788
xerC	85.4853	0.715519	0.21791
cspA	740.167	0.714896	0.271328
flgJ	9.60633	0.71488	0.611379
rprA	9.87111	0.714407	0.692525
frwD	16.0174	0.713902	0.522215
yahL	9.02787	0.713828	0.718613
hemF	89.404	0.713136	0.173523
murE	484.475	0.711768	0.0694563
nudJ	33.2524	0.711021	0.402613
purC	185.314	0.706536	0.0522418
rpiB	27.8274	0.705875	0.458294
napG	9.24799	0.704746	0.699532
ytiE	279.359	0.704157	0.167591
fliG	9.35001	0.703849	0.702607
ibsB	35.9189	0.703445	0.34833
ydiS	17.3116	0.703174	0.488523
dsrA	38.5458	0.702024	0.494256
yihS	13.3399	0.700566	0.560077
yidX	41.0085	0.699922	0.537726
yfdI	23.6556	0.697927	0.449153
rihA	21.5767	0.693819	0.507519
folP	120.389	0.692436	0.343269
hokE	8.61693	0.692354	0.665457
yigA	103.684	0.690298	0.140693
argF	80.0735	0.690071	0.241367
trpA	811.576	0.689451	0.103272
trpE	2399.72	0.688538	0.103139
yhcN	141.269	0.683456	0.207488
cbrA	14.7157	0.681668	0.57345
ydcU	76.704	0.680397	0.211788
rttR	11.0293	0.679188	0.657397
yebY	45.4283	0.675663	0.364937
opgG	436.849	0.675559	0.209575
rirA	14.2404	0.67457	0.612019
wcaM	21.7209	0.673311	0.526931
xseA	115.511	0.67096	0.190907
stfQ	13.6479	0.669388	0.567969
bcsA	32.9854	0.668983	0.405275
trpB	1631.96	0.668766	0.0563287
lolD	81.1928	0.668628	0.312046
insN	43.3402	0.667743	0.351239
dsbD	105.399	0.667489	0.112744
opgE	22.749	0.665728	0.451983
yeiG	71.327	0.664211	0.221058
thiS	206.275	0.663834	0.0686733
yceK	11.0758	0.663321	0.655742
yfjW	39.4406	0.662846	0.398178
yncJ	178.565	0.662833	0.340198
yfcA	48.0831	0.660598	0.34787
yaaX	10.9341	0.659425	0.665457
mdtA	132.913	0.659086	0.746633
micF	1739.59	0.658431	0.204946
patD	108.573	0.658403	0.127391
srlE	11.676	0.657876	0.730127
metH	303.69	0.657022	0.0811392
kduI	12.6573	0.656666	0.653792
pgpA	210.536	0.656653	0.111651
nudK	34.074	0.656266	0.361037
glyV	2302.78	0.655871	0.718613
gltD	800.071	0.65587	0.0625416
hyaF	11.5074	0.654495	0.629493
hprR	109.061	0.653454	0.203298
yeeO	721.639	0.653175	0.158616
pmrR	44.7208	0.651883	0.448626
yiaU	51.3912	0.651636	0.451581
recG	90.4354	0.651094	0.23075
yiaT	41.1133	0.649858	0.313662
glyX	2267.1	0.649743	0.727071
glyY	2238.76	0.649598	0.73204
yacH	53.4419	0.648504	0.273614
rydB	67.1996	0.647281	0.576992
ynaM	25.374	0.647136	0.507472
sbcB	161.051	0.644013	0.117371
tfaQ	15.3179	0.643586	0.572629
nuoN	388.208	0.642918	0.0697751
sdhX	27.7612	0.641068	0.44931
treC	10.1919	0.641044	0.690355
lpxB	211.902	0.638405	0.230801
aspU	14458.6	0.637836	0.751149
entH	55.4495	0.637746	0.423151
ptsN	200.018	0.637673	0.0745342
yebE	182.537	0.637177	0.453008
ulaA	12.8877	0.63578	0.611379
uvrC	421.129	0.635675	0.146292
frlB	20.1845	0.635305	0.499439
aspT	14784.6	0.634164	0.752923
micA	122.477	0.633069	0.342529
yafE	75.7371	0.63263	0.444115
serT	1313.62	0.632608	0.499439
idnK	9.19805	0.630449	0.690355
kch	41.9868	0.629981	0.34404
ubiI	123.526	0.629524	0.14014
ecpE	33.5911	0.627555	0.443215
menI	141.048	0.626289	0.231448
hisI	129.98	0.625769	0.23557
ybhS	46.5325	0.625436	0.33332
aspV	13948.1	0.624413	0.753367
rnb	261.686	0.622527	0.180696
acrD	122.672	0.621758	0.165582
dtpA	127.675	0.621703	0.117371
cyoC	134.289	0.620649	0.234137
galT	23.1462	0.618667	0.520358
ykfI	12.5071	0.618416	0.63067
waaL	39.6419	0.617762	0.402124
mfd	472.294	0.616614	0.0807672
codB	62.2885	0.615673	0.285895
cusS	29.5282	0.614551	0.44155
guaD	61.3781	0.614481	0.268126
gspD	22.2657	0.609178	0.556317
nrdG	51.9336	0.608647	0.397292
ortT	24.256	0.607684	0.496509
hyaE	11.204	0.607171	0.684065
dtpC	30.3557	0.606199	0.564694
argQ	294.265	0.604638	0.748321
narY	129.433	0.602658	0.182707
pflC	17.2263	0.601391	0.581592
ynfM	3828.46	0.601076	0.180186
betA	51.0342	0.598491	0.390076
ygfX	108.095	0.597597	0.389498
ybiE	20.5948	0.596425	0.530491
paaG	10.216	0.595389	0.69787
trpC	2083.31	0.593345	0.147659
hemX	150.264	0.592202	0.130472
yhiJ	24.1903	0.592094	0.526931
hrpA	599.939	0.590336	0.203298
thiG	553.112	0.588397	0.0983019
ybeY	437.432	0.588318	0.103272
yebZ	157.935	0.588194	0.180186
yciZ	47.9978	0.588132	0.406018
yzcX	8.70624	0.587573	0.728358
rsmG	22.7107	0.586995	0.532759
hprS	49.5676	0.586211	0.497511
trpD	2306.43	0.585386	0.150332
mdtC	93.8004	0.585058	0.265977
cyoB	362.268	0.582807	0.0869026
alr	70.9895	0.582471	0.350885
mrdA	60.6606	0.581864	0.33332
serU	981.501	0.581249	0.517378
iadA	50.9217	0.579829	0.383458
ydgD	295.079	0.579705	0.335186
efeB	65.7463	0.579671	0.294355
livG	243.537	0.579414	0.184897
ttdR	10.2036	0.579049	0.740034
wcaL	12.3382	0.578324	0.673267
mraY	292.382	0.577405	0.195771
scpA	10.1434	0.57675	0.730127
elbB	79.2404	0.576166	0.25277
metE	62.4368	0.575833	0.388073
ispG	922.344	0.575571	0.129495
cysT	538.362	0.574529	0.79013
yidA	95.4862	0.574203	0.33134
thrV	1869.22	0.572212	0.81141
yjbQ	409.837	0.57082	0.1136
yihD	211.022	0.569381	0.115883
wbbL	117.612	0.569116	0.226391
ppx	261.358	0.566785	0.152189
yeiE	108.426	0.565365	0.24325
yffS	62.2034	0.563275	0.4206
rseX	9.18639	0.562592	0.745268
ynfD	63.0673	0.561772	0.448626
exbD	553.968	0.560562	0.227342
yagF	13.0228	0.560368	0.664101
afuC	15.8408	0.560009	0.635669
htrL	69.5569	0.559663	0.560077
sdsN	11.3277	0.557206	0.730127
yneK	8.88622	0.556654	0.743167
ygaH	16.9274	0.555955	0.665457
ribE	92.1618	0.555334	0.324183
argZ	321.461	0.555119	0.560077
nrdD	355.424	0.554727	0.152463
mtgA	26.742	0.554168	0.522704
yadE	72.4708	0.552877	0.497511
yeaH	1791.56	0.552277	0.056216
fepC	34.8336	0.549975	0.505574
ubiB	105.319	0.548954	0.416223
mdtU	18.8642	0.548351	0.72024
yrhB	14.044	0.54751	0.662626
yobB	73.7842	0.547479	0.464152
ynjD	13.6654	0.546763	0.673082
macA	220.884	0.545259	0.164768
kdpA	13.0699	0.545062	0.692525
mscK	197.522	0.542842	0.237459
ytfR	31.2871	0.542	0.569034
bfd	860.071	0.541981	0.155634
yhhS	294.079	0.541878	0.165582
pspA	510.341	0.537734	0.565666
hyi	20.3475	0.537386	0.59993
hypT	54.676	0.537	0.497298
nadD	48.7985	0.536651	0.449153
dtpD	73.7011	0.535652	0.48791
ybjO	24.195	0.535024	0.57316
rfbC	91.5144	0.533838	0.346619
dhaL	113.127	0.533106	0.488797
purK	122.391	0.533094	0.305129
ddlB	322.277	0.532172	0.254986
gltB	2373.92	0.530325	0.221058
nrfA	23.6829	0.52996	0.616695
ygiQ	43.8249	0.529737	0.551608
yfgD	240.361	0.529687	0.34787
maeB	277.418	0.528712	0.234137
yfdY	233.893	0.528487	0.426533
torD	23.5041	0.527388	0.590733
argY	362.667	0.526184	0.5623
rsxE	20.8135	0.525915	0.592977
ydcT	68.1267	0.525293	0.500289
aroP	562.867	0.524476	0.165582
mdlA	147.673	0.521987	0.421914
uidR	140.805	0.520748	0.382952
yobD	10.1545	0.520682	0.749597
rstB	178.435	0.51861	0.328322
cyoD	93.9603	0.518333	0.3248
djlC	35.6493	0.51828	0.500895
grxB	378.404	0.517977	0.383458
insA3	13.0417	0.517969	0.736965
yggU	20.5851	0.517822	0.624782
pbpG	191.023	0.517448	0.209575
htpX	492.413	0.515689	0.485392
ruvC	109.966	0.515592	0.447172
pgi	347.957	0.513167	0.132128
proY	156.988	0.512849	0.221119
yecH	35.8541	0.512734	0.5498
rdcA	33.2757	0.512234	0.633505
ybaT	70.6853	0.511854	0.49185
srkA	135.956	0.511307	0.225283
npr	54.128	0.511253	0.458294
mnmC	120.436	0.511137	0.23557
ulaR	57.3192	0.510927	0.483491
waaP	57.7479	0.510809	0.466807
murI	104.006	0.510021	0.364937
dcuS	49.359	0.509955	0.449153
fimI	94.7174	0.509849	0.386605
proP	1206.42	0.507267	0.24223
pbpC	60.8404	0.507018	0.441577
livH	358.895	0.504172	0.297903
rarA	107.346	0.503621	0.330854
feoC	61.9193	0.503377	0.428923
hemC	274.518	0.502024	0.146292
nuoI	184.365	0.501171	0.297903
yegX	30.2376	0.501088	0.594198
flu	66.6243	0.500918	0.405746
insG	25.0371	0.499687	0.631519
speB	113.223	0.49846	0.379596
yjhH	9.19079	0.497699	0.779038
rpnC	103.883	0.496512	0.350885
xanP	229.394	0.496049	0.21791
yidJ	16.0138	0.495938	0.73204
rlmH	43.911	0.495024	0.531332
puuB	15.0259	0.494986	0.744225
fliH	9.83018	0.494646	0.761849
speD	76.2562	0.494351	0.499439
ycjY	27.0187	0.494196	0.582149
ykgS	36.2551	0.493893	0.51149
yehQ	30.8463	0.493207	0.56609
yqeG	16.5785	0.491614	0.690355
ecpC	731.987	0.490127	0.458639
rnlB	165.258	0.489831	0.305297
tusC	33.6454	0.48922	0.541357
rna	285.509	0.488888	0.361979
tadA	65.7101	0.488551	0.44155
rrfA	20746.1	0.486861	0.802155
yfbR	78.3887	0.485965	0.367526
dgoD	38.1914	0.484794	0.5623
yqgF	80.7479	0.48387	0.448626
yacG	70.8331	0.483792	0.448626
ilvE	103.732	0.483108	0.481883
dosP	353.305	0.482923	0.366638
pdeN	41.6319	0.482874	0.572061
ybjT	161.559	0.481329	0.364937
slt	450.991	0.479587	0.173835
kptA	115.672	0.479122	0.355701
rsfS	40.6989	0.478407	0.63067
yggR	21.2925	0.477533	0.694044
ychJ	161.748	0.477455	0.402124
ybiR	99.2842	0.476916	0.39715
ccmH	56.1306	0.476372	0.499439
ynfH	163.831	0.476332	0.353542
cbl	4658.7	0.475127	0.347142
yphG	24.2573	0.474279	0.624207
ybaN	154.453	0.47421	0.429258
yidZ	31.9784	0.473399	0.599291
yhdZ	39.4964	0.473138	0.529609
malI	72.6758	0.473087	0.510366
yhdP	159.411	0.472655	0.297903
recB	168.153	0.472426	0.418551
yafO	44.7031	0.472078	0.63067
dmsB	12.26	0.470288	0.751907
yehW	90.6107	0.470017	0.382952
amiA	120.892	0.469921	0.628684
uhpC	29.4771	0.467272	0.61738
dinD	18.6748	0.466263	0.724956
argV	319.338	0.465678	0.664942
yljB	101.711	0.464703	0.415751
rmf	19624.9	0.464208	0.540341
fecD	37.5478	0.463089	0.611379
proM	2514.11	0.462918	0.592977
hcp	11.3288	0.462355	0.753367
ibpB	63.5757	0.461684	0.593464
hsdS	19.7105	0.46064	0.69036
lapC	246.172	0.4602	0.277377
viaA	73.9575	0.45946	0.531592
yqfA	1508.1	0.459206	0.278446
hyfR	18.3612	0.45919	0.694016
gcvB	26.631	0.459058	0.681661
ptsH	384.726	0.458741	0.183381
dcrB	551.162	0.458623	0.516706
yhhJ	36.0892	0.457829	0.586405
ytfI	20.6867	0.457427	0.695623
ycbU	16.4484	0.456845	0.708168
gabT	622.76	0.456213	0.328322
yjeT	19.4132	0.454722	0.692525
yieK	15.1188	0.45457	0.757485
ybhN	57.5768	0.454381	0.49675
pheL	156.784	0.453421	0.574897
metR	97.6206	0.453115	0.466281
yffL	112.784	0.450731	0.479105
ydhT	24.2365	0.450259	0.673082
ybjC	64.3913	0.450258	0.613002
pepD	453.754	0.44976	0.23488
rhtC	459.327	0.449269	0.287143
yfeH	160.254	0.448997	0.350885
glyU	532.599	0.448778	0.690937
nfsA	91.6587	0.44841	0.497246
arsR	9.65427	0.447375	0.792426
yecJ	15.0961	0.447318	0.730127
maa	89.7292	0.445466	0.451581
pdeC	113.249	0.445247	0.498064
yceB	95.0224	0.444844	0.451983
cyuP	22.2268	0.443708	0.712422
zapE	49.3332	0.4433	0.541357
aceK-int	392.143	0.443297	0.554952
metC	102.595	0.441889	0.38945
holB	88.4327	0.441815	0.437496
acpH	133.723	0.441724	0.496964
aceK	2447.49	0.440855	0.423657
hflK	531.592	0.4408	0.254644
yhiM	10.5775	0.440644	0.792426
menF	218.993	0.439792	0.290208
ymjE	23.602	0.438757	0.71591
fecC	27.0832	0.438073	0.677932
ilvL	672.27	0.438065	0.556317
osmB	237.3	0.437048	0.293669
ymfI	53.58	0.436376	0.644125
pck	48.0691	0.436125	0.574897
wbbH	140.253	0.43611	0.435544
gatZ	218.092	0.434987	0.499638
glyT	681.152	0.433181	0.691996
vsr	32.7855	0.433009	0.694044
rdlA	57.1374	0.432591	0.644468
artM	123.728	0.43177	0.495443
yihM	15.5231	0.431163	0.740484
tar	21.926	0.430567	0.7091
yigL	69.7732	0.430363	0.499439
yciE	32.8694	0.43031	0.674845
narL	101.182	0.42931	0.526931
soxS	963.473	0.429177	0.368482
yihQ	12.3028	0.428052	0.76815
pgaC	9.83105	0.427634	0.833049
yagJ	47.9283	0.427353	0.560077
asmA	288.903	0.426131	0.33355
yieP	57.9262	0.425731	0.622887
mltC	33.7412	0.425414	0.616695
ygbK	17.0696	0.424293	0.738008
yfiH	149.845	0.423724	0.421914
narS	77.9835	0.422692	0.715826
artQ	174.231	0.422062	0.483129
yedL	1101.73	0.421959	0.526931
flgM	41.8346	0.42023	0.599281
dadX	120.514	0.420219	0.451983
purL	673.771	0.420186	0.258594
ypfM	45.8257	0.419908	0.556317
rhsB	56.9867	0.419217	0.550304
moeB	125.157	0.41822	0.57345
mukE	81.9307	0.418179	0.504089
cpsG	12.4853	0.41741	0.780885
spoT	576.782	0.416988	0.338923
metI	114.269	0.416494	0.448626
dam	166.857	0.416448	0.514785
hdfR	81.5538	0.416422	0.516232
dedA	235.674	0.416002	0.401927
dgcT	105.5	0.415724	0.471271
argX	409.365	0.415122	0.683998
nagC	270.144	0.415029	0.297903
yefM	210.867	0.414579	0.452046
ypdC	114.438	0.414352	0.401927
nuoL	674.446	0.414331	0.364937
ybbW	9.17283	0.414305	0.829059
fbaB	427.219	0.414066	0.287143
crcB	80.9168	0.413852	0.516342
mhpE	31.32	0.413297	0.647662
ygjK	20.8478	0.413274	0.73204
nuoF	524.515	0.412693	0.434982
dolP	97.943	0.412453	0.496509
ybbP	196.883	0.411425	0.444828
astE	373.679	0.41118	0.51149
fhuE	169.362	0.410789	0.382952
thiF	745.648	0.41045	0.264842
alx	18.6194	0.408726	0.733891
amn	250.956	0.408124	0.42374
hypF	79.0088	0.408046	0.516686
yjtD	35.5355	0.406688	0.677932
mdtH	42.945	0.406421	0.619443
fumD	141.816	0.405693	0.461993
lipB	41.6084	0.405687	0.664942
ydeI	93.4129	0.404836	0.511046
diaA	105.45	0.404172	0.576237
arnD	25.3385	0.403199	0.695623
emrB	87.2094	0.402309	0.499439
ppk	381.996	0.401168	0.34787
dtd	163.22	0.401112	0.431111
mrp	435.48	0.398156	0.448626
sstT	96.7515	0.397866	0.526931
creC	77.268	0.397749	0.511046
hyfB	39.7242	0.396946	0.652185
astA	589.194	0.396217	0.479902
yjbR	428.944	0.395965	0.346619
opgH	566.315	0.39593	0.415751
beeE	8.89902	0.395861	0.833049
hyfI	12.1856	0.395171	0.81141
yncD	65.2999	0.394982	0.561165
nrfD	9.97523	0.394913	0.843855
zapG	1182.11	0.394025	0.34833
yejA	95.7568	0.393892	0.552572
abrB	16.9507	0.392188	0.751149
cdgI	23.7858	0.392163	0.740034
ybcF	19.7124	0.391642	0.753367
tapT	45.7919	0.390989	0.661692
citT	16.4265	0.389597	0.779038
puuE	20.3011	0.389396	0.742769
cyoA	203.604	0.388997	0.51121
gabD	369.158	0.388722	0.323296
ynhH	75.0853	0.388159	0.695623
yfcL	36.7116	0.387071	0.67495
pinQ	11.7132	0.386928	0.794983
ydbK	1393.77	0.386531	0.248526
glk	219.05	0.386112	0.382166
katE	435.23	0.386111	0.288565
ygaP	47.9652	0.385823	0.649669
topB	186.516	0.384964	0.45184
nanX	24.9543	0.384562	0.728358
thrL	1161.94	0.38389	0.537096
napH	10.865	0.382959	0.827769
hisQ	312.134	0.381739	0.361979
yjjV	139.182	0.381674	0.44931
xylR	30.1513	0.381033	0.724207
dmlA	30.5659	0.37997	0.73382
ykfB	157.113	0.379813	0.464152
tmcA	254.679	0.379681	0.430433
thiE	719.237	0.379498	0.342529
atoC	21.2684	0.379163	0.768769
waaB	90.5086	0.378495	0.567969
yneE	72.3636	0.378326	0.611379
ybfA	504.513	0.378244	0.562058
nikD	11.1114	0.377992	0.837287
proL	2391.31	0.377966	0.714412
nadR	420.207	0.377861	0.56609
paaH	23.46	0.376614	0.717688
yeaK	76.1288	0.376135	0.54401
ilvD	173.345	0.376006	0.45088
proK	2034.43	0.375972	0.677932
rnk	40.0014	0.375538	0.681101
sufE	127.079	0.375306	0.502359
yehS	87.1649	0.374271	0.748321
aaeB	48.3596	0.373476	0.619839
hyfF	43.2351	0.373054	0.655582
chiA	163.297	0.372384	0.426649
ilvA	179.462	0.372127	0.499439
yaeF	27.8893	0.37193	0.730127
yggF	34.6136	0.371814	0.672629
clcA	227.623	0.371238	0.38493
fimA	311.091	0.371132	0.547808
sthA	348.548	0.370542	0.41334
raiA	1638	0.370453	0.368848
pgpC	201.518	0.369596	0.439167
dicF	37.0579	0.3695	0.728358
yadS	19.5661	0.368666	0.764007
brnQ	260.879	0.368633	0.474941
dhaR	66.2691	0.36812	0.654229
yiiX	47.1682	0.367875	0.636861
yidQ	163.276	0.367522	0.499439
tehB	31.2321	0.366802	0.718613
ycbV	12.0378	0.365222	0.841855
prc	584.147	0.364811	0.405013
ydiY	26.4591	0.364636	0.750719
pheV	354.303	0.36448	0.695623
endA	9.75388	0.364196	0.843855
yfjH	28.8183	0.363716	0.734547
mazF	135.911	0.363379	0.622412
ylbE	16.7433	0.362597	0.794983
yfjQ	13.4855	0.362357	0.817189
yidC	230.28	0.361756	0.452046
ddpC	132.289	0.361695	0.5623
galK	181.481	0.361487	0.497511
yhjD	344.906	0.361321	0.426304
ymdG	25.5655	0.359521	0.733825
apt	61.4546	0.359297	0.587454
gadC	100.417	0.359115	0.5623
yneG	11.459	0.359037	0.837943
hpt	258.758	0.358682	0.448626
glnV	473.837	0.358326	0.713263
ynjC	45.5365	0.358	0.695048
livM	516.774	0.357909	0.397127
thyA	91.5867	0.356142	0.57316
frvR	10.0664	0.355772	0.837537
allZ	580.329	0.355424	0.69787
yjfF	45.3627	0.355274	0.655742
yfaQ	25.4864	0.35525	0.753657
zur	136.264	0.35497	0.625599
dgcC	91.5646	0.354968	0.54639
waaQ	95.6298	0.354504	0.534764
mazE	217.953	0.354384	0.511046
bax	135.614	0.354133	0.561165
tabA	163.956	0.353603	0.464152
flhA	77.5764	0.353273	0.592346
ydbH	125.367	0.352506	0.496964
thiP	63.9786	0.352464	0.644517
ydhR	468.468	0.351644	0.448626
livF	275.503	0.35161	0.470702
glf	168.395	0.351531	0.524676
yifB	17.6606	0.351347	0.818616
sufS	462.088	0.351216	0.402124
dapF	210.775	0.351198	0.592977
hflC	265.769	0.350751	0.474733
lnt	432.746	0.350629	0.576992
gspO	20.1652	0.350022	0.750719
glnX	452.493	0.349348	0.73382
yhhN	219.16	0.348189	0.554952
leuT	3824.42	0.348026	0.752671
yoeA	73.3563	0.347803	0.616695
rfbB	187.528	0.347589	0.494256
ampC	21.7789	0.34736	0.761489
udk	42.4243	0.347316	0.708168
yfiB	10.9165	0.347121	0.843534
tamB	476.938	0.346311	0.382166
yqiK	15.4735	0.345466	0.816547
cas2	25.2278	0.345252	0.749597
surA	724.548	0.34505	0.415751
gadX	252.271	0.344835	0.451983
ghxQ	66.8685	0.344722	0.63067
insF1	52.7292	0.343975	0.63128
ybeZ	883.453	0.343711	0.448626
pdeI	25.1308	0.343539	0.776399
btsR	29.3702	0.343016	0.748321
yfeX	263.96	0.342471	0.430887
yeeR	27.0106	0.341564	0.78519
leuQ	3855.58	0.341268	0.760176
valW	2594.89	0.340903	0.892746
def	598.821	0.340724	0.425945
hofB	30.286	0.340659	0.734115
zinT	9.52485	0.340549	0.852895
pagP	23.1351	0.340504	0.752263
purU	184.547	0.340126	0.497847
yciF	23.1699	0.34004	0.790334
pstC	154.119	0.3397	0.530491
cadA	14.4245	0.33963	0.817189
sdiA	115.529	0.339488	0.546032
hybF	31.3987	0.339451	0.7545
insF4	53.4721	0.338849	0.649669
yeaG	5327.61	0.33858	0.382166
atoB	22.2332	0.338349	0.758634
nuoM	389.356	0.338082	0.437496
ptsI	2119.22	0.336789	0.368848
ydbL	34.6003	0.336285	0.741807
hisM	193.929	0.336228	0.516706
ptsP	788.438	0.335805	0.516232
xerD	146.252	0.335401	0.499439
yafS	66.881	0.335194	0.639181
ldtD	660.916	0.335182	0.649669
ygaM	1964.71	0.335121	0.368482
pdeB	89.8493	0.334883	0.702809
yeeJ	157.878	0.334344	0.499439
rpoN	846.809	0.334149	0.405013
hcaT	52.6739	0.334137	0.720523
yjaG	78.4919	0.333897	0.60275
mepA	95.2718	0.332969	0.574897
clsC	237.613	0.332939	0.607609
ubiC	144.032	0.332047	0.56609
ychN	125.156	0.331515	0.63067
lspA	295.591	0.331292	0.592977
ycjT	23.8198	0.331193	0.749597
ldtC	45.354	0.331012	0.771907
bcr	182.33	0.330864	0.543184
relE	463.622	0.330613	0.511732
hcxB	214.403	0.330256	0.5623
yfdH	52.552	0.328976	0.730127
metJ	204.585	0.328926	0.481826
yejF	52.6506	0.327776	0.672889
arnF	24.4542	0.327672	0.790078
rho	703.283	0.326733	0.393843
yobF	1841.69	0.326331	0.382166
ubiH	371.395	0.32633	0.451983
raiZ	379.021	0.32609	0.54639
yfeK	29.5502	0.32587	0.740491
hupB	565.733	0.32574	0.492927
yjiG	14.1048	0.325491	0.832282
potG	458.874	0.325033	0.491177
ftsB	207.799	0.324384	0.567668
glnG	492.026	0.324007	0.5623
rnr	497.332	0.323901	0.537548
ppnN	297.394	0.323039	0.599822
yeeW	28.6682	0.322938	0.758634
nhoA	169.429	0.322386	0.527009
lpd	1047.23	0.321131	0.437045
waaZ	36.9289	0.320966	0.788626
yciG	99.996	0.320904	0.725212
aroC	307.168	0.320871	0.511046
waaJ	49.8361	0.320847	0.706556
mdtM	75.3678	0.320516	0.736965
ispF	44.8785	0.319857	0.708377
djlA	134.208	0.31985	0.57345
hda	149.873	0.319697	0.554952
rimK	53.3562	0.318757	0.684065
ispA	143.33	0.317876	0.530491
yjdF	36.5727	0.317758	0.733975
tatD	33.2148	0.317474	0.752923
fre	519.326	0.317368	0.421914
recJ	274.919	0.316729	0.541444
nfi	111.898	0.316656	0.630268
leuV	3949.63	0.316651	0.779038
lolA	125.996	0.316475	0.591122
cobC	19.8755	0.316105	0.832819
rpoA	933.106	0.315964	0.464152
insI3	53.5945	0.315704	0.673267
hybD	69.1551	0.315686	0.649669
yihG	17.7729	0.314909	0.807747
puuP	146.185	0.314498	0.607609
dgoK	40.2452	0.314327	0.730127
ampG	26.1125	0.313788	0.790078
yabQ	13.5393	0.313468	0.837763
dapD	770.312	0.313288	0.543184
serC	1580.64	0.312806	0.486927
trmJ	478.182	0.312407	0.63067
yadI	60.0477	0.312305	0.687091
srlD	13.7526	0.312092	0.838624
yidK	14.1495	0.311906	0.83949
yifK	83.8582	0.311687	0.611379
xylH	33.0772	0.310807	0.750719
yraQ	80.5717	0.309966	0.630268
focA	522.134	0.30919	0.593464
frsA	512.714	0.308983	0.592977
trmH	61.8044	0.30865	0.669199
smrB	140.751	0.308399	0.627975
ybhI	11.3353	0.308385	0.861961
mltD	345.383	0.308162	0.5623
glnE	484.177	0.307561	0.57316
ybiO	236.482	0.306003	0.54639
pncA	63.773	0.305909	0.744082
polA	228.741	0.305091	0.505574
mzrA	63.3592	0.304855	0.694044
icd	5191.15	0.304792	0.409764
hpf	349.169	0.304514	0.521849
ycdU	20.674	0.303249	0.827769
sgcC	24.5927	0.302912	0.808215
ogrK	14.205	0.30259	0.843855
yhhX	161.528	0.301865	0.674845
pheU	377.051	0.301523	0.741315
yegH	183.601	0.301169	0.713263
tyrV	1234.63	0.301158	0.741807
cydC	179.491	0.300624	0.553619
tyrT	1222.18	0.300415	0.743051
ftsA	670.6	0.300012	0.470702
hyuA	10.8928	0.299988	0.861961
rraA	1345.76	0.299709	0.448626
rhlE	50.6385	0.299155	0.712311
lolC	254.932	0.299154	0.532759
speF	22.0649	0.298959	0.818616
asnC	12.5526	0.298927	0.870096
dgcE	357.281	0.298722	0.499439
purE	64.7607	0.298611	0.745268
sroH	75.8175	0.298367	0.813635
yccU	551.511	0.298076	0.57316
ydeE	45.635	0.297733	0.737607
glnW	693.006	0.296477	0.779038
ydfG	383.974	0.29639	0.512759
astB	608.279	0.296104	0.57316
crp	1404.92	0.294639	0.516838
gltJ	129.964	0.294576	0.604236
maeA	217.503	0.29457	0.590902
truA	363.135	0.294014	0.56609
acpP	1002.18	0.293173	0.504174
waaO	43.2974	0.292451	0.779038
thiL	113.321	0.292038	0.664942
ygbJ	9.05637	0.29135	0.879807
galM	379.327	0.291035	0.511046
metA	100.658	0.290943	0.748321
dsbG	45.4843	0.290911	0.748321
rfbD	148.654	0.290764	0.66151
epd	162.786	0.290551	0.582219
xdhB	25.7002	0.290483	0.826501
mltA	150.881	0.290416	0.620742
rsmF	43.2637	0.290053	0.754458
yifL	127.842	0.289986	0.707505
znuC	88.353	0.288507	0.636861
yhfL	14.3802	0.288341	0.892746
yjjU	141.804	0.288307	0.626745
ycgB	2426.27	0.288051	0.499439
ytfE	10.9205	0.287561	0.869488
aspX	31.6574	0.286929	0.816015
kdgR	362.367	0.286673	0.562058
ygbM	11.8672	0.286599	0.892746
yihY	329.951	0.28649	0.614332
speG	104.951	0.286441	0.617084
ybhR	55.2562	0.286057	0.73382
acrB	782.843	0.285841	0.537096
yqiG	35.9733	0.285604	0.794983
frmR	41.186	0.2855	0.748321
galR	204.007	0.285497	0.611379
sfsB	12.24	0.2844	0.858684
fruK	50.4803	0.284328	0.741807
iraP	85.3204	0.284191	0.761849
potA	38.6747	0.283362	0.791363
ydbD	38.8219	0.283338	0.748321
ycfH	470.697	0.283291	0.514785
mscM	125.942	0.28247	0.684065
acrF	79.182	0.282059	0.690355
lhr	309.982	0.281992	0.546853
tmk	94.7947	0.281964	0.66151
holA	176.58	0.281744	0.674845
yddB	15.7505	0.281034	0.858466
yhgP	88.2144	0.280086	0.720523
fliD	9.69638	0.279839	0.888751
gnsB	20.2745	0.27965	0.826501
ybjJ	52.7136	0.279613	0.73382
paaJ	103.942	0.279186	0.702092
ptsG	410.121	0.278659	0.730127
fucI	17.1713	0.278607	0.861961
lpxK	120.554	0.278437	0.67228
fsr	85.3986	0.277556	0.690355
degS	164.156	0.277008	0.717688
dxs	179.651	0.276446	0.68998
yeiB	222.566	0.274838	0.599768
sppA	333.996	0.274641	0.556317
yhbY	115.377	0.274485	0.669199
ybbO	55.3898	0.27429	0.745268
lamB	62.6095	0.273883	0.788084
nudG	22.0977	0.273462	0.843342
nfo	174.19	0.273394	0.629834
lolE	404.786	0.273015	0.556317
rpiA	265.908	0.272785	0.616695
ynbC	42.7982	0.272745	0.745489
yebC	280.976	0.272698	0.611379
cobU	133.85	0.272532	0.65426
dgcZ	59.0214	0.272312	0.752671
nuoH	373.281	0.272311	0.649669
ybeU	10.8927	0.272141	0.87823
barA	117.829	0.272	0.695623
ftsQ	384.495	0.271519	0.556317
sapB	105.543	0.271282	0.702392
fabF	616.866	0.269996	0.530491
nanR	240.031	0.269966	0.740889
ibsA	41.4758	0.269707	0.791973
hisS	482.847	0.269683	0.539867
ybaB	258.505	0.268172	0.613338
yadW	383.788	0.26803	0.569279
ycgV	108.016	0.267609	0.695048
waaF	198.093	0.267544	0.616695
yfgM	256.257	0.267473	0.592362
yabI	230.973	0.267376	0.614332
yrdA	197.425	0.266568	0.608101
rhsA	70.3921	0.265738	0.741807
pspG	125.559	0.265174	0.768811
tsr	61.5249	0.265133	0.730127
hha	214.6	0.264856	0.594198
yfdQ	11.3378	0.264773	0.87823
insF5	66.6411	0.264161	0.728358
fepD	155.315	0.263574	0.695048
glpE	81.2209	0.263408	0.725212
nadE	491.829	0.263324	0.63067
gfcD	26.1887	0.263122	0.837028
ybhF	85.4568	0.26252	0.724181
yfbL	8.81246	0.261802	0.902695
argC	37.6724	0.261523	0.827769
leuW	897.346	0.26126	0.791363
yegI	47.5511	0.261024	0.770768
dhaM	224.87	0.260991	0.638296
yfaL	210.586	0.259951	0.60804
cydD	166.471	0.259911	0.65426
gsiD	129.85	0.259115	0.681661
micL	38.5577	0.259106	0.826501
ybbC	23.9214	0.258916	0.828539
ycbZ	324.967	0.258222	0.616695
mpaA	255.057	0.258101	0.630268
dadA	176.512	0.257911	0.677932
folK	23.801	0.2574	0.837943
yjdP	41.1236	0.257351	0.768769
ebgR	22.5248	0.257142	0.854792
fliK	10.0936	0.256177	0.888719
hisJ	587.785	0.255924	0.592362
tdcC	12.8275	0.255903	0.87823
yjaB	67.1736	0.255596	0.779038
gntU	23.9773	0.254469	0.863811
yegL	22.4111	0.254413	0.837763
ygbE	459.572	0.253507	0.690355
intD	199.878	0.253483	0.637333
yqeI	17.1872	0.253342	0.870096
pgaB	14.5072	0.253314	0.87823
puuC	20.9409	0.252645	0.838624
ybaV	14.5028	0.252285	0.892746
proW	24.6054	0.251975	0.838624
yibL	142.847	0.251855	0.690355
btuR	91.5406	0.251513	0.708168
hycC	18.0855	0.251295	0.861961
ebgA	16.7627	0.250995	0.861961
rhlB	809.416	0.250743	0.57345
yccE	8.93998	0.250289	0.901983
yoeJ	91.1381	0.249887	0.782154
metK	516.496	0.249263	0.66845
purN	102.143	0.24853	0.730127
ychE	22.1579	0.248139	0.842562
idi	273.129	0.248095	0.826501
fpr	152.947	0.247484	0.660317
ynaJ	627.544	0.247238	0.727071
lgoD	11.7515	0.247222	0.887397
hemN	383.854	0.247132	0.614786
gpsA	447.084	0.246843	0.686482
wzzB	421.788	0.246703	0.665457
ucpA	93.517	0.24642	0.724181
ybaM	48.0558	0.246395	0.776996
fimD	47.0915	0.246353	0.82368
emrY	19.7438	0.246028	0.865677
rplC	187.198	0.245477	0.691662
dgoT	27.2526	0.245083	0.830723
dnaC	84.7973	0.244651	0.728358
ygiC	270.033	0.244534	0.690355
sucB	207.27	0.244466	0.685363
eno	1372.96	0.243985	0.628899
rarD	52.2009	0.243811	0.79047
nlpE	164.728	0.243808	0.695623
ygeV	43.4175	0.243797	0.779038
bglA	292.638	0.243252	0.614332
ybjS	62.6681	0.243073	0.779038
betB	115.019	0.242822	0.730542
phnP	65.6561	0.242476	0.748321
uup	308.826	0.241913	0.646521
abpB	129.09	0.241716	0.695838
pspB	112.418	0.241604	0.861919
mdtL	13.6058	0.241254	0.883618
yhgO	113.298	0.241181	0.746633
kdpB	34.5675	0.241035	0.816015
rrfF	18176.1	0.240931	0.915402
flgH	10.4347	0.240022	0.917341
yjjX	71.4186	0.239977	0.794983
yqgB	26.6117	0.239912	0.83949
insI2	54.6518	0.23963	0.759257
kdsB	269.237	0.239515	0.717688
ftsP	208.858	0.239286	0.690355
ymgD	16.976	0.238785	0.89408
ybaQ	307.705	0.238574	0.657397
glpC	10.7232	0.238297	0.895296
folD	439.127	0.238077	0.63701
tyrU	3061.6	0.237328	0.822864
nikE	27.7928	0.237231	0.844469
metZ	1305.89	0.23709	0.816547
glnL	370.535	0.236657	0.702392
yjiN	214.845	0.236001	0.702607
hisL	102.515	0.235787	0.856636
ftsL	324.949	0.235677	0.655582
glgB	1170.79	0.235623	0.600606
yfeO	119.195	0.235546	0.728358
aroG	1147.42	0.235385	0.638296
basS	67.3231	0.235199	0.788626
nfeR	149.166	0.234282	0.728358
malX	79.7773	0.233498	0.743167
caiA	39.4725	0.233355	0.838624
ilvM	19.0688	0.233325	0.902185
idnR	84.8263	0.232846	0.741807
ymcE	11.2384	0.232588	0.921779
tpx	856.305	0.232506	0.58234
lysO	39.2517	0.231667	0.822966
hscC	24.0457	0.230957	0.855342
ydeA	421.51	0.230775	0.654843
yodD	811.872	0.230719	0.611379
ssuD	8.99869	0.230255	0.921779
mutL	296.14	0.229559	0.706556
ycfT	18.5103	0.229429	0.90112
mdtB	117.504	0.229411	0.741807
tfaR	16.5926	0.229249	0.87717
eco	62.4424	0.228732	0.775952
insF3	63.4389	0.228336	0.761849
oppB	64.4429	0.228208	0.806414
pykF	793.439	0.227116	0.615741
btuB	124.427	0.226819	0.750554
nrfE	27.6852	0.226571	0.864596
rbfA	111.647	0.226475	0.789612
yqiJ	16.9566	0.226418	0.90143
epmB	117.285	0.226106	0.745268
norW	32.9353	0.226077	0.852324
xdhA	50.1143	0.225477	0.816015
pxpA	173.352	0.225363	0.745262
metW	1292.65	0.22529	0.834901
qseB	36.6088	0.225214	0.835
mtfA	103.127	0.225016	0.782154
intZ	57.4062	0.224921	0.788626
nrdR	249.306	0.224599	0.686482
yidG	29.2252	0.223602	0.850213
rflP	29.9555	0.223532	0.854499
birA	192.89	0.22348	0.714412
fepA	176.019	0.223206	0.707505
yafP	16.3471	0.22299	0.90143
fadK	30.6749	0.222926	0.84005
deoC	162.02	0.222697	0.794645
wzxC	13.5452	0.22221	0.898843
fadH	16.886	0.221885	0.887397
wbbI	122.624	0.220211	0.782237
ydfI	34.4466	0.219954	0.830926
narZ	270.485	0.219715	0.707878
yqgE	159.574	0.219629	0.724181
yejE	29.3217	0.218855	0.840384
ileU	703.605	0.218744	0.832282
manA	99.85	0.218468	0.782154
ibaG	120.577	0.218322	0.829657
yidF	15.0651	0.218156	0.892746
ltaE	434.871	0.217834	0.689815
hisP	226.386	0.2178	0.695623
ycgR	11.6068	0.217513	0.917034
sgcQ	21.4392	0.217284	0.864755
metF	50.4255	0.21711	0.83728
dnaA	405.453	0.217096	0.652464
ilvN	17.2366	0.217058	0.881901
ileT	701.301	0.216715	0.834209
argU	543.89	0.216574	0.853543
kup	93.4261	0.216436	0.745268
serS	1118.26	0.215705	0.644125
ulaD	18.8893	0.215608	0.892634
ileV	702.347	0.215482	0.834901
frdC	18.8487	0.215426	0.898843
yneJ	109.351	0.214845	0.748321
araJ	380.92	0.214245	0.661692
pstA	163.783	0.21401	0.722138
fieF	554.552	0.213886	0.752431
ymdA	9.91367	0.213627	0.912768
treB	25.4576	0.213538	0.878846
dicA	270.826	0.213402	0.707505
metV	1308.99	0.212953	0.837763
potF	644.501	0.212814	0.649669
pepB	282.074	0.212406	0.727071
yniB	612.497	0.212356	0.725212
rplQ	171.852	0.21209	0.792426
xapB	110.194	0.211713	0.748321
elfG	50.7822	0.211684	0.83949
yddE	83.6671	0.211447	0.784521
torZ	44.1313	0.211063	0.823417
yegD	41.7875	0.211058	0.833049
glpD	158.384	0.210433	0.803811
mlaE	146.005	0.210322	0.795219
gltA	2870.78	0.210184	0.724181
yicL	65.4129	0.210125	0.795219
yciA	83.8809	0.209086	0.83949
stfR	75.572	0.208839	0.792426
yjhU	258.63	0.208257	0.753367
gmk	539.7	0.208162	0.701439
prmC	71.3425	0.207908	0.831671
ytcB	14.062	0.2074	0.90143
hemD	164.932	0.207295	0.761849
aceF	649.674	0.207273	0.734547
aceE	1026.83	0.207191	0.673082
insL1	133.483	0.206692	0.735695
cysQ	782.692	0.206586	0.66845
evgS	50.3293	0.206282	0.83949
ligA	118.466	0.206117	0.744082
mraZ	1948.01	0.205863	0.644468
rsuA	189.664	0.205714	0.807254
rne	922.535	0.20542	0.694044
hofQ	18.3943	0.204181	0.891741
cysE	462.626	0.203872	0.704535
ypeA	84.0485	0.203817	0.832819
yebQ	29.0609	0.202976	0.856636
hybO	22.4969	0.202616	0.898843
mukB	827.349	0.201867	0.707505
hldE	305.214	0.201736	0.741807
pgaA	37.764	0.201536	0.843381
yhcF	71.9822	0.201315	0.837763
nudI	10.8513	0.200213	0.915402
ybdR	60.5024	0.200083	0.816547
cyuA	37.4236	0.199285	0.859933
ssuB	48.3022	0.199087	0.840384
trpL	564.668	0.198474	0.83949
malZ	155.991	0.198096	0.741807
minD	262.922	0.197655	0.741807
rsmJ	161.082	0.196721	0.778079
purB	143.581	0.195894	0.790078
entF	613.672	0.195869	0.750822
menE	137.822	0.195372	0.802894
yedP	647.178	0.195257	0.694016
ydjA	354.84	0.195072	0.71408
yebG	129.057	0.194956	0.816015
tolC	862.347	0.19463	0.741807
lptG	388.93	0.194402	0.750719
fumE	78.4148	0.194375	0.802666
yqhG	17.2743	0.194362	0.903287
ydhJ	19.0852	0.194026	0.891741
rimL	54.4394	0.193858	0.83949
focB	21.1396	0.193627	0.887397
prpD	9.50281	0.193524	0.921837
secF	264.742	0.193392	0.741807
yggM	15.8349	0.193261	0.915402
glnS	570.241	0.192934	0.717688
hflX	872.973	0.192546	0.690355
ypeB	19.6008	0.192186	0.892746
yijO	71.8073	0.192171	0.838624
metN	173.235	0.192027	0.79796
caiC	26.174	0.191375	0.885089
yeeN	37.1248	0.191353	0.852324
rnlA	424.321	0.190848	0.69842
fdrA	8.92624	0.190641	0.933887
pmrD	27.2211	0.190391	0.892746
emrA	36.1535	0.189846	0.856636
rcsD	453.63	0.189768	0.707505
pepP	447.502	0.189624	0.768335
yrfJ	18.1793	0.189492	0.901701
recQ	71.6673	0.188721	0.841855
secM	238.665	0.188628	0.753367
narW	49.1477	0.188423	0.837763
ileS	1253.6	0.187655	0.731311
hcxA	156.326	0.187622	0.818629
dnaB	90.6844	0.18744	0.843381
yciQ	588.865	0.187198	0.779038
panF	66.4586	0.186797	0.834438
hybG	32.4753	0.186217	0.885276
rpsD	689.018	0.185578	0.71408
ribA	137.636	0.185559	0.788084
ydcO	37.8851	0.185423	0.856636
codA	131.582	0.184155	0.790334
ydcI	250.217	0.183955	0.747763
dusC	29.5849	0.183614	0.887397
murQ	14.726	0.183585	0.92246
fhuC	174.501	0.1834	0.789612
yhjV	21.4063	0.18319	0.907862
hokD	494.767	0.182243	0.750719
ybiI	97.7792	0.182227	0.830723
ccmF	60.4567	0.182108	0.861014
nhaB	100.685	0.181635	0.832819
recD	120.512	0.181363	0.779038
ppsA	1666.84	0.181202	0.73204
nadB	1444.77	0.180877	0.739132
yhdX	69.5963	0.180758	0.83949
appB	62.7098	0.180591	0.856636
mnaT	273.139	0.180226	0.817189
yjhF	21.3474	0.179882	0.905155
glmY	14949.5	0.178789	0.962863
minC	223.096	0.178205	0.788626
glnQ	321.891	0.176635	0.741807
tolR	101.594	0.176283	0.837763
ribF	366.391	0.175919	0.764399
cydB	388.863	0.175885	0.779038
ftsK	1456.85	0.175383	0.740034
yadH	239.358	0.175339	0.756584
yhfA	202.849	0.174679	0.826501
hslJ	117.191	0.1746	0.825872
sapC	100.977	0.174436	0.834901
cmoB	156.93	0.174043	0.788084
cydX	92.3478	0.173868	0.843987
wzyE	99.4541	0.173811	0.806424
queE	394.837	0.173648	0.824474
fkpB	130.179	0.173055	0.829059
ddpD	124.482	0.172965	0.797241
insQ	333.865	0.172643	0.803215
cspC	1115.51	0.172133	0.79654
ydjF	31.4908	0.172116	0.891741
inaA	206.536	0.171873	0.843534
artI	224.442	0.171591	0.837028
etp	13.1602	0.171381	0.92308
erpA	1478.38	0.171094	0.748321
matP	59.6625	0.171042	0.863811
leuZ	303.621	0.171008	0.868472
ldhA	328.888	0.170949	0.752923
era	455.181	0.170018	0.734547
hycE	10.7537	0.16979	0.934127
ycdY	146.721	0.169005	0.784521
gsiC	297.549	0.16898	0.792426
ptrA	343.535	0.16894	0.761849
cusB	12.1868	0.168566	0.923047
ybiA	21.4871	0.168561	0.912874
purT	123.806	0.168451	0.844469
mreC	129.503	0.168381	0.816015
ybaL	336.333	0.167945	0.791363
insL2	122.362	0.167551	0.808509
ccmA	61.347	0.167178	0.83949
gmhA	497.655	0.166298	0.774743
relB	306.166	0.164176	0.776996
letB	221.756	0.163723	0.780885
lpxT	12.8081	0.163305	0.930583
ddpB	294.645	0.16326	0.840384
insI1	65.291	0.162768	0.843855
epmA	56.2023	0.161888	0.854698
dgoR	59.4152	0.161628	0.892746
ghrB	109.234	0.161304	0.843381
yqgA	44.3055	0.160167	0.87823
yehX	153.042	0.160165	0.823417
ybjL	330.688	0.159977	0.788626
thiK	91.0839	0.15984	0.85044
astD	856.979	0.158648	0.834901
pdeA	77.6982	0.158532	0.84422
mntP	25.2054	0.15808	0.932041
rutG	2967.59	0.157742	0.837763
nupC	92.0778	0.157301	0.879872
ygeQ	18.9093	0.157043	0.92395
kdgT	34.0528	0.157024	0.90112
bluR	378.132	0.156711	0.834438
insD2	75.9361	0.155039	0.8499
pdxB	238.208	0.154581	0.837763
yraR	173.54	0.154477	0.832819
ydjY	13.1064	0.154461	0.93409
baeR	191.602	0.154458	0.822273
chbC	334.553	0.154263	0.782154
yfcO	198.676	0.153797	0.830926
yqeB	119.932	0.153634	0.83949
ulaF	10.2423	0.153503	0.940837
yfiE	105.199	0.153436	0.843855
yjgM	139.921	0.153168	0.83949
fadR	131.149	0.153058	0.837763
metY	959.084	0.15305	0.911342
kefG	159.001	0.153041	0.843987
yafQ	235.268	0.152837	0.817189
fklB	112.318	0.152276	0.838624
glnB	65.1843	0.152212	0.856153
yecN	727.701	0.151203	0.803215
ybcI	14.5449	0.151138	0.937364
nmpC	22.1608	0.151121	0.922947
acnB	3424.62	0.150992	0.772625
pdeG	54.2548	0.150905	0.887397
plsX	397.013	0.150575	0.807254
nsrR	292.516	0.149577	0.821953
talB	809.957	0.149441	0.803215
ascF	76.3349	0.149403	0.87823
murB	199.66	0.14916	0.81549
yfaP	11.8148	0.149158	0.951076
allR	877.355	0.149154	0.843381
dauA	121.196	0.149007	0.832338
yghJ	90.0377	0.148731	0.870258
alkB	67.7986	0.14858	0.872768
ygfI	12.7763	0.148193	0.933825
avtA	465.413	0.148084	0.843855
prfC	108.477	0.148015	0.84422
secD	313.142	0.147933	0.791363
rcsB	429.689	0.147759	0.779038
potB	17.7938	0.147665	0.93409
torA	60.7358	0.147585	0.887397
dgcI	14.1967	0.147143	0.940382
nrfG	8.96644	0.147104	0.944493
nagZ	433.867	0.146834	0.791827
insD1	74.0291	0.146426	0.856636
gltF	23.0959	0.146302	0.915402
fabY	212.482	0.145922	0.827818
sibD	1014.7	0.145746	0.854292
thrW	398.462	0.145225	0.921779
tsaB	24.1635	0.14505	0.92308
yfbO	13.5185	0.144962	0.93409
ftnA	37.4225	0.144685	0.903098
gsk	52.438	0.144624	0.892634
insL3	123.315	0.143684	0.83869
ybgV	253.86	0.14362	0.864755
fadJ	153.452	0.143396	0.837763
fadI	74.518	0.143281	0.856636
ldrD	26.7418	0.143127	0.914253
apaH	182.141	0.143098	0.854292
sspB	113.616	0.143	0.841855
malE	9.58696	0.142765	0.951076
insH10	265.232	0.142561	0.837028
insH2	264.906	0.142557	0.837028
fdx	184.821	0.142291	0.838624
dgt	60.97	0.142276	0.888719
insD5	72.9193	0.142092	0.863407
yhbO	94.2293	0.141714	0.85589
yeaY	227.43	0.141686	0.843855
sbp	42.4944	0.141649	0.898843
mioC	112.838	0.141439	0.863811
insH9	264.763	0.140604	0.837763
yggC	83.1408	0.140346	0.86886
rfbA	180.602	0.140319	0.851493
rplV	101.424	0.140188	0.859933
putP	437.79	0.13924	0.801226
insH7	272.841	0.139115	0.837763
csdA	250.231	0.138345	0.826501
cynS	13.4422	0.138195	0.944493
entA	110.268	0.137945	0.852324
ynaE	16.8139	0.137684	0.935105
ftsN	218.409	0.137369	0.888719
insH8	264.706	0.13712	0.839608
insH1	263.948	0.136147	0.84005
ygfK	14.7614	0.135363	0.942923
insD4	75.5536	0.135307	0.872092
exoX	190.443	0.135226	0.860778
cadC	15.2489	0.135178	0.937364
yehM	14.9448	0.134614	0.937364
insH21	263.465	0.134497	0.841855
ygfF	26.3272	0.134324	0.917341
glgA	646.134	0.134161	0.815659
argK	10.3834	0.13408	0.94515
nagK	298.766	0.133574	0.819016
insH11	265.373	0.13345	0.843534
fecE	24.0417	0.133438	0.930361
feaB	109.529	0.133335	0.861961
rcsC	247.244	0.132721	0.859933
aroH	552.599	0.132459	0.83949
dgcP	292.062	0.132312	0.832819
cpxA	349.77	0.132038	0.837763
thrU	1261.07	0.13191	0.958466
rdlB	16.7079	0.131633	0.957135
mltG	95.762	0.131557	0.864324
yoaA	80.3077	0.131307	0.895776
ypfN	113.348	0.130668	0.863811
paeA	57.4839	0.130653	0.90143
insH4	263.806	0.130612	0.843987
sdaB	37.97	0.130603	0.906073
allA	10.8751	0.130462	0.952026
glyA	1006.21	0.130138	0.854792
insF2	67.6351	0.13005	0.887397
paaE	15.2669	0.129808	0.943106
glyS	828.689	0.129714	0.826501
yjiK	10.7485	0.129685	0.953719
yeeZ	653.178	0.129649	0.82368
ydhS	233.754	0.129623	0.843381
fryA	29.3003	0.129393	0.930895
ilvH	148.311	0.12927	0.856636
mobB	96.7584	0.129056	0.887886
yaiA	143.826	0.129046	0.886872
ubiE	186.409	0.129039	0.841855
fabG	667.773	0.128976	0.828916
sucD	141.893	0.12855	0.869532
purD	134.101	0.128284	0.870096
fldA	291.494	0.128085	0.856636
rspB	14.5641	0.127937	0.942316
bamA	760.368	0.127849	0.823417
hflD	84.4484	0.127111	0.887397
yegW	35.2449	0.126828	0.919052
clsB	104.886	0.12632	0.878305
tldE	446.677	0.12623	0.828111
dgcQ	291.891	0.12523	0.852324
umpG	142.843	0.124064	0.860778
yhbX	43.0418	0.123902	0.915402
cydA	644.309	0.123556	0.838624
yhdV	726.94	0.123139	0.858294
yfcJ	26.7253	0.12275	0.927973
serX	10098.1	0.122584	0.929272
pitB	29.4274	0.122525	0.921779
rpmI	1087.21	0.121966	0.833049
wzxE	204.243	0.121707	0.843987
narU	148.938	0.121647	0.861961
rplW	88.3783	0.121165	0.896567
smf	345.578	0.121148	0.843987
glnP	343.249	0.121089	0.854792
yfgJ	93.4547	0.12104	0.87823
frlC	27.5889	0.120894	0.931082
panE	254.676	0.120359	0.849907
ffh	795.915	0.120185	0.834901
hicA	69.623	0.119185	0.898843
wzzE	122.192	0.118872	0.87823
dctA	71.3184	0.118836	0.892746
rtcA	179.796	0.118143	0.867392
insD6	75.3433	0.118114	0.892634
yidD	21.7906	0.11795	0.93409
yfiR	54.5856	0.117636	0.906997
rpsK	478.126	0.11746	0.83603
lplA	49.5922	0.11717	0.921837
xylE	34.4423	0.117092	0.931082
rcdB	32.46	0.116609	0.931498
nuoJ	212.551	0.116425	0.879807
kefB	378.02	0.116355	0.840384
yohC	1646.56	0.115861	0.843855
gss	497.8	0.115435	0.854792
yfhM	851.557	0.115186	0.833049
letA	189.114	0.114656	0.878305
insC1	37.9666	0.113736	0.917487
insC5	37.9666	0.113736	0.917487
insC6	37.9666	0.113736	0.917487
tsaC	169.573	0.113677	0.882819
rpsQ	382.554	0.113664	0.843855
gltL	136.627	0.11363	0.882819
purA	2285.96	0.112902	0.837028
ybhL	746.419	0.112843	0.878187
rbsB	56.4356	0.112628	0.92138
yiiQ	53.8552	0.112259	0.917623
ydjJ	10.1551	0.111557	0.957312
yodE	153.347	0.111135	0.898548
lepB	364.052	0.110778	0.883721
yhfX	11.0753	0.110694	0.964414
gspA	24.0082	0.110595	0.937364
ileX	34.1882	0.109913	0.949054
folC	271.764	0.109752	0.865445
aaeA	31.6137	0.109679	0.933554
aroD	92.7448	0.109596	0.897398
serW	10264	0.109326	0.93409
yecE	135.232	0.109134	0.889102
wecC	39.0227	0.109113	0.926433
yqaB	54.679	0.108647	0.931082
arcZ	47.3804	0.108381	0.939179
insH3	272.677	0.108272	0.879807
alsK	21.291	0.108169	0.941233
mliC	22.912	0.108158	0.943668
ycbF	26.7046	0.107878	0.935105
ibpA	510.57	0.107548	0.93409
cobT	199.745	0.107311	0.887054
ycjD	19.6863	0.106451	0.945691
yfjD	98.1133	0.105947	0.902637
ispD	82.4041	0.105824	0.910453
yafL	57.2997	0.105805	0.917341
ybcJ	204.662	0.105669	0.883721
aspA	53.3467	0.10528	0.933887
gyrB	559.934	0.10477	0.901701
pdeF	33.2935	0.104662	0.933554
ygjV	15.4156	0.104396	0.951076
yafJ	172.926	0.104161	0.887054
rluF	170.508	0.103921	0.90929
mutH	100.596	0.103761	0.901701
fhlA	130.43	0.10342	0.892634
yjfN	132.01	0.103384	0.935105
yibI	38.7049	0.103322	0.940696
yccA	2185.96	0.102549	0.852025
ydhI	12.2767	0.102537	0.957312
alaC	508.189	0.102268	0.864324
csdE	151.473	0.102241	0.905896
ridA	42.4592	0.102152	0.934746
rplB	211.301	0.101563	0.892746
clpS	1330.79	0.101487	0.896567
yafD	809.339	0.101261	0.863811
ygbI	191.556	0.101241	0.879872
tatE	1094.51	0.101139	0.856636
phoB	78.9123	0.101107	0.931082
ecpD	32.8527	0.100643	0.934746
yehB	38.1672	0.100338	0.935105
yhdH	294.116	0.100081	0.889202
yhjX	36.1942	0.0999719	0.93409
yfaE	39.3039	0.0999547	0.937264
yqfB	77.8477	0.0998285	0.915402
ppc	2577.67	0.0996617	0.873865
ompN	16.0659	0.0995632	0.951076
folA	134.975	0.0994776	0.917341
yjjA	76.1955	0.0992491	0.912874
yidI	22.4394	0.0983067	0.953049
napA	21.4055	0.0982846	0.953049
ymfK	98.8302	0.0978013	0.917341
tldD	768.846	0.0977431	0.867881
ffs	17358.6	0.0976462	0.939179
bcsF	31.1577	0.0974406	0.948546
dsbC	152.189	0.0974353	0.89408
pheM	21.5822	0.096719	0.950413
tynA	41.2118	0.0966004	0.943394
dusB	62.2656	0.09612	0.92308
yhaH	252.49	0.0954313	0.892746
ptsA	8.77941	0.0944237	0.968859
dtpB	359.062	0.094316	0.882819
yajL	170.141	0.0940901	0.917341
rpmB	170.498	0.0940044	0.900354
rffG	47.6523	0.093886	0.93409
ydgC	129.312	0.0937734	0.907862
rybA	143.019	0.0937127	0.950413
mcrB	12.3994	0.093489	0.971282
sxy	54.3528	0.0932533	0.931082
thiC	1768.27	0.0931859	0.875717
yaeQ	56.868	0.0928212	0.931082
hypB	29.6176	0.0927489	0.944617
cheB	10.0061	0.0925727	0.967203
nudB	200.693	0.0923579	0.898548
ubiJ	133.845	0.0910705	0.910128
znuB	161.469	0.0910189	0.908977
kdsD	252.979	0.0910095	0.892634
yzgL	48.696	0.0907424	0.935105
kdpE	109.805	0.0900124	0.92087
rpsC	386.185	0.089897	0.892746
rplD	177.802	0.0896914	0.896006
insC2	37.9834	0.0896019	0.935105
insC3	37.9834	0.0896019	0.935105
insC4	37.9834	0.0896019	0.935105
rph	16.7603	0.0894212	0.960244
mukF	243.294	0.0891974	0.899686
comR	294.439	0.0887951	0.901691
recO	147.92	0.0887817	0.917341
bamD	259.86	0.0887528	0.919052
phoR	93.4592	0.0887318	0.917341
glpK	51.0711	0.0886801	0.93409
ppnP	156.15	0.0882436	0.901701
treF	877.411	0.0880279	0.887397
emrE	76.6507	0.0879519	0.931082
mdtD	52.0955	0.0873664	0.93409
ubiV	10.9243	0.0870923	0.967543
ybgI	378.815	0.0865012	0.896463
nlpD	3190.94	0.0863892	0.892746
lomR	16.3138	0.0860489	0.958722
hisR	3590.98	0.086016	0.951076
chiP	9.07968	0.0859692	0.971838
pstB	172.828	0.0856226	0.90929
dnaX	543.706	0.0854912	0.887397
chpB	129.883	0.085487	0.914367
rimO	39.2576	0.0853998	0.944089
hemL	558.511	0.0853405	0.892746
mtn	403.828	0.0848322	0.901983
sulA	182.496	0.0847369	0.926433
lsrC	26.691	0.0846845	0.950975
yegT	18.9365	0.0845438	0.963425
helD	306.396	0.0845435	0.912496
nuoE	293.635	0.0837721	0.912768
hemE	454.285	0.0829605	0.900413
betI	108.843	0.0828075	0.921779
ycdZ	190.766	0.0826917	0.917623
cmtA	12.4969	0.0825721	0.970973
tdcG	114.862	0.0810146	0.944192
tesA	54.1591	0.0805696	0.946402
agaR	468.255	0.0802948	0.932976
yqhA	56.3996	0.0801195	0.94252
fecR	356.199	0.0800316	0.926433
yijE	91.3896	0.0800216	0.93409
insH6	185.576	0.0799867	0.921779
nuoC	775.849	0.079861	0.902695
qorB	56.5459	0.0797979	0.942316
rsxA	38.4467	0.0793149	0.945691
hisF	105.245	0.0791174	0.933554
dpaA	351.739	0.0790796	0.93409
btsT	32.9553	0.0787081	0.957226
nepI	59.8893	0.0778033	0.943668
fldB	206.905	0.0776925	0.915402
efeO	47.4976	0.0775502	0.946324
cdsA	299.054	0.0772752	0.92087
lgt	158.353	0.0770928	0.930361
moaD	117.273	0.0770215	0.930318
aroE	278.67	0.0769098	0.915402
ydcR	109.063	0.0765353	0.931082
fliX	60.4822	0.0764175	0.944277
bglF	16.1186	0.0758333	0.973185
sgrR	39.9876	0.0753677	0.952066
torT	71.2075	0.0753136	0.942316
pspH	20.8266	0.0749265	0.963425
waaH	16.4102	0.0748478	0.968859
pyrH	155.946	0.0748428	0.921591
lptD	988.488	0.0747606	0.901701
rplS	223.036	0.0745112	0.928577
arcA	877.211	0.0744477	0.898843
yheV	49.1125	0.0738214	0.95303
tktB	1636.72	0.0731812	0.921779
agrB	9.85545	0.0724571	0.976877
potD	60.8509	0.0719466	0.945691
plaR	169.015	0.0719049	0.942316
rhoL	324.681	0.0717815	0.935105
csiE	236.754	0.0715397	0.928577
sdaC	28.8604	0.0705119	0.958466
lsrG	22.1081	0.0704553	0.967543
ybeT	8.82077	0.070116	0.97848
prfB	246.647	0.0699983	0.93409
nuoK	141.349	0.0699755	0.931082
zupT	479.647	0.069532	0.92087
hcaE	114.612	0.0694215	0.937364
yejB	28.7792	0.0693488	0.964414
crr	1236.62	0.0682704	0.912874
pgk	1382.39	0.0680357	0.915402
paoD	54.8956	0.0679326	0.956874
arsB	35.2146	0.0674074	0.957312
modE	97.6907	0.0673092	0.937259
hyaC	14.7019	0.0671781	0.97382
puuA	250.431	0.0669615	0.945691
nuoG	1132.53	0.0669446	0.921236
insE2	23.597	0.0664439	0.966589
bcsZ	20.4448	0.0663972	0.967203
bcsB	22.6534	0.0662491	0.967543
uspE	1068.83	0.0662029	0.930361
insD3	76.6439	0.0660449	0.94375
rpmC	197.239	0.0653742	0.930583
fis	29.5163	0.0652146	0.970973
nhaR	119.014	0.065013	0.941233
dapE	241.268	0.0647486	0.933554
ygbN	47.2319	0.0641058	0.957295
uidA	24.0993	0.0639201	0.965303
asnS	366.075	0.0638716	0.921293
yjbD	192.724	0.0637321	0.931082
rsmD	96.9624	0.0635407	0.943394
yahF	16.1159	0.0634523	0.971838
artJ	19.5118	0.0633291	0.976877
yfbP	26.2062	0.0629904	0.965303
cmoM	234.118	0.0629635	0.942316
sbcC	120.432	0.0629519	0.951184
plaP	43.7012	0.0628035	0.964414
ubiF	677.272	0.0619902	0.931558
aidB	517.497	0.0619457	0.921591
dnaE	341.815	0.0615618	0.930361
lpoA	425.442	0.0607253	0.931082
bacA	130.762	0.0601457	0.939179
tatA	436.425	0.0601141	0.957226
panB	465.255	0.0600772	0.945691
yfeW	21.0195	0.0593404	0.971838
ulaG	17.7627	0.0589203	0.974032
malM	17.4985	0.0583335	0.97382
yigZ	147.025	0.0582287	0.942923
mlc	157.8	0.0579914	0.951076
satP	141.546	0.0566076	0.951076
crl	666.803	0.056107	0.933887
coaA	96.1986	0.0560805	0.958466
dcuA	1051.99	0.0555686	0.942923
yidL	10.8085	0.0551129	0.978769
pqiA	268.914	0.0544271	0.943394
yijD	151.429	0.0538853	0.951076
envZ	272.167	0.0535437	0.94932
parE	245.957	0.0527025	0.940382
cusA	50.4025	0.0526096	0.963425
agrA	91.7798	0.0524706	0.973662
wecB	40.8526	0.0520759	0.967543
yfaU	24.2214	0.0518086	0.974032
gmhB	115.666	0.0515682	0.956874
rbsC	19.141	0.0514954	0.975574
nadC	127.804	0.0513555	0.963425
ydhW	28.6683	0.0511733	0.97167
queC	121.99	0.0510654	0.958466
pflB	2752.5	0.0510058	0.933887
ydeN	8.98976	0.0508797	0.981553
ybdZ	45.8633	0.0507316	0.969394
yhaJ	231.234	0.0501038	0.958466
hydN	15.3852	0.0500258	0.978854
yeiR	55.5951	0.0499125	0.970448
yrdB	83.3857	0.0497793	0.961771
umuC	93.8605	0.0496247	0.958095
glgC	329.359	0.0495064	0.951076
livK	508.912	0.0492646	0.947259
ybeQ	20.4941	0.0491946	0.976535
ypjB	28.6506	0.0490012	0.974884
mntS	128.309	0.0484623	0.97516
yqjA	215.802	0.0479076	0.947155
hsdR	89.0398	0.0468598	0.963425
tmaR	517.518	0.046836	0.951076
ypdE	14.2472	0.0465221	0.980181
yfgO	169.627	0.0463181	0.958717
yegV	13.4104	0.0462068	0.979292
ldcA	152.982	0.0461294	0.963425
xdhD	48.6806	0.0460794	0.973662
bglH	11.8535	0.0459874	0.981302
norR	204.49	0.0452856	0.957226
ybhK	129.65	0.0450928	0.964414
panD	721.268	0.0449946	0.943668
yidR	48.7898	0.0447061	0.971838
ydgH	291.711	0.0445498	0.952066
ydgJ	593.716	0.0444818	0.948628
macB	476.693	0.0440941	0.950413
trmL	14.6097	0.0437255	0.98241
ispB	408.747	0.0425317	0.951076
pstS	240.266	0.0419449	0.963425
dacB	73.5775	0.0418262	0.970973
sgbE	18.6806	0.0417917	0.981302
fliR	10.1997	0.0415292	0.983787
pgrR	61.2894	0.0414784	0.97382
rluD	290.253	0.0411765	0.958722
ydcS	118.154	0.040738	0.963425
psd	144.453	0.0400047	0.964414
ybgA	117.248	0.0396758	0.963425
fruB	9.04473	0.039596	0.984595
ykgG	33.8917	0.0394085	0.978275
deaD	1908.53	0.0390815	0.958466
rep	75.4437	0.0389329	0.971414
caiB	17.5476	0.0384787	0.98241
dapA	787.011	0.0384764	0.963634
dmsD	102.922	0.0380309	0.970973
lacY	20.1059	0.0377923	0.98241
sdhC	45.1319	0.037244	0.976068
ydcK	418.864	0.0369321	0.958466
sibE	1693.43	0.0358104	0.969992
rlmI	322.778	0.0356032	0.963634
rseB	691.684	0.0352715	0.966742
iclR	169.057	0.0350537	0.971282
rnpA	64.4552	0.0347588	0.974472
frdD	23.1599	0.0346678	0.980943
yaiI	43.8804	0.0343572	0.976655
gntT	68.0134	0.0336749	0.978769
hyaD	18.2894	0.0335841	0.982717
tsaE	189.353	0.0335686	0.970973
infA	111.414	0.0334655	0.973942
guaA	300.467	0.0333315	0.967543
qseC	81.312	0.0332262	0.976535
yohK	150.199	0.0330959	0.968859
arnC	27.7446	0.0327031	0.98241
timR	19.8495	0.0324662	0.989187
tatB	227.507	0.0322089	0.969064
yfiL	128.167	0.0314435	0.976068
ndk	56.3623	0.0312514	0.976877
zapD	168.144	0.0310722	0.971838
kdsC	180.645	0.0309606	0.972118
ycdX	185.958	0.030796	0.973185
rutR	121.482	0.0304675	0.97382
rbsK	43.0361	0.0304054	0.979473
ada	182.225	0.0303859	0.971769
hscA	983.369	0.0302158	0.969992
ypeC	54.4312	0.0300544	0.979473
sbmA	183.882	0.0298926	0.97382
selA	106.912	0.0297997	0.974032
ynfF	43.9875	0.0297263	0.979473
yjjI	9.67226	0.0290094	0.989187
bluF	73.4954	0.0276966	0.98241
ydhU	38.8975	0.0273913	0.982824
gapA	1102.51	0.0273729	0.969449
yjeI	395.617	0.0271638	0.976877
hfq	853.912	0.0268601	0.971769
ptrB	267.978	0.0267869	0.971838
mog	71.1968	0.0265812	0.979473
lpxA	497.855	0.0264265	0.971838
truD	160.295	0.0263164	0.974032
yhdY	33.5674	0.0262859	0.98241
thpR	32.0249	0.0262309	0.986436
prfA	141.767	0.0262193	0.976877
nagB	53.2515	0.0262084	0.979473
hcaB	23.99	0.0261537	0.984595
can	422.806	0.0255369	0.979292
glnU	665.804	0.0253848	0.98241
fucR	38.5642	0.0252721	0.982824
hipB	9.86133	0.0250616	0.989209
ygfB	225.719	0.0247542	0.978589
glaR	204.259	0.0243693	0.976655
baeS	88.1096	0.0243227	0.979074
yqeA	27.5541	0.0241366	0.984595
ykgF	45.7606	0.0239722	0.982824
rpsT	199.764	0.0239013	0.976702
narK	104.806	0.0238282	0.982067
ycbX	93.4689	0.0235107	0.98241
yhhT	102.977	0.0231141	0.979292
nanE	43.2623	0.0224497	0.984595
torS	58.4844	0.0221641	0.982723
rlhA	89.8026	0.0216856	0.984595
rnhA	77.7928	0.0215482	0.982824
ygjP	45.1816	0.0215195	0.984595
dnaN	226.017	0.0213073	0.979473
amiB	429.458	0.0212324	0.976655
yggS	49.1887	0.0210684	0.982824
cusC	22.0523	0.0207088	0.990561
pxpB	283.462	0.0205236	0.980181
yfaA	23.6806	0.0204164	0.989187
yqiD	35.6519	0.0198743	0.989187
ghxP	123.299	0.0198589	0.981302
yqiM	26.134	0.0192184	0.989187
glpF	28.5363	0.0187683	0.989187
glnH	710.632	0.0187638	0.978854
gltU	4080.05	0.0185501	0.989187
tomB	519.631	0.0185276	0.982051
dacA	184.691	0.0181222	0.982723
tilS	153.607	0.0180223	0.98241
yihV	31.3437	0.017494	0.991741
bcsE	359.122	0.0173015	0.980181
yehP	12.4089	0.0172374	0.99299
gltV	4074.99	0.0169016	0.989187
gspL	14.9564	0.0166698	0.99299
dld	267.688	0.015864	0.98241
trhO	108.433	0.0149584	0.986102
melB	65.9027	0.0143359	0.989187
atoS	19.3635	0.014032	0.99299
rtcR	28.2754	0.0138482	0.99299
oppC	91.8639	0.0133856	0.988311
rsmH	1053.11	0.0126321	0.982767
zraR	95.3509	0.0121268	0.989187
ydhV	31.5793	0.0120303	0.99299
metG	169.378	0.0120161	0.989187
entD	21.0647	0.0119779	0.99299
cueR	378.663	0.0119277	0.986102
hxpA	390.189	0.0117685	0.986102
lysR	30.3092	0.0117093	0.99299
yidE	89.3084	0.0114402	0.991741
oppD	90.7757	0.0113236	0.991741
pgm	543.803	0.0111849	0.986102
recC	335.142	0.0108995	0.987141
atpG	145.48	0.0106431	0.989187
eutA	17.9406	0.0105917	0.994656
[truncated: 2,496 more rows]
